# Supplementary material for: Single-cell RNA sequencing analysis to explore immune cell heterogeneity and novel biomarkers for the prognosis of lung adenocarcinoma
Source: Front Genet. 2022 Aug 15;13:975542. doi: 10.3389/fgene.2022.975542 (PMC9486955; doi:10.3389/fgene.2022.975542)
Supplement: Supplementary file 1 [file Table1.xls]

p_val	avg_logFC	pct.1	pct.2	p_val_adj	cluster	gene	pct.diff
0	3.4417474131619	0.995	0.772	0	0	SFTPC	0.223
0	2.76231007895716	0.993	0.473	0	0	SFTPA1	0.52
0	2.61614887750714	0.993	0.544	0	0	SFTPA2	0.449
0	2.37328329124888	0.967	0.2	0	0	PGC	0.767
0	2.21128205070698	0.989	0.318	0	0	SLPI	0.671
0	2.15438333066914	0.978	0.648	0	0	NPC2	0.33
0	2.06931179594541	0.93	0.285	0	0	CXCL2	0.645
0	2.04965819811605	0.954	0.429	0	0	SERPINA1	0.525
0	1.95578919593247	0.97	0.283	0	0	SFTPD	0.687
0	1.85926422024891	0.899	0.283	0	0	NNMT	0.616
0	1.80568823331826	0.996	0.397	0	0	NAPSA	0.599
0	1.76568664122913	0.999	0.737	0	0	SFTPB	0.262
0	1.76234571921812	0.887	0.114	0	0	WIF1	0.773
0	1.76091590477595	0.997	0.702	0	0	SCGB3A1	0.295
0	1.67663957355608	0.949	0.256	0	0	SFTA2	0.693
0	1.47003759662473	0.912	0.244	0	0	CXCL17	0.668
0	1.44932084247221	0.911	0.533	0	0	DBI	0.378
0	1.43456583441768	0.88	0.282	0	0	FABP5	0.598
0	1.41826040213567	0.945	0.504	0	0	CTSH	0.441
0	1.39287495523655	0.865	0.166	0	0	PEBP4	0.699
0	1.35966277482082	0.931	0.315	0	0	SDC4	0.616
0	1.34760280537892	0.847	0.158	0	0	FGGY	0.689
0	1.31915265440897	0.748	0.05	0	0	PLA2G1B	0.698
0	1.31199658017368	0.903	0.298	0	0	MGST1	0.605
0	1.3064813253877	0.866	0.174	0	0	LRRK2	0.692
0	1.30527758102328	0.821	0.108	0	0	SDR16C5	0.713
0	1.30316616624666	0.84	0.063	0	0	LAMP3	0.777
0	1.290599944453	0.896	0.136	0	0	ABCA3	0.76
0	1.27098564383466	0.64	0.076	0	0	DMBT1	0.564
0	1.24475033046208	0.943	0.528	0	0	CYB5A	0.415
0	1.20054082740797	0.666	0.082	0	0	CHI3L2	0.584
0	1.16123590806474	0.638	0.072	0	0	GKN2	0.566
0	1.1561586507514	0.478	0.066	0	0	RND1	0.412
0	1.15405549900943	0.865	0.205	0	0	C16orf89	0.66
0	1.13849881973902	0.703	0.035	0	0	CPB2	0.668
0	1.1342283927627	0.968	0.387	0	0	TCIM	0.581
0	1.09471881229272	0.701	0.089	0	0	CA2	0.612
0	1.09436662004406	0.937	0.279	0	0	SLC34A2	0.658
0	1.08615277298647	0.751	0.25	0	0	MID1IP1	0.501
0	1.07955323954388	0.865	0.304	0	0	AREG	0.561
0	1.06006159149324	0.747	0.175	0	0	STEAP4	0.572
0	1.03231477062895	0.964	0.296	0	0	MUC1	0.668
0	1.02155980429235	0.862	0.232	0	0	SFTA3	0.63
0	1.01283350904039	0.699	0.097	0	0	MFSD2A	0.602
0	0.981369992556894	0.76	0.242	0	0	ID1	0.518
0	0.969090202749432	0.821	0.308	0	0	SPTSSA	0.513
0	0.958547077775485	0.569	0.08	0	0	CHI3L1	0.489
0	0.952482068585643	0.503	0.041	0	0	SLC6A14	0.462
0	0.948976559131146	0.649	0.198	0	0	ZDHHC3	0.451
0	0.947058955052484	0.826	0.241	0	0	LPCAT1	0.585
0	0.934711209779372	0.381	0.02	0	0	AZGP1	0.361
0	0.920826224992262	0.849	0.206	0	0	C4BPA	0.643
0	0.917846893620231	0.555	0.066	0	0	IL20RA	0.489
0	0.8893525565447	0.715	0.118	0	0	C11orf96	0.597
0	0.881688301873861	0.827	0.244	0	0	SELENBP1	0.583
0	0.856504106578903	0.846	0.522	0	0	RPS17	0.324
0	0.845448976702765	0.925	0.444	0	0	RNASE1	0.481
0	0.845420077495854	0.765	0.268	0	0	MBIP	0.497
0	0.834346992530052	0.714	0.184	0	0	F3	0.53
0	0.828922011510542	0.616	0.043	0	0	HHIP	0.573
0	0.828075567003464	0.668	0.175	0	0	MSMO1	0.493
0	0.827805480565999	0.674	0.121	0	0	FASN	0.553
0	0.824911907166133	0.82	0.243	0	0	DHCR24	0.577
0	0.821321851778698	0.58	0.129	0	0	PHLDA2	0.451
0	0.810923126945758	0.823	0.228	0	0	MALL	0.595
0	0.784830539110835	0.905	0.559	0	0	POLR2L	0.346
0	0.778096800917718	0.594	0.054	0	0	CRTAC1	0.54
0	0.776600523597744	0.9	0.502	0	0	PRDX5	0.398
0	0.773429565734209	0.651	0.098	0	0	ALPL	0.553
0	0.770688666456426	0.631	0.181	0	0	TNFRSF12A	0.45
0	0.763744715022193	0.987	0.841	0	0	SAT1	0.146
0	0.760848304502625	0.597	0.069	0	0	ALOX15B	0.528
0	0.742854582298743	0.951	0.828	0	0	RPL31	0.123
0	0.737573549691818	0.552	0.097	0	0	RGS16	0.455
0	0.729492597959854	0.876	0.271	0	0	C3	0.605
0	0.728421268494112	0.755	0.283	0	0	MRPL14	0.472
0	0.721168126457197	0.934	0.321	0	0	PIGR	0.613
0	0.705986678557761	0.902	0.359	0	0	HOPX	0.543
0	0.703506628390223	0.893	0.408	0	0	SELENOP	0.485
0	0.698984710852958	0.844	0.284	0	0	ELF3	0.56
0	0.6928225080913	0.68	0.155	0	0	S100A14	0.525
0	0.690383037558952	0.587	0.089	0	0	NRGN	0.498
0	0.68805356453139	0.699	0.167	0	0	C2	0.532
0	0.687462765210321	0.527	0.085	0	0	ETV5	0.442
0	0.642298280091668	0.545	0.064	0	0	P3H2	0.481
0	0.635774694080311	0.581	0.11	0	0	CACNA2D2	0.471
0	0.623901581422032	0.373	0.037	0	0	AC079630.1	0.336
0	0.623864551551365	0.52	0.072	0	0	SERPINF2	0.448
0	0.622389266533104	0.552	0.129	0	0	MTHFS	0.423
0	0.619680176871299	0.448	0.017	0	0	AP000357.2	0.431
0	0.614201864234701	0.825	0.276	0	0	FOLR1	0.549
0	0.603255672619148	0.53	0.099	0	0	KCNJ15	0.431
0	0.58851346927974	0.863	0.316	0	0	AQP3	0.547
0	0.586889343042509	0.485	0.089	0	0	AL162511.1	0.396
0	0.571770733188379	0.599	0.157	0	0	PMM1	0.442
0	0.56215520218821	0.444	0.051	0	0	RASGRF1	0.393
0	0.557254843606142	0.6	0.129	0	0	HSD17B6	0.471
0	0.552093564465058	0.518	0.082	0	0	AK1	0.436
0	0.505202801714134	0.635	0.08	0	0	CLDN18	0.555
8.80629404926773e-303	0.501372932499305	0.844	0.286	1.96882316059479e-298	0	WFDC2	0.558
4.57919002064909e-294	0.886004211329432	0.346	0.041	1.02376951291652e-289	0	CSF3	0.305
1.45446641875172e-292	0.640063784740718	0.699	0.255	3.25175057240323e-288	0	DCXR	0.444
2.5517601351514e-290	0.744387669510809	0.871	0.5	5.70497013415798e-286	0	UQCR10	0.371
3.91497714719538e-288	0.642497284550489	0.925	0.718	8.7527144079847e-284	0	COX7C	0.207
3.68136052599764e-279	0.654350371127811	0.782	0.337	8.23041772797293e-275	0	EPHX1	0.445
3.45185296374391e-278	0.860126292971627	0.771	0.324	7.71730767104226e-274	0	ICAM1	0.447
1.24358796719056e-275	1.19346463771375	0.415	0.077	2.78028961824793e-271	0	G0S2	0.338
3.4721904454082e-272	0.955903109873197	0.409	0.072	7.76277617879911e-268	0	CXCL1	0.337
1.77081655814895e-270	0.676020650460978	0.867	0.522	3.95901457905361e-266	0	UQCRQ	0.345
3.67464089378884e-270	0.725179039472927	0.874	0.619	8.21539464624371e-266	0	RPL36A	0.255
1.68965481008211e-268	0.634454197176476	0.746	0.313	3.77756125890058e-264	0	TMEM243	0.433
2.65361411210675e-268	0.658875772255281	0.837	0.404	5.93268507043705e-264	0	RNF145	0.433
1.8281613354416e-267	0.604223732606297	0.957	0.867	4.08722029764679e-263	0	RPS20	0.09
1.40994391335066e-262	0.680668337246656	0.849	0.404	3.15221160707808e-258	0	DUSP6	0.445
7.78970871936574e-261	0.781326022533371	0.629	0.206	1.7415451783886e-256	0	SOCS2	0.423
9.35007809711514e-260	0.927910446528578	0.799	0.407	2.09039696017203e-255	0	CITED2	0.392
2.6329433253268e-258	0.553324178487046	0.997	0.959	5.88647139243313e-254	0	RPL41	0.038
2.13315253892997e-248	0.612811410855682	0.907	0.506	4.76908913128573e-244	0	TSC22D1	0.401
4.8831524489117e-248	0.554368865315817	0.699	0.229	1.09172639300319e-243	0	NKX2-1	0.47
1.05966234767402e-245	0.760754043844069	0.926	0.593	2.36908711069481e-241	0	GADD45B	0.333
1.86771373627293e-240	0.716062851031371	0.341	0.056	4.17564760018538e-236	0	SPINK5	0.285
1.15774542033853e-239	0.620509285365632	0.824	0.392	2.58837143625085e-235	0	PTP4A1	0.432
3.95087530549098e-237	0.508911271981426	0.561	0.17	8.83297192048619e-233	0	CSF3R	0.391
1.01458756372237e-235	0.509143221901047	0.742	0.307	2.2683134162141e-231	0	SELENOM	0.435
1.78382167259491e-235	0.629536471800175	0.809	0.447	3.98809011342045e-231	0	SEC61G	0.362
3.96952430857778e-235	1.02082196164244	0.513	0.166	8.87466549668735e-231	0	MED24	0.347
5.59216594256418e-235	0.765744005745388	0.925	0.604	1.25024053977907e-230	0	IER2	0.321
3.43418295672202e-232	0.559004003487179	0.916	0.624	7.67780283634341e-228	0	CSTB	0.292
5.17049798474891e-232	0.648254578442017	0.932	0.556	1.15596823445031e-227	0	HSPB1	0.376
5.25422164775626e-231	0.554558600564351	0.946	0.837	1.17468633378887e-226	0	RPS25	0.109
6.15294087259062e-226	0.69784449587728	0.824	0.441	1.37561299088508e-221	0	SOD2	0.383
3.35081736595471e-223	0.526253556962373	0.929	0.536	7.49142238506493e-219	0	CEBPD	0.393
4.24661344339317e-216	0.588143610506266	0.885	0.687	9.49415367539411e-212	0	PPDPF	0.198
4.97577157661346e-213	0.581185249126389	0.791	0.424	1.11243325138347e-208	0	FAM177A1	0.367
4.7508506984315e-207	0.54544151879154	0.453	0.121	1.06214769064833e-202	0	SFN	0.332
2.16948305973022e-204	0.54989976380349	0.409	0.097	4.85031327663886e-200	0	RRAD	0.312
1.53683607516362e-201	0.512855765871054	0.626	0.238	3.4359044132433e-197	0	TRIB1	0.388
4.33308914816608e-201	0.544703674147963	0.87	0.547	9.68748740855491e-197	0	GNG5	0.323
4.14824077237053e-192	1.67294835095838	0.38	0.094	9.27422189478878e-188	0	CCL20	0.286
2.67940047219929e-185	0.641097094681381	0.523	0.183	5.99033563569596e-181	0	GADD45G	0.34
2.6566277093308e-176	0.809026395596718	0.748	0.458	5.93942256975086e-172	0	SERPINB1	0.29
1.8355356162025e-172	0.512771636188408	0.504	0.179	4.10370697714393e-168	0	MYC	0.325
5.35127360674036e-165	0.520108997462128	0.797	0.484	1.19638424025894e-160	0	SLC25A5	0.313
4.79761049251937e-156	1.07104326991184	0.365	0.102	1.07260177781256e-151	0	CCL2	0.263
1.88772161130678e-107	0.520410846784605	0.468	0.209	4.22037920639856e-103	0	CXCL8	0.259
6.50971146465106e-92	0.555651549643431	0.375	0.154	1.45537619215204e-87	0	CXCL3	0.221
0	2.22432286008793	0.745	0.202	0	1	IL7R	0.543
0	1.85999664461064	0.949	0.476	0	1	CXCR4	0.473
0	1.85709732598866	0.801	0.192	0	1	ETS1	0.609
0	1.80060002934848	0.67	0.174	0	1	CRYBG1	0.496
0	1.78185123152204	0.777	0.164	0	1	IKZF1	0.613
0	1.70192352519199	0.955	0.651	0	1	MTRNR2L12	0.304
0	1.66452635097914	0.897	0.287	0	1	PTPRC	0.61
0	1.66326889092908	0.945	0.621	0	1	ZFP36L2	0.324
0	1.66216275036875	0.65	0.085	0	1	CD2	0.565
0	1.59447672565228	0.789	0.285	0	1	STK4	0.504
0	1.59361876965142	0.662	0.2	0	1	KIAA1551	0.462
0	1.58613850556134	0.574	0.043	0	1	ITK	0.531
0	1.52460806490923	0.583	0.084	0	1	IKZF3	0.499
0	1.47541325163406	0.726	0.286	0	1	AAK1	0.44
0	1.47073431996983	0.6	0.137	0	1	PRDM1	0.463
0	1.45955282533753	0.623	0.163	0	1	FYB1	0.46
0	1.3828281887568	0.603	0.107	0	1	ACAP1	0.496
0	1.37132324141112	0.963	0.817	0	1	BTG1	0.146
0	1.34175920527513	0.662	0.187	0	1	FYN	0.475
0	1.28270885931455	0.43	0.048	0	1	GPR171	0.382
0	1.26891566807152	0.48	0.062	0	1	CD96	0.418
0	1.26736139737596	0.491	0.092	0	1	CLEC2D	0.399
0	1.2047211967966	0.459	0.07	0	1	CD3E	0.389
0	1.1413993797527	0.381	0.02	0	1	BCL11B	0.361
0	1.0950355042408	0.411	0.049	0	1	CD3G	0.362
0	0.955855852182038	0.309	0.02	0	1	ZNF831	0.289
0	0.88751559990601	0.999	0.987	0	1	MT-ATP6	0.012
1.68917755755109e-299	0.730680640470066	0.915	0.527	3.77649426541696e-295	1	IGKC	0.388
3.44635909423213e-297	0.7159754129793	1	0.995	7.70502502697477e-293	1	MALAT1	0.005
2.02514666336355e-292	1.23994956310901	0.825	0.371	4.5276203952819e-288	1	PLCG2	0.454
4.53950817688226e-288	0.723482046759033	0.999	0.983	1.01489784310557e-283	1	MT-ND1	0.016
5.87339510514576e-282	1.22059065222493	0.943	0.784	1.31311494365744e-277	1	TXNIP	0.159
1.87701537709827e-276	1.24984119902238	0.63	0.213	4.1964432785786e-272	1	CYTIP	0.417
5.25135030047277e-272	0.757571649332521	1	0.984	1.1740443866767e-267	1	MT-ND3	0.016
7.23116435627338e-268	1.54217904501433	0.568	0.158	1.61667141513204e-263	1	CCL5	0.41
5.36795745974989e-258	0.988716202612162	0.327	0.04	1.20011424927628e-253	1	IPCEF1	0.287
2.12257404770432e-253	1.45226852351328	0.658	0.275	4.74543879845254e-249	1	CEMIP2	0.383
3.48629574951251e-250	0.658351909674752	0.999	0.986	7.79431140718513e-246	1	MT-CYB	0.013
7.46909839779961e-250	1.10238765826494	0.738	0.321	1.66986632879606e-245	1	CD69	0.417
3.32014424852502e-245	1.11146466802104	0.471	0.113	7.42284649642739e-241	1	EMB	0.358
1.46953018576095e-240	1.16062114181995	0.409	0.081	3.28542863630575e-236	1	TRBC2	0.328
2.70928684003226e-240	1.29499579447484	0.638	0.267	6.05715258826013e-236	1	PIK3IP1	0.371
1.94849042910651e-238	1.15412111306813	0.562	0.172	4.35624005235341e-234	1	SYTL3	0.39
4.96619216280691e-236	1.22337346293644	0.772	0.383	1.11029158183874e-231	1	RGS1	0.389
1.01815721602184e-234	0.629121891953523	0.836	0.553	2.27629408786002e-230	1	IGHA1	0.283
1.67816390236177e-234	1.10374423039563	0.432	0.094	3.75187103651021e-230	1	CD3D	0.338
1.95815297583101e-233	1.07017191413536	0.426	0.089	4.37784260806539e-229	1	RUNX3	0.337
1.19297822095735e-228	1.29750033420424	0.444	0.11	2.66714140859435e-224	1	AC058791.1	0.334
1.95751909707064e-224	1.30925055120425	0.542	0.19	4.37642544532082e-220	1	CNOT6L	0.352
1.65022066099858e-222	1.15547792291361	0.468	0.126	3.68939833179453e-218	1	PARP8	0.342
1.40182339643016e-215	1.38652905138741	0.628	0.296	3.13405656739891e-211	1	RNF19A	0.332
3.06687210580405e-210	1.21428741186291	0.515	0.175	6.85660596694611e-206	1	FAM129A	0.34
3.99272048016914e-204	0.906551341581933	0.308	0.048	8.92652517751414e-200	1	STAT4	0.26
4.83126913414066e-204	1.0992711838452	0.574	0.212	1.08012684031983e-199	1	SLA	0.362
9.44705384211942e-203	0.559824810878506	1	0.99	2.11207782748264e-198	1	MT-CO3	0.01
1.34748461522807e-200	1.2681676743938	0.451	0.133	3.01257135426539e-196	1	SLC4A7	0.318
1.69056922119175e-195	0.569880095761878	0.999	0.986	3.7796056078184e-191	1	MT-CO2	0.013
1.41165565843181e-186	1.38034713254286	0.512	0.193	3.15603855555601e-182	1	RORA	0.319
1.33098478728225e-182	0.801028753043354	0.94	0.858	2.97568268892692e-178	1	TSC22D3	0.082
1.657144091576e-182	1.00205240866949	0.822	0.718	3.70487704553647e-178	1	SRSF7	0.104
1.14650827249591e-180	1.07495074857098	0.707	0.388	2.5632485448191e-176	1	TNFAIP3	0.319
3.68212928489583e-178	1.01520728309394	0.342	0.075	8.23213644224162e-174	1	CDC14A	0.267
2.69842787091288e-177	1.15669112331921	0.508	0.19	6.03287519099992e-173	1	AKNA	0.318
8.95922783091385e-176	1.2282202733338	0.636	0.371	2.00301456615741e-171	1	PPP2R5C	0.265
1.85606607114812e-173	0.988851082638088	0.399	0.114	4.14960691526584e-169	1	NCK2	0.285
1.0662589919907e-171	0.577206157907152	0.988	0.948	2.38383522839361e-167	1	MT-ND5	0.04
1.68783216450337e-169	1.00886680242417	0.306	0.062	3.77348637018018e-165	1	LINC00513	0.244
6.61950366823549e-168	1.04247126734653	0.319	0.066	1.47992243510741e-163	1	TRBC1	0.253
4.36524060018563e-165	0.852799698451217	0.303	0.062	9.75936840983502e-161	1	OXNAD1	0.241
6.02390041531075e-162	0.923407638218242	0.336	0.08	1.34676341585102e-157	1	BCL2	0.256
9.17510955856451e-162	0.94869622432066	0.358	0.09	2.05127924400827e-157	1	TRAC	0.268
6.42352457261873e-159	0.986989105472057	0.43	0.139	1.43610738870037e-154	1	ARL4C	0.291
9.58563198975041e-154	1.02100186556601	0.427	0.147	2.1430597439485e-149	1	CBLB	0.28
2.4553478906263e-147	1.11099990419423	0.538	0.264	5.48942127907322e-143	1	SMCHD1	0.274
7.77799021685669e-147	0.740248103309749	0.41	0.121	1.73892527278265e-142	1	SPOCK2	0.289
2.05346354591597e-146	0.893693304779829	0.571	0.275	4.59092844960434e-142	1	CD53	0.296
1.14370187258445e-142	1.06886087162295	0.534	0.252	2.55697427653705e-138	1	PIK3R1	0.282
4.01603953095567e-142	0.860027659041638	0.303	0.072	8.97865957935758e-138	1	ITGA4	0.231
4.03645401347316e-141	1.00836042885045	0.661	0.441	9.02430023792194e-137	1	CELF2	0.22
1.23208155030244e-140	1.31577431283185	0.445	0.168	2.75456472201116e-136	1	DUSP2	0.277
3.63072071304594e-134	0.899592746303943	0.583	0.287	8.11720229815681e-130	1	LCP1	0.296
1.65118932933615e-132	1.00956703549622	0.607	0.371	3.69156398359682e-128	1	RNF213	0.236
1.33971502065349e-131	1.06796848452498	0.554	0.308	2.99520087167501e-127	1	EVL	0.246
4.87575362267764e-126	0.924880854336597	0.378	0.133	1.09007223742204e-121	1	DOCK10	0.245
5.8340441122938e-122	1.21818935051919	0.474	0.229	1.30431724218552e-117	1	TSPYL2	0.245
6.04552263992039e-122	0.909890687524337	0.4	0.154	1.351597496607e-117	1	SLC38A1	0.246
1.15199522702781e-121	1.01474203503017	0.575	0.327	2.57551572906608e-117	1	SYNE2	0.248
4.55068564370667e-114	0.949348484893981	0.422	0.181	1.0173967893635e-109	1	PTGER4	0.241
6.76250949683021e-114	0.950327916119492	0.385	0.145	1.51189424820633e-109	1	CD84	0.24
3.7758800207252e-111	1.00979119831965	0.555	0.351	8.44173496233533e-107	1	PDCD4	0.204
6.56850084665011e-111	0.535622654378893	0.878	0.667	1.46851973428557e-106	1	SRGN	0.211
1.61292810175269e-110	0.778656195292466	0.758	0.585	3.60602335708849e-106	1	AHNAK	0.173
5.17940287457541e-109	0.914924930641594	0.413	0.178	1.15795910066882e-104	1	DOCK8	0.235
5.4378483084021e-109	0.94131735375813	0.379	0.152	1.21573974630946e-104	1	ATF7IP	0.227
1.70364702160329e-108	0.942141641281269	0.463	0.226	3.80884364619847e-104	1	ANKRD44	0.237
1.02702103067733e-107	0.790178401186674	0.703	0.525	2.29611091828532e-103	1	FKBP5	0.178
8.89953476403813e-106	0.889801978590694	0.426	0.196	1.98966898719601e-101	1	WIPF1	0.23
5.17566198289228e-105	0.86306254194975	0.562	0.337	1.15712274951523e-100	1	STK17B	0.225
3.97472129750983e-103	0.881666448373765	0.659	0.537	8.88628440484273e-99	1	MBNL1	0.122
4.67182445334694e-103	0.993678019787836	0.896	0.895	1.04447979303478e-98	1	HSP90AA1	0.001
6.09082750135912e-103	0.827592848428412	0.51	0.279	1.36172630447886e-98	1	SMAP2	0.231
9.24684776625052e-103	0.952375504850493	0.633	0.475	2.06731775510063e-98	1	NKTR	0.158
1.10025352123462e-102	0.926017383569408	0.482	0.268	2.45983679742424e-98	1	CDC42SE2	0.214
1.67212072148322e-101	0.808343135082016	0.368	0.143	3.73836029702004e-97	1	CORO1A	0.225
1.76941474848676e-97	0.87401631563139	0.656	0.551	3.95588055319185e-93	1	ANKRD12	0.105
3.85412626921244e-95	1.0336620722109	0.367	0.156	8.61667010007825e-91	1	AC016831.5	0.211
3.05210332690034e-91	1.01036496418692	0.5	0.312	6.8235874079511e-87	1	CCNH	0.188
5.58366856329005e-91	0.830536611743361	0.306	0.111	1.24834078069476e-86	1	AC016831.7	0.195
7.92849358484522e-87	0.962342968445202	0.464	0.271	1.77257331076385e-82	1	SLFN5	0.193
7.81977914617388e-86	0.891705332590256	0.435	0.237	1.74826802371009e-81	1	FNBP1	0.198
2.05254596301634e-84	0.897976225508461	0.591	0.448	4.58887700951564e-80	1	RSRP1	0.143
2.06523720313377e-84	0.941175842949937	0.408	0.21	4.61725081504616e-80	1	ZC3HAV1	0.198
4.07260563780049e-84	0.718224564471059	0.334	0.134	9.10512442443055e-80	1	CD48	0.2
1.17589109833691e-80	0.951832598678913	0.412	0.223	2.62893972855184e-76	1	ATXN1	0.189
9.67346594504354e-80	1.25448602370155	0.543	0.412	2.16269678133338e-75	1	RBPJ	0.131
2.07956084070633e-77	0.962065007401171	0.415	0.231	4.64927417156714e-73	1	PCSK7	0.184
1.74720839761596e-76	0.898523812888108	0.458	0.28	3.90623381455e-72	1	SMG1	0.178
1.97329248595674e-76	0.905972691609096	0.414	0.228	4.41169001085349e-72	1	ATM	0.186
3.62485767049884e-73	0.813204874496808	0.333	0.154	8.10409429393425e-69	1	CASP8	0.179
2.05579121398599e-70	0.943940548154572	0.449	0.291	4.59613241710849e-66	1	NAP1L4	0.158
3.95765021513625e-70	0.919440478983696	0.437	0.269	8.84811858598011e-66	1	OGT	0.168
1.29098520664724e-68	0.635792155649181	0.698	0.698	2.88625562650124e-64	1	SARAF	0
1.37330277594511e-67	0.759432138885656	0.324	0.152	3.07029301618049e-63	1	SEPT6	0.172
4.01365328082116e-66	0.793387311999884	0.569	0.488	8.97332463993188e-62	1	SF1	0.081
3.00644587947437e-65	0.861581162189466	0.409	0.243	6.72151105274085e-61	1	AC245297.3	0.166
1.50728433574347e-64	0.752175019812421	0.321	0.153	3.36983558942167e-60	1	GLIPR1	0.168
6.16920538972028e-63	0.863709744106907	0.344	0.18	1.37924924897976e-58	1	PCNX1	0.164
2.21627557650109e-61	0.654299980857048	0.626	0.547	4.95492730638349e-57	1	MYH9	0.079
7.50854152211489e-61	0.522118505344894	0.741	0.701	1.67868462809923e-56	1	AKAP13	0.04
4.79323179349564e-59	0.580959549474095	0.579	0.423	1.07162283207182e-54	1	MT-ATP8	0.156
7.27047022268583e-59	0.796476119505802	0.495	0.352	1.62545902768587e-54	1	MT-ND6	0.143
1.04060383002218e-58	0.833357645255312	0.501	0.386	2.32647798278058e-54	1	EML4	0.115
1.69140137481593e-58	0.730258022357705	0.361	0.198	3.78146605367598e-54	1	IQGAP2	0.163
2.9345391045481e-58	0.715492733203279	0.384	0.213	6.56074907603819e-54	1	HCST	0.171
8.42240457005351e-58	0.838254582417781	0.508	0.4	1.88299698972686e-53	1	WNK1	0.108
9.69559886792119e-58	0.719421823745711	0.33	0.17	2.16764503890114e-53	1	TUBA4A	0.16
1.23738895833233e-57	0.813567850600908	0.413	0.266	2.76643049414359e-53	1	KMT2A	0.147
5.02793817633451e-57	0.514626516603123	0.826	0.795	1.12409613808311e-52	1	JUND	0.0309999999999999
2.5204857292654e-56	0.765617440726128	0.391	0.238	5.63504994491865e-52	1	ERAP2	0.153
6.11379198499202e-56	0.782092715123217	0.309	0.157	1.36686047408467e-51	1	EPB41	0.152
7.65402637238319e-56	0.753816279810945	0.321	0.168	1.71121067607371e-51	1	HECA	0.153
1.48499986523633e-55	0.773864413217107	0.437	0.3	3.32001419870886e-51	1	LEPROTL1	0.137
4.14154530899662e-55	0.809212827206619	0.681	0.648	9.25925284732375e-51	1	DNAJB1	0.033
8.1683273023055e-55	0.5671403428661	0.435	0.253	1.82619293497644e-50	1	SAMSN1	0.182
8.60213183179208e-55	0.700517206964681	0.357	0.201	1.92317861363376e-50	1	PIP4K2A	0.156
8.83131705247785e-55	0.569901816379768	0.668	0.613	1.97441755342247e-50	1	CD44	0.055
2.458509963003e-54	0.805337549153934	0.482	0.333	5.4964907242858e-50	1	BIRC3	0.149
8.37783198732412e-54	0.833968423063202	0.426	0.283	1.87303189740605e-49	1	ODF2L	0.143
1.30765848364059e-52	0.659122564533337	0.638	0.635	2.92353207187526e-48	1	FUS	0.003
1.12176397682239e-51	0.538698463609771	0.691	0.718	2.50792772298181e-47	1	RBM39	-0.027
2.57930616822887e-51	0.771650814604494	0.4	0.263	5.76655480030929e-47	1	STK17A	0.137
4.30281417869491e-51	0.705172280000226	0.325	0.168	9.61980165930822e-47	1	GPR183	0.157
1.18039359766614e-50	0.535191751753357	0.808	0.799	2.63900596630218e-46	1	KLF6	0.00900000000000001
4.64135513744485e-48	1.33269015545161	0.48	0.363	1.03766776807855e-43	1	CCL4	0.117
9.71917920861923e-47	0.800240284289624	0.394	0.272	2.172916895671e-42	1	ARHGEF1	0.122
2.66409598054742e-46	0.654566286598136	0.497	0.388	5.95611938370988e-42	1	HLA-F	0.109
1.1035911129705e-44	0.58632935710914	0.583	0.54	2.46729865126814e-40	1	PRRC2C	0.0429999999999999
4.62372492372462e-44	0.541983698315452	0.656	0.683	1.03372618119711e-39	1	EIF4A2	-0.027
3.40232218525501e-43	0.708166991870375	0.414	0.297	7.60657170957464e-39	1	TRIM22	0.117
1.78137438868175e-42	0.674779463162989	0.616	0.606	3.98261872077579e-38	1	DDX3X	0.01
2.28864655594387e-40	0.75571341293436	0.321	0.197	5.1167271051237e-36	1	TC2N	0.124
3.98106295187043e-40	0.837181668169819	0.435	0.347	8.90046244149672e-36	1	NR3C1	0.088
8.29192206013052e-40	0.71902046958444	0.453	0.361	1.85382501498338e-35	1	TNRC6B	0.092
1.52299525817495e-39	0.644149415658957	0.538	0.5	3.40496049870174e-35	1	KMT2E	0.038
2.0043713257981e-39	0.765645680001615	0.321	0.2	4.48117297308681e-35	1	ERN1	0.121
2.27680560971298e-39	0.670788492117592	0.384	0.265	5.0902543016353e-35	1	FAM107B	0.119
5.94135883029692e-38	0.626136637581098	0.572	0.57	1.32830959368948e-33	1	IQGAP1	0.002
2.27715012702229e-36	0.677253017741716	0.324	0.21	5.09102453898374e-32	1	SYNRG	0.114
5.64516114766042e-35	0.542661235854075	0.642	0.658	1.26208867778244e-30	1	PNISR	-0.016
6.79573309236848e-35	0.620277161347336	0.599	0.627	1.51932204746082e-30	1	N4BP2L2	-0.028
3.25806658723322e-34	0.71006419750845	0.397	0.305	7.28405946907732e-30	1	MYCBP2	0.092
7.32034473340698e-34	0.673000590297867	0.301	0.187	1.6366094720478e-29	1	GOLGA8B	0.114
2.13279684413065e-33	0.701770465151852	0.432	0.354	4.7682939044229e-29	1	HMGB2	0.078
2.39389479455931e-32	0.566995563341876	0.626	0.672	5.35203059219624e-28	1	DDX17	-0.046
2.70392531975275e-32	0.707186609748528	0.403	0.325	6.04516583737122e-28	1	PPP1R2	0.078
3.09000575637578e-32	0.705289201140037	0.444	0.388	6.90832586952932e-28	1	PRPF38B	0.056
6.24986293244379e-32	0.597641787604607	0.552	0.574	1.39728185580646e-27	1	DDX24	-0.0219999999999999
4.27738819467541e-30	0.635772934347033	0.479	0.437	9.56295678683581e-26	1	CLK1	0.042
5.16025977703587e-30	0.682600091551398	0.392	0.314	1.15367927835191e-25	1	ZBTB38	0.078
1.16759005203817e-29	0.635227756904193	0.492	0.471	2.61038107934174e-25	1	MPHOSPH8	0.021
1.39640105472864e-29	0.703172406712529	0.391	0.315	3.12193383805682e-25	1	EPC1	0.076
6.31791506709995e-29	0.745459301749896	0.379	0.302	1.41249627155154e-24	1	SMARCA2	0.077
6.02850591791156e-28	0.639634987276368	0.404	0.332	1.34779306806749e-23	1	VPS13C	0.072
8.33358802977444e-28	0.648618986178253	0.352	0.268	1.86314027581667e-23	1	CCSER2	0.084
1.75007575887043e-27	0.579451820496601	0.561	0.59	3.91264437410662e-23	1	TRA2B	-0.0289999999999999
2.07148682871873e-26	0.647303420539024	0.462	0.426	4.63122310296647e-22	1	GCC2	0.036
2.1939602493114e-26	0.694781171769323	0.328	0.237	4.9050369293855e-22	1	PFKFB3	0.091
2.23009633541293e-26	0.695418330358838	0.423	0.373	4.98582637708268e-22	1	ANKRD11	0.05
3.3660171370182e-26	0.507513766411062	0.325	0.224	7.52540451323158e-22	1	HCLS1	0.101
8.75624437025337e-26	0.700919448840464	0.362	0.287	1.95763355385755e-21	1	OGA	0.075
2.57989753314054e-25	0.55819598487804	0.356	0.267	5.76787691484231e-21	1	SOCS1	0.089
1.1220637580374e-24	0.627910921167913	0.347	0.27	2.50859794384422e-20	1	CYTH1	0.077
1.29633421096459e-24	0.569182515750316	0.441	0.397	2.89821439545354e-20	1	ELF1	0.044
1.84677087136582e-23	0.593485892899407	0.549	0.585	4.12882563711257e-19	1	STAT3	-0.0359999999999999
1.94369904003556e-22	0.656163850493817	0.338	0.267	4.34552794380749e-18	1	POLR2J3.1	0.071
2.09156742373858e-22	0.778841313373536	0.397	0.342	4.67611728925234e-18	1	ANKRD28	0.055
1.92580905932938e-21	0.542269770752424	0.547	0.591	4.30553131394269e-17	1	HNRNPH1	-0.0439999999999999
4.2373034140839e-21	0.552328699989627	0.499	0.513	9.47333924286737e-17	1	TCF25	-0.014
2.5008530741145e-20	0.580540938563295	0.357	0.299	5.59115721779778e-16	1	USP15	0.058
2.29994694560108e-19	0.5877408950937	0.311	0.243	5.14199138628034e-15	1	PTK2B	0.068
1.28917143732296e-17	0.641447567417695	0.309	0.254	2.88220058242295e-13	1	RSBN1	0.055
2.52079621913108e-17	0.570789391511777	0.368	0.326	5.63574410711136e-13	1	MDM4	0.042
4.54410211584087e-16	0.605668718392029	0.327	0.282	1.01592491003854e-11	1	KANSL1	0.045
1.07435828146264e-15	0.580661660161464	0.397	0.382	2.40194280986602e-11	1	ARID4B	0.015
3.40610387875934e-15	0.549548772334648	0.356	0.311	7.61502644174225e-11	1	ARID5B	0.045
7.46244006657699e-15	0.560334937979911	0.317	0.27	1.66837772568462e-10	1	CREBRF	0.047
2.04221015057508e-14	0.566679176459387	0.34	0.307	4.56576923364071e-10	1	DDX6	0.033
3.61139359840532e-14	0.574979286558057	0.35	0.316	8.07399266795476e-10	1	BOD1L1	0.034
3.83919285205001e-14	0.557032587840372	0.525	0.54	8.58328345932821e-10	1	ID2	-0.015
2.18049206340456e-13	0.515030840687635	0.337	0.303	4.87492610615358e-09	1	KLF13	0.034
2.47203850755403e-13	0.504371966162215	0.438	0.462	5.52673649133854e-09	1	RSRC2	-0.024
4.04424301208948e-13	0.601386338983124	0.305	0.268	9.04171410212845e-09	1	EPS15	0.037
7.29721756948196e-12	0.553127903109535	0.379	0.365	1.63143893200908e-07	1	ARID1B	0.014
7.73136880231465e-12	0.583835515660612	0.362	0.355	1.72850212313349e-07	1	PPP1R10	0.00700000000000001
1.37898293014332e-11	0.539104478221438	0.357	0.342	3.08299213692141e-07	1	GLS	0.015
1.11491191419301e-10	0.564001219166426	0.367	0.371	2.49260856656131e-06	1	DHX36	-0.004
2.37098044630241e-10	0.513601013984055	0.356	0.345	5.30080098379831e-06	1	H1FX	0.011
2.72339690922569e-10	0.548635996302618	0.301	0.273	6.08869846995587e-06	1	FNBP4	0.028
3.99419837331970e-09	0.519161363519313	0.378	0.38	8.92982930323084e-05	1	ADGRE5	-0.002
2.43919477481656e-08	0.51135253146136	0.421	0.473	0.000545330775805739	1	AMD1	-0.052
6.09806634509504e-08	0.528458172326744	0.309	0.298	0.0013633446927729	1	CHD2	0.011
1.67068196888652e-07	0.537733997122636	0.36	0.386	0.00373514367783959	1	HNRNPUL1	-0.026
0	3.85819335101043	0.938	0.059	0	2	SPINK1	0.879
0	2.07412948222209	0.894	0.368	0	2	SCGB3A2	0.526
0	1.88654269070122	0.861	0.134	0	2	CEACAM6	0.727
0	1.75471739841684	0.713	0.087	0	2	APOD	0.626
0	1.72840666782386	0.956	0.389	0	2	PIGR	0.567
0	1.66768856426511	0.921	0.373	0	2	AQP3	0.548
0	1.48417958202411	0.634	0.099	0	2	GDF15	0.535
0	1.26986927186213	0.693	0.067	0	2	CIT	0.626
0	1.26928725187732	0.713	0.176	0	2	FMO5	0.537
0	1.20239787088909	0.749	0.179	0	2	PRSS8	0.57
0	1.16673065686882	0.582	0.016	0	2	CEACAM5	0.566
0	1.11386504210657	0.523	0.018	0	2	CRABP2	0.505
0	1.0231406597736	0.62	0.064	0	2	CP	0.556
0	0.970583392103758	0.492	0.005	0	2	CLDN10	0.487
0	0.927416030261576	0.576	0.092	0	2	ABCC3	0.484
0	0.894513241071566	0.582	0.103	0	2	PRR15L	0.479
0	0.892074919476983	0.473	0.018	0	2	LGSN	0.455
0	0.816084281446344	0.542	0.068	0	2	PLPP2	0.474
0	0.811288223492465	0.496	0.055	0	2	PLA2G10	0.441
0	0.762807744763841	0.432	0.007	0	2	THBS4	0.425
0	0.758049903071786	0.482	0.029	0	2	MFSD4A	0.453
0	0.58954182599327	0.372	0.028	0	2	SIX1	0.344
1.15858153097915e-307	0.670829109392157	0.338	0.024	2.59024072881009e-303	2	ADGRF1	0.314
2.72726284851919e-301	1.29006617290654	0.87	0.331	6.09734155043435e-297	2	CLDN4	0.539
6.74684447200308e-297	1.40034353533609	0.679	0.167	1.50839201860573e-292	2	RASD1	0.512
1.13014699065823e-294	1.01959978113085	0.674	0.16	2.5266696270146e-290	2	SDC1	0.514
1.64589316659229e-289	0.765849566617192	0.345	0.028	3.67972335255038e-285	2	ALDH3A1	0.317
1.4206540901181e-287	1.20570646802516	0.921	0.378	3.17615634927703e-283	2	MUC1	0.543
3.75118109005845e-286	1.32767055356832	0.868	0.348	8.38651556304367e-282	2	WFDC2	0.52
4.12971135242992e-286	0.661890894404875	0.429	0.052	9.23279567062757e-282	2	RAMP1	0.377
5.89488749070966e-281	1.05227645085243	0.738	0.223	1.31791999629796e-276	2	SMIM22	0.515
3.86502348058594e-280	1.24225667587493	0.885	0.465	8.64103299554598e-276	2	LGALS3BP	0.42
6.47223778330819e-276	0.857808174869416	0.554	0.106	1.44699820121421e-271	2	CAPN8	0.448
5.97829027996138e-275	1.05941157673896	0.752	0.227	1.33656635789097e-270	2	EFNA1	0.525
2.86556571703459e-270	0.965641148336117	0.664	0.171	6.40654527357423e-266	2	CLDN3	0.493
4.33587679810114e-266	1.19954227677345	0.797	0.305	9.69371975751472e-262	2	EPCAM	0.492
3.3272950296705e-259	0.806571775898383	0.559	0.113	7.43883349783434e-255	2	ERBB3	0.446
1.41831969988366e-253	1.21396772966185	0.814	0.3	3.1709373530299e-249	2	TACSTD2	0.514
1.43091123759181e-252	1.05138878214934	0.739	0.259	3.19908825388402e-248	2	SNHG25	0.48
1.42982010723483e-246	1.00860038276379	0.655	0.195	3.19664881374492e-242	2	LAPTM4B	0.46
2.93159375480986e-242	1.19124284795781	0.779	0.341	6.5541641576284e-238	2	PGRMC1	0.438
1.05812688655453e-233	0.500031587957938	0.36	0.042	2.36565428026996e-229	2	DSP	0.318
6.60474673188413e-233	1.07729488414177	0.851	0.423	1.47662322684734e-228	2	SPINT2	0.428
3.2812162726896e-229	0.92446902468586	0.748	0.248	7.33581522085215e-225	2	AGR3	0.5
2.85741525690514e-224	1.1278799692807	0.926	0.626	6.38832328986282e-220	2	ZFP36L1	0.3
1.8281118859937e-223	0.998975169289684	0.792	0.3	4.08710974351612e-219	2	MALL	0.492
6.09389534628197e-220	0.848479839842436	0.615	0.17	1.36241218256826e-215	2	LMO3	0.445
1.06743281709526e-219	1.26688127339661	0.934	0.458	2.38645954917987e-215	2	TCIM	0.476
4.9949818433317e-219	0.537498977944098	0.391	0.054	1.11672809071367e-214	2	KLK11	0.337
2.57758122945683e-213	1.07469533223846	0.851	0.328	5.76269835469663e-209	2	CXCL17	0.523
5.26054562134848e-211	0.626814669133821	0.402	0.067	1.17610018456488e-206	2	CRYM	0.335
2.35888730690119e-210	0.66738106054865	0.503	0.111	5.27376435203898e-206	2	ERBB2	0.392
8.3090609387068e-208	0.621794423885984	0.419	0.073	1.85765675406668e-203	2	GGTLC1	0.346
9.80077846175808e-204	0.712687288671399	0.542	0.142	2.19116004069525e-199	2	KRTCAP3	0.4
6.90570220020073e-201	0.734877631694323	0.572	0.154	1.54390784089888e-196	2	DDR1	0.418
5.36944850678663e-200	1.10091624849509	0.745	0.364	1.20044760266229e-195	2	TXNDC17	0.381
5.47182497610973e-200	0.928559981181503	0.891	0.424	1.22333590990885e-195	2	HOPX	0.467
4.20026946852898e-199	0.912188230197235	0.846	0.355	9.39054245079024e-195	2	KRT18	0.491
1.14874247070645e-194	0.571566236788802	0.466	0.096	2.56824354175841e-190	2	NQO1	0.37
3.43348487789898e-194	0.921789835982862	0.97	0.47	7.67624214151876e-190	2	NAPSA	0.5
3.07201479737283e-193	0.597151236433495	0.426	0.086	6.86810348248644e-189	2	FAM3B	0.34
1.96841788047344e-191	0.948570533901479	0.843	0.35	4.40079185537447e-187	2	ELF3	0.493
7.11636681192017e-191	0.776359848958039	0.762	0.277	1.59100612814099e-186	2	NKX2-1	0.485
1.86712916204804e-190	0.905605331940753	0.85	0.365	4.1743406675908e-186	2	SLC34A2	0.485
1.06850802635861e-188	0.575007187884244	0.427	0.081	2.38886339452995e-184	2	CLIC6	0.346
3.05312213940096e-188	0.742652613670366	0.609	0.178	6.82586516705874e-184	2	TMC5	0.431
8.6471791762605e-188	1.00077600409097	0.795	0.343	1.93324984843656e-183	2	FOLR1	0.452
5.45555033735524e-185	0.839354090394499	0.685	0.27	1.21969738892251e-180	2	RBPMS	0.415
5.93692809261856e-185	0.589140733818457	0.418	0.085	1.32731901366673e-180	2	SMPDL3A	0.333
2.8875591908031e-181	0.899639701825535	0.914	0.601	6.4557160828785e-177	2	HSPB1	0.313
5.43684178417212e-181	0.835987836000172	0.517	0.139	1.21551471768736e-176	2	BCAT1	0.378
1.75151431455872e-180	0.946106535487484	0.758	0.291	3.91586055305892e-176	2	C4BPA	0.467
8.4586338481091e-180	0.564344845211299	0.423	0.089	1.89109676942175e-175	2	GOLPH3L	0.334
8.98978944702635e-180	0.800788173656681	0.991	0.992	2.00984722667168e-175	2	MT-CO1	-0.001
1.21105709921936e-179	0.690267903249348	0.523	0.145	2.70756035672471e-175	2	TMEM98	0.378
1.41219822005169e-176	0.867875587116606	0.724	0.301	3.15725156056957e-172	2	MYO6	0.423
1.28905142169018e-175	0.93415413534551	0.797	0.4	2.88193226347273e-171	2	ATP1B1	0.397
2.33433406016636e-175	0.662715854043059	0.458	0.111	5.21887065831394e-171	2	KCNK1	0.347
2.77463760815509e-175	0.730526944050424	0.437	0.101	6.20325730055232e-171	2	TUBB2A	0.336
2.59243395232885e-174	0.788622091446534	0.985	0.991	5.79590458722161e-170	2	MT-ND4	-0.00600000000000001
1.52015495016134e-171	0.638994987521252	0.528	0.154	3.3986104220757e-167	2	RAB25	0.374
3.95161628334908e-168	0.801711549130655	0.799	0.35	8.83462852468353e-164	2	C3	0.449
3.48801758794224e-165	1.13744414397179	0.452	0.106	7.79816092136247e-161	2	HSPA6	0.346
1.8420084440284e-163	0.511514579507578	0.403	0.088	4.11817827831429e-159	2	TMEM159	0.315
2.67040264476951e-163	0.836386493194935	0.824	0.364	5.9702191929112e-159	2	KRT8	0.46
1.08556687724846e-162	0.529652566562062	0.346	0.061	2.42700186746438e-158	2	ANPEP	0.285
3.93961631131155e-160	0.744973930054683	0.579	0.203	8.80780018719923e-156	2	ACSL5	0.376
1.73958075045446e-159	0.603462024694496	0.444	0.117	3.88918068379103e-155	2	TST	0.327
2.41215596232734e-159	0.78239848210183	0.586	0.215	5.39285708497523e-155	2	SEPHS2	0.371
3.22992355088432e-159	0.569737017506754	0.437	0.104	7.22114008271208e-155	2	C1orf116	0.333
7.90867007877436e-159	0.773750163188556	0.586	0.205	1.76814136951158e-154	2	GSTA4	0.381
2.28542117335055e-157	0.758139700500587	0.855	0.373	5.10951611725982e-153	2	MGST1	0.482
2.36625212085364e-157	0.501849156197983	0.422	0.098	5.29022986659249e-153	2	TSPAN6	0.324
1.56466132288611e-156	0.846681111294152	0.68	0.296	3.49811331957647e-152	2	CLDN7	0.384
2.40375699766839e-156	0.738278837533123	0.619	0.23	5.37407951968722e-152	2	EPS8	0.389
3.80138202139404e-156	0.711108237459818	0.492	0.134	8.49874978523065e-152	2	AL162511.1	0.358
9.49676964829845e-156	0.6315074213583	0.483	0.142	2.12319279027008e-151	2	GPR160	0.341
9.29463235041441e-155	0.638518715114129	0.998	0.976	2.07800095458215e-150	2	EEF1A1	0.022
1.85998695595086e-152	0.510835526797663	0.375	0.08	4.15837283741934e-148	2	SLC22A3	0.295
2.15710965653173e-148	0.767974417703915	0.839	0.54	4.82265005910798e-144	2	P4HB	0.299
1.52725323765492e-147	0.607203524735135	0.767	0.325	3.41448006342511e-143	2	GPRC5A	0.442
3.89295038769188e-146	0.525719998715014	0.357	0.076	8.70346918176274e-142	2	AC010329.1	0.281
3.48528995857401e-145	0.600521004092501	0.439	0.117	7.7920627603839e-141	2	PPP1R1B	0.322
1.25304667404929e-144	0.80687333631821	0.714	0.346	2.80143644917199e-140	2	SCPEP1	0.368
8.35953357116352e-144	0.711094325946476	0.739	0.329	1.86894092050503e-139	2	MBIP	0.41
1.16120399283329e-143	0.756284230618137	0.648	0.265	2.59610376677739e-139	2	SLC25A37	0.383
4.22255798265044e-142	0.540396731915338	0.421	0.109	9.4403728818116e-138	2	ORMDL3	0.312
5.075331561465e-141	0.746529148943025	0.993	0.768	1.13469187719673e-136	2	SFTPB	0.225
1.58572475716781e-138	0.756602725425064	0.923	0.662	3.54520483960008e-134	2	HSPA1A	0.261
5.40164432552239e-138	0.829508106651466	0.366	0.084	1.20764562185704e-133	2	CTSE	0.282
1.01314708053965e-136	0.752745636051287	0.925	0.832	2.2650929279625e-132	2	RACK1	0.0930000000000001
1.62936701714192e-136	0.735159327917582	0.725	0.323	3.64277584022419e-132	2	SELENBP1	0.402
2.03981924129283e-136	0.689706360440265	0.672	0.304	4.56042387775839e-132	2	MGLL	0.368
3.84531059530976e-136	0.567311038362895	0.33	0.067	8.59696089793404e-132	2	C15orf48	0.263
3.6261852840595e-135	0.852171391678217	0.705	0.299	8.10706243957183e-131	2	C16orf89	0.406
6.80698573989238e-135	0.571324034429063	0.437	0.125	1.52183780186774e-130	2	GPRC5C	0.312
9.6907085093686e-134	0.579418486613818	0.412	0.112	2.16655170143954e-129	2	PON3	0.3
1.38217117219136e-133	0.504733120107872	0.428	0.118	3.09012008966822e-129	2	TMC4	0.31
8.01671670831583e-132	0.754766495789574	0.826	0.578	1.79229735447817e-127	2	SELENOW	0.248
1.34880153969285e-131	0.613900324560228	0.507	0.172	3.01551560229129e-127	2	SPINT1	0.335
9.0546380658738e-129	0.641780994312567	0.338	0.075	2.0243454323874e-124	2	HOXD1	0.263
3.103900431862e-128	0.525382674242492	0.452	0.133	6.93939019551387e-124	2	LLGL2	0.319
6.47376481176393e-125	0.71603001409756	0.629	0.302	1.44733959896606e-120	2	TCEAL8	0.327
6.37512441768314e-124	0.691104498235436	0.531	0.191	1.42528656606142e-119	2	HSD17B6	0.34
9.30766505795907e-123	0.711167939352162	0.749	0.427	2.08091467700791e-118	2	ACADVL	0.322
9.72124393317583e-123	0.710134449943643	0.566	0.208	2.17337850614012e-118	2	AGR2	0.358
1.18451827955854e-121	0.733304807688204	0.989	0.908	2.64822751760903e-117	2	CD74	0.081
3.63737622932675e-121	0.707341368619633	0.577	0.217	8.13208203590582e-117	2	GADD45G	0.36
1.28572754884159e-120	0.599579645300947	0.446	0.142	2.87450108094515e-116	2	LRG1	0.304
9.74699413717614e-120	0.523705873494909	0.417	0.123	2.17913547924847e-115	2	CREB3L1	0.294
1.21817002954303e-119	0.821685590407414	0.767	0.478	2.72346273504936e-115	2	LY6E	0.289
1.46422757202774e-119	0.54695059872067	0.447	0.147	3.27357358278241e-115	2	TCEA3	0.3
6.28725138844063e-119	0.601529106189377	0.589	0.237	1.40564079291367e-114	2	MAL2	0.352
2.12717552042778e-118	0.506179617343285	0.582	0.25	4.75572631102039e-114	2	CETN2	0.332
2.38593146767282e-115	0.514396789079379	0.459	0.155	5.33422698227612e-111	2	MAGED1	0.304
5.43886583232026e-115	0.569840955071972	0.528	0.198	1.21596723413184e-110	2	TMEM125	0.33
1.19418318630867e-114	0.535252833729158	0.492	0.175	2.6698353496303e-110	2	BEX2	0.317
1.97205346893258e-114	0.661106262899163	0.69	0.352	4.40891994049257e-110	2	IFT57	0.338
6.72013788485103e-114	0.59094028491684	0.377	0.106	1.50242122691614e-109	2	HMGB3	0.271
7.53224740034085e-114	0.682547385082192	0.714	0.389	1.6839845512942e-109	2	BEX3	0.325
5.18443034731119e-113	0.687695784161901	0.732	0.426	1.15908309274836e-108	2	SYNGR2	0.306
9.4758188368534e-113	0.694513891372113	0.717	0.405	2.11850881735531e-108	2	MVP	0.312
1.41402017125624e-112	0.536767979918692	0.831	0.349	3.16132489687757e-108	2	SFTA2	0.482
5.99757588381062e-112	0.599697401792331	0.582	0.248	1.34087804034354e-107	2	ANKRD10	0.334
1.19045301799529e-111	0.672483024749285	0.784	0.462	2.66149581233207e-107	2	HLA-DMA	0.322
2.09613518551539e-111	0.629385446812966	0.758	0.452	4.68632943425676e-107	2	PLD3	0.306
4.33616192712818e-110	0.539289446702372	0.421	0.133	9.69435722048047e-106	2	HOOK2	0.288
9.62893476414461e-108	0.571664565738955	0.511	0.2	2.15274094521981e-103	2	KIF22	0.311
2.06455703045138e-107	0.796302751550196	0.769	0.534	4.61573015298015e-103	2	LDHB	0.235
2.16099683858713e-107	0.749690473866129	0.635	0.334	4.83134063202925e-103	2	AGPAT2	0.301
1.35249253142983e-105	0.600919765887441	0.564	0.229	3.02376755251766e-101	2	S100A14	0.335
2.5108055009415e-104	0.725177540751992	0.674	0.379	5.61340785845491e-100	2	ANXA4	0.295
9.17384279449218e-104	0.604318153663886	0.533	0.222	2.05099603356462e-99	2	OCIAD2	0.311
1.53350502637888e-103	0.530196816807228	0.572	0.242	3.42845718747526e-99	2	SERPINH1	0.33
1.6532251533697e-103	0.716705201416669	0.81	0.646	3.69611547538865e-99	2	SSR4	0.164
2.21197219141481e-103	0.642213646497665	0.543	0.236	4.94530622834609e-99	2	CLPTM1L	0.307
2.66042339612473e-103	0.682032267311171	0.597	0.27	5.94790858671607e-99	2	TOB1	0.327
3.37824966879114e-103	0.526949869531202	0.421	0.137	7.55275278451636e-99	2	SLC22A31	0.284
1.74772419475267e-102	0.5492855618693	0.825	0.378	3.90738698220855e-98	2	SFTPD	0.447
3.68512565571772e-102	0.515066080164182	0.431	0.14	8.2388354284881e-98	2	SORBS2	0.291
4.28350303250651e-102	0.678057024533544	0.697	0.421	9.57662772977481e-98	2	MORF4L2	0.276
4.80910387761786e-102	0.584900704587325	0.516	0.223	1.07517135391902e-97	2	MPST	0.293
4.05375181965301e-101	0.650685082459804	0.72	0.459	9.06297294319822e-97	2	BCAP31	0.261
7.57194337524271e-101	0.504575121741096	0.404	0.134	1.69285938040301e-96	2	NINJ2	0.27
8.65691805984642e-101	0.543165261287184	0.493	0.199	1.93542717063986e-96	2	TMEM9	0.294
9.42991339393781e-101	0.530745276532917	0.459	0.162	2.10824573748267e-96	2	RHOBTB2	0.297
3.08784067441403e-99	0.522134099169402	0.568	0.24	6.90348539578744e-95	2	PERP	0.328
4.14045947364047e-98	0.648299445534341	0.645	0.342	9.25682524521801e-94	2	ASPH	0.303
7.83039350565218e-98	0.653541489124051	0.703	0.459	1.75064107605866e-93	2	JTB	0.244
4.18910016719249e-97	0.53876280696714	0.468	0.183	9.36557124379224e-93	2	RAB20	0.285
4.79555722538827e-97	0.588536665220043	0.874	0.681	1.07214272888006e-92	2	GSTP1	0.193
3.63173101831909e-96	0.61372192041583	0.548	0.243	8.11946103765599e-92	2	CDK5RAP3	0.305
4.17369571905005e-96	0.524554041645751	0.582	0.251	9.33113151908019e-92	2	PLS3	0.331
5.51481999689929e-95	0.566968124108116	0.68	0.398	1.23294830670677e-90	2	TUFM	0.282
1.66369885287486e-94	0.678619541306486	0.68	0.443	3.71953152537232e-90	2	LMAN2	0.237
3.01411926773696e-93	0.626567881747866	0.554	0.235	6.73866644687952e-89	2	SOX4	0.319
1.67594996861136e-92	0.597078310593856	0.62	0.316	3.74692134482443e-88	2	SNHG9	0.304
2.88677964588208e-92	0.543332660247891	0.526	0.227	6.45397325429856e-88	2	LSR	0.299
1.24195748501077e-90	0.595640877092271	0.644	0.34	2.77664434923858e-86	2	PIM3	0.304
3.60530022350725e-90	0.508208643152073	0.464	0.186	8.06036970969515e-86	2	ZDHHC9	0.278
4.70808489255686e-89	0.637901417933704	0.689	0.452	1.05258653942894e-84	2	TMED9	0.237
5.65900943626513e-86	0.64100044364964	0.645	0.405	1.26518473966579e-81	2	TMCO1	0.24
4.83883166120915e-85	0.501942285358305	0.65	0.322	1.08181759449653e-80	2	ADGRF5	0.328
1.25106611272904e-81	0.69188705611466	0.537	0.245	2.79700850822831e-77	2	MYLIP	0.292
6.55979295503308e-80	0.512183981728387	0.507	0.247	1.46657291095675e-75	2	MRPS34	0.26
2.41416112913707e-79	0.556783054634577	0.829	0.573	5.39734003641174e-75	2	HLA-DRB5	0.256
3.79202606061459e-79	0.68341836433586	0.604	0.347	8.47783266371604e-75	2	SEC11C	0.257
8.92035093543039e-79	0.535621696870898	0.375	0.126	1.99432285863417e-74	2	LCN2	0.249
1.94072196536315e-78	0.539275073702748	0.645	0.345	4.33887209796239e-74	2	MLPH	0.3
3.91605797797032e-78	0.529372874667999	0.6	0.334	8.75513082134825e-74	2	MMP24OS	0.266
1.31872853446945e-77	0.550895503708231	0.547	0.284	2.94828138451334e-73	2	HEBP2	0.263
1.53726459171225e-76	0.521103517713102	0.563	0.282	3.43686244769108e-72	2	ATP11A	0.281
6.87206020772807e-76	0.505909094518486	0.581	0.319	1.53638650064176e-71	2	PCBD1	0.262
7.21905371263746e-72	0.522648566890938	0.497	0.242	1.61396383853436e-67	2	DUSP23	0.255
6.03955548297545e-71	0.581111656109385	0.654	0.438	1.35026341932882e-66	2	SRP9	0.216
1.25599314153289e-69	0.638866178784528	0.833	0.651	2.80802386652509e-65	2	IER2	0.182
6.2726163627621e-69	0.50604162909545	0.638	0.401	1.40236884022272e-64	2	NAA38	0.237
4.78983338226286e-66	0.521614749234159	0.74	0.522	1.07086304927251e-61	2	PKM	0.218
5.60959740922296e-66	0.528385255625865	0.678	0.459	1.25413769277998e-61	2	MRPS21	0.219
2.08292842698288e-64	0.503976092008645	0.945	0.853	4.65680308420563e-60	2	RPL7	0.092
3.13279608039546e-64	0.524860363646577	0.684	0.462	7.00399219694013e-60	2	PDIA6	0.222
1.2150479104497e-63	0.519851306327479	0.589	0.367	2.71648261339239e-59	2	SDHC	0.222
2.70152812313358e-63	0.50717612284821	0.581	0.338	6.03980642488974e-59	2	BEX4	0.243
3.28310625202111e-63	0.510694248311582	0.578	0.349	7.34004064764359e-59	2	ILF2	0.229
9.52914881846456e-60	0.504834142169755	0.635	0.433	2.13043180134412e-55	2	TRAPPC1	0.202
3.84315595311159e-59	0.563183735130821	0.729	0.527	8.59214376437158e-55	2	SLC25A5	0.202
1.64860940094149e-57	0.508619600260942	0.401	0.183	3.68579603768488e-53	2	ZNF281	0.218
5.78121144275007e-51	0.512107650445791	0.528	0.317	1.29250544225563e-46	2	HSD17B11	0.211
4.23198107285738e-47	0.503252147664392	0.436	0.229	9.46144008458724e-43	2	CSF3R	0.207
1.05489549290713e-33	0.540681866480587	0.521	0.344	2.35842985349247e-29	2	RARRES3	0.177
0	3.25228222460709	0.986	0.102	0	3	CLDN5	0.884
0	2.96155507023769	0.758	0.062	0	3	FCN3	0.696
0	2.83871273454278	0.965	0.082	0	3	RAMP2	0.883
0	2.72978372527867	0.908	0.049	0	3	TMEM100	0.859
0	2.54906634064686	0.989	0.379	0	3	IFI27	0.61
0	2.50275796677528	0.97	0.223	0	3	DEPP1	0.747
0	2.43698667263868	0.871	0.166	0	3	MT1M	0.705
0	2.37972372156198	0.687	0.028	0	3	CA4	0.659
0	2.36345329297699	0.926	0.119	0	3	GNG11	0.807
0	2.23988834922821	0.786	0.11	0	3	EDN1	0.676
0	2.22953254117232	0.972	0.316	0	3	CAVIN2	0.656
0	2.1472184937884	0.865	0.067	0	3	CLEC14A	0.798
0	2.10958062487301	0.924	0.253	0	3	GPX3	0.671
0	2.08147640307424	0.982	0.399	0	3	EPAS1	0.583
0	1.99517306184873	0.828	0.064	0	3	RAMP3	0.764
0	1.89002449671623	0.899	0.306	0	3	BST2	0.593
0	1.87146659957894	0.894	0.206	0	3	HYAL2	0.688
0	1.86234867607391	0.968	0.302	0	3	CAV1	0.666
0	1.8282182597342	0.811	0.101	0	3	TMEM204	0.71
0	1.82311913593678	0.812	0.181	0	3	ESAM	0.631
0	1.80640792961005	0.713	0.124	0	3	ICAM2	0.589
0	1.79850274708151	0.775	0.074	0	3	FAM107A	0.701
0	1.74805736777168	0.816	0.155	0	3	EGFL7	0.661
0	1.74478523975313	0.919	0.18	0	3	SPARCL1	0.739
0	1.71207547826497	0.598	0.055	0	3	EMCN	0.543
0	1.69956874627832	0.733	0.064	0	3	PCAT19	0.669
0	1.68481580997387	0.789	0.059	0	3	CDH5	0.73
0	1.67909404106924	1	0.996	0	3	B2M	0.004
0	1.67348548422903	1	0.96	0	3	HLA-B	0.04
0	1.62876666071013	0.881	0.218	0	3	PECAM1	0.663
0	1.61668879660503	0.584	0.034	0	3	GPIHBP1	0.55
0	1.59712546625415	0.772	0.166	0	3	ITM2A	0.606
0	1.50375187139081	0.712	0.132	0	3	ARHGAP29	0.58
0	1.49629120536726	0.688	0.065	0	3	ECSCR	0.623
0	1.46857490196569	0.655	0.065	0	3	LDB2	0.59
0	1.45739054783487	0.453	0.043	0	3	HEY1	0.41
0	1.44412983321929	0.308	0.011	0	3	SOSTDC1	0.297
0	1.43074082591755	0.646	0.08	0	3	VWF	0.566
0	1.42245606268688	0.65	0.06	0	3	SLCO2A1	0.59
0	1.41603615596471	0.591	0.035	0	3	PRX	0.556
0	1.38856892136821	0.678	0.117	0	3	ACVRL1	0.561
0	1.37062097411126	0.641	0.067	0	3	STXBP6	0.574
0	1.35982493246632	0.396	0.025	0	3	SOX17	0.371
0	1.25396552740413	0.563	0.054	0	3	VIPR1	0.509
0	1.2092989308535	0.542	0.06	0	3	CALCRL	0.482
0	1.2091321384442	0.519	0.045	0	3	TIE1	0.474
0	1.16212795793772	0.455	0.039	0	3	LRRC32	0.416
0	1.14205328881125	0.453	0.033	0	3	FOXF1	0.42
0	1.00072459885247	0.527	0.046	0	3	BTNL9	0.481
0	1.00033234512256	0.434	0.031	0	3	CLEC3B	0.403
0	0.977590133804763	0.427	0.028	0	3	FENDRR	0.399
0	0.952973546034923	0.37	0.019	0	3	MYZAP	0.351
6.20845833530946e-307	1.24128612377791	0.43	0.036	1.38802503002514e-302	3	SLC6A4	0.394
2.77534341818074e-306	1.2292322207308	0.535	0.062	6.20483528002668e-302	3	PTPRB	0.473
1.69016670522908e-305	1.35943800707615	0.699	0.13	3.77870570288066e-301	3	NPDC1	0.569
8.95165310080223e-302	1.18900945719363	0.446	0.042	2.00132108374635e-297	3	GPR146	0.404
1.01056463918975e-301	1.79310612476896	0.747	0.175	2.25931936383651e-297	3	SLC9A3R2	0.572
8.2271961656798e-295	1.82104247832352	0.998	0.799	1.83935424676103e-290	3	HLA-E	0.199
2.83687029752877e-293	1.40809459946927	0.935	0.289	6.34239092418508e-289	3	TIMP3	0.646
1.4203429938158e-289	1.08422397821227	0.52	0.064	3.17546083127398e-285	3	S1PR1	0.456
4.1394257007127e-289	1.47869169248259	0.715	0.146	9.25451403908339e-285	3	GIMAP7	0.569
6.12089068698421e-289	1.78053554657971	0.984	0.609	1.36844753088906e-284	3	IFITM3	0.375
1.64182587058778e-283	1.68753538042965	0.784	0.223	3.67063009887309e-279	3	VAMP5	0.561
1.43541937237774e-281	1.07025123815187	0.464	0.048	3.20916709082492e-277	3	RGS5	0.416
1.8010599315458e-281	1.51948020563276	0.996	0.946	4.02662968895696e-277	3	TMSB10	0.05
1.78471617633921e-280	1.67429426966453	0.995	0.833	3.99008995544158e-276	3	ITM2B	0.162
2.8553695310604e-276	1.00326962975338	0.465	0.052	6.38374966059173e-272	3	JAM2	0.413
2.92450851376663e-275	1.5551581844558	0.986	0.853	6.53832368422806e-271	3	HLA-C	0.133
3.23987325328713e-275	1.01399960581624	0.476	0.056	7.24338463237403e-271	3	SH2D3C	0.42
5.22797340915276e-274	0.867763498708331	0.317	0.019	1.16881801508428e-269	3	CD300LG	0.298
7.60285499366966e-271	1.71950105187638	0.773	0.225	1.69977029093473e-266	3	TNFSF10	0.548
1.22745855785934e-266	1.44734246970819	0.835	0.253	2.74422909780612e-262	3	CAV2	0.582
3.71093360246126e-266	1.25880404760099	0.996	0.943	8.29653425502263e-262	3	HLA-A	0.053
2.51823370654693e-265	1.67936779947014	0.842	0.28	5.63001509772698e-261	3	AQP1	0.562
1.75338381118767e-258	1.48495542156674	0.747	0.193	3.92004018667228e-254	3	ENG	0.554
1.01009725172555e-247	1.81625394112226	0.896	0.476	2.2582744256828e-243	3	IFNGR1	0.42
1.18436795285313e-246	1.36480944523597	0.795	0.239	2.64789143219375e-242	3	CRIP2	0.556
3.91980172816256e-243	0.905339212374072	0.389	0.039	8.76350072365304e-239	3	MMRN2	0.35
1.23279211542615e-238	1.86423092265817	0.927	0.447	2.75615333245824e-234	3	MT1E	0.48
2.68464660824824e-238	1.40862073157805	0.57	0.109	6.00206442206059e-234	3	TSPAN7	0.461
2.88964512847435e-236	0.971541106808568	0.444	0.056	6.46037961373011e-232	3	NOTCH4	0.388
5.5286626085737e-236	1.46800997465143	0.896	0.354	1.23604309939882e-231	3	TM4SF1	0.542
1.19733996213948e-235	1.14465181232864	0.513	0.081	2.67689295335524e-231	3	NOSTRIN	0.432
1.66135932360396e-234	0.869464911450804	0.43	0.051	3.71430103978137e-230	3	ROBO4	0.379
2.32194418112807e-232	0.903619337405994	0.373	0.038	5.19117060574803e-228	3	SLCO4A1	0.335
2.02375885384358e-229	1.14215133187672	1	0.978	4.5245176695381e-225	3	TMSB4X	0.022
4.26829515165901e-221	1.43052710935274	0.779	0.267	9.54262747056405e-217	3	CAVIN1	0.512
1.56500635915108e-219	1.78799162981439	0.986	0.739	3.49888471715408e-215	3	MT2A	0.247
8.94656756160198e-218	1.1499120566069	0.54	0.099	2.00018410974735e-213	3	TINAGL1	0.441
9.37779910446647e-217	1.10267974530561	0.497	0.086	2.09659454578557e-212	3	ACE	0.411
8.6917639425757e-216	0.801665917223431	0.345	0.034	1.94321766464165e-211	3	TEK	0.311
2.1194005116984e-211	1.43666381506393	0.881	0.509	4.73834372400411e-207	3	FKBP1A	0.372
2.51727732801892e-211	1.62751324166499	0.832	0.379	5.62787692225191e-207	3	APP	0.453
4.82651584900873e-211	1.99052343258276	0.828	0.344	1.07906414836288e-206	3	MT1X	0.484
5.66763441495151e-207	1.18133735191792	0.795	0.255	1.26711302615071e-202	3	SPARC	0.54
9.46679569377015e-203	0.806638926663161	0.343	0.037	2.11649151325619e-198	3	CYYR1	0.306
6.89430716306131e-200	1.6232175958843	0.627	0.176	1.54136025244562e-195	3	CD36	0.451
7.46928633937512e-199	1.02950641616803	0.372	0.048	1.6699083468941e-194	3	F8	0.324
8.34396566217977e-198	1.00694266025633	0.526	0.096	1.86546040309353e-193	3	CD93	0.43
1.80508278697213e-195	0.99675780611101	0.391	0.054	4.03562358683358e-191	3	IL33	0.337
2.05060524289593e-195	0.755192452240042	0.345	0.039	4.58453814154242e-191	3	RASIP1	0.306
4.48072024994963e-195	1.5094734683874	0.807	0.365	1.00175462628124e-190	3	CNN3	0.442
7.59054251875637e-194	1.30382581849594	0.851	0.451	1.69701759091836e-189	3	CD99	0.4
1.09071143414307e-192	0.905843992324365	0.441	0.07	2.43850355331366e-188	3	PODXL	0.371
1.3555996916835e-186	0.773618402278028	0.377	0.049	3.0307142306968e-182	3	ADGRL4	0.328
3.88752484106726e-186	0.711679071860427	0.31	0.032	8.69133928717408e-182	3	MYCT1	0.278
3.07417390242299e-185	0.886564920501427	0.326	0.036	6.87293059364707e-181	3	SOX7	0.29
5.02460837785946e-185	0.831231384969355	0.382	0.053	1.12335169503804e-180	3	JCAD	0.329
6.89790460797985e-185	0.530645521612909	0.772	0.231	1.54216453320605e-180	3	A2M	0.541
6.49265919945109e-181	1.29588673114695	0.719	0.279	1.45156381722128e-176	3	RHOC	0.44
1.35136213560687e-179	1.10618852278758	0.655	0.194	3.02124032657628e-175	3	ANXA3	0.461
2.20581991617417e-177	0.966719640134328	0.373	0.055	4.93155158659059e-173	3	EFNB1	0.318
2.76406191929664e-177	1.40207331647497	0.851	0.496	6.17961323297151e-173	3	PDLIM1	0.355
7.65782324376051e-176	0.912072947383935	0.455	0.086	1.71205954260754e-171	3	FXYD6	0.369
3.21011505397255e-172	1.00533898300776	0.936	0.751	7.17685422616643e-168	3	MYL12A	0.185
4.75711478067202e-164	1.06851691125815	0.515	0.126	1.06354815151484e-159	3	INPP1	0.389
2.19457046886382e-162	0.758114976458964	0.377	0.059	4.90640119723885e-158	3	ADGRL2	0.318
4.19502627956497e-162	0.813138425690669	0.361	0.054	9.37882025322341e-158	3	ADRB1	0.307
1.80635686622655e-160	0.706667038329882	0.373	0.057	4.03847204582271e-156	3	FLT1	0.316
6.57938822539105e-160	1.13421700496862	0.57	0.164	1.47095382555068e-155	3	ARRDC2	0.406
3.72451703871663e-157	1.09571313013668	0.531	0.144	8.32690274345877e-153	3	STARD3	0.387
1.33655617541085e-156	0.897063517899254	0.304	0.039	2.98813864136604e-152	3	STC1	0.265
6.80735707680424e-156	1.22749104645978	0.897	0.595	1.52192082166112e-151	3	RHOB	0.302
9.2873833235387e-154	1.05429082467838	0.552	0.153	2.07638028964355e-149	3	GIMAP4	0.399
2.06750559833059e-151	0.884479158816357	0.414	0.082	4.62232226618769e-147	3	APOL3	0.332
8.42827911070234e-151	1.07654074527166	0.717	0.267	1.88431036077972e-146	3	PDK4	0.45
2.12440841512605e-150	1.11100189436153	0.832	0.474	4.74953989369731e-146	3	STOM	0.358
3.29803206029714e-150	0.9198437064242	0.396	0.073	7.37341027720631e-146	3	PALMD	0.323
1.21244906253747e-148	1.17043545771563	0.839	0.581	2.71067236911502e-144	3	GUK1	0.258
3.68496534209837e-147	0.76804586487205	0.361	0.06	8.23847701532934e-143	3	LEPR	0.301
1.01931907462974e-146	0.909414994456798	0.421	0.09	2.2788916551497e-142	3	PAK4	0.331
1.21690933746356e-146	1.37202350226853	0.819	0.432	2.72064420576728e-142	3	RGCC	0.387
3.41497607188223e-145	0.93504538989982	0.515	0.134	7.6348620039071e-141	3	MARCKSL1	0.381
5.31681742105808e-145	1.04448745418782	0.559	0.164	1.18868087082596e-140	3	LIFR	0.395
4.86790169909511e-144	1.16532312675282	0.68	0.288	1.08831678286669e-139	3	PSMB9	0.392
7.05802257740066e-144	1.20345108541462	0.736	0.377	1.57796210762946e-139	3	SERPINB6	0.359
3.74594970728284e-142	0.876457164852126	0.915	0.725	8.37481976057224e-138	3	MYL12B	0.19
6.33353031089051e-141	0.712289407850214	0.324	0.05	1.41598737160579e-136	3	CASKIN2	0.274
6.99136141611297e-141	0.721637993817434	0.738	0.295	1.56305867180038e-136	3	MGP	0.443
1.82052534616114e-140	1.01237001295294	0.513	0.141	4.07014851641246e-136	3	PLPP1	0.372
2.49368624122671e-140	0.777651979181793	0.359	0.062	5.57513432951056e-136	3	CD34	0.297
4.58697830575394e-140	0.794864189958118	0.393	0.078	1.02551073981741e-135	3	GALNT18	0.315
8.52015933564844e-140	0.857915950148769	0.455	0.103	1.90485202267092e-135	3	COX7A1	0.352
1.99089481676174e-139	0.595782245125319	0.855	0.488	4.45104354183422e-135	3	EMP2	0.367
2.31494273248589e-138	1.20299689465198	0.743	0.393	5.1755174670187e-134	3	TNFRSF1A	0.35
3.9686557983073e-138	0.704541833543803	0.319	0.05	8.87272376827563e-134	3	GIMAP8	0.269
1.47927027978074e-137	1.30041807484278	0.373	0.071	3.30720456450579e-133	3	MT1A	0.302
4.42771268034092e-137	1.70559243322652	0.404	0.089	9.8990372394382e-133	3	EDNRB	0.315
1.70698668022216e-136	1.04701752204402	0.386	0.073	3.81631012097269e-132	3	SERPINE1	0.313
2.58427170540915e-136	1.16290774201111	0.526	0.144	5.77765625178324e-132	3	PRSS23	0.382
5.54378212882159e-136	1.17171867907264	0.611	0.226	1.23942337054064e-131	3	WARS	0.385
1.65627623400652e-134	1.03735478783664	0.713	0.315	3.70293677636837e-130	3	BCAM	0.398
4.71868974613376e-131	0.727217502345544	0.363	0.069	1.05495746654313e-126	3	GIMAP6	0.294
2.69150046925818e-129	1.02793925511225	0.621	0.235	6.01738759912052e-125	3	SH3BP5	0.386
3.26886671735941e-127	1.06066785999116	0.828	0.55	7.30820532000043e-123	3	CD59	0.278
3.72327320360672e-127	0.981078902820838	0.86	0.702	8.32412190130353e-123	3	TAGLN2	0.158
5.92566701871833e-127	1.70391915376541	0.573	0.202	1.32480137537486e-122	3	HPGD	0.371
1.62738732857116e-126	1.2505976381341	0.747	0.352	3.63834985048654e-122	3	IL32	0.395
2.38221858187395e-126	0.748638624623432	0.366	0.073	5.32592608349559e-122	3	LIMS2	0.293
1.01786713261828e-125	1.11176601941692	0.722	0.39	2.27564554839469e-121	3	RAB11A	0.332
2.01947730321473e-125	1.18107115228788	0.68	0.349	4.51494540679718e-121	3	PRMT1	0.331
2.06962664529669e-118	1.53300738356218	0.731	0.426	4.62706429088981e-114	3	SGK1	0.305
4.3555755037196e-116	0.646108520951672	0.338	0.065	9.73776015366591e-112	3	CX3CL1	0.273
6.42188846176943e-116	0.898628685513321	0.876	0.652	1.43574160339779e-111	3	LAPTM4A	0.224
2.80919757421772e-115	0.832986079035303	0.556	0.177	6.28052301667856e-111	3	TCF4	0.379
6.50303822179892e-115	0.724407265131332	0.956	0.853	1.45388425524759e-110	3	MYL6	0.103
1.33273196231404e-113	1.03933929085018	0.48	0.154	2.97958884814551e-109	3	FRY	0.326
3.19138683016592e-113	0.596683990556593	0.301	0.052	7.13498353620194e-109	3	FZD4	0.249
1.39352524733606e-112	1.04787466923638	0.531	0.195	3.11550439546923e-108	3	RALA	0.336
1.58495382501015e-109	0.947305826821272	0.607	0.246	3.5434812665752e-105	3	SEC14L1	0.361
9.43125242390629e-109	0.934895302454267	0.609	0.261	2.10854510441273e-104	3	S100A16	0.348
2.40190771197494e-106	1.03690723613127	0.442	0.136	5.36994507166238e-102	3	CTNNAL1	0.306
2.75351379994521e-106	0.832106787509029	0.416	0.113	6.15603080253751e-102	3	GBP4	0.303
2.01049818771735e-105	1.14181436990114	0.782	0.447	4.49487079827968e-101	3	ADIRF	0.335
5.17654494465973e-105	1.36657120229464	0.386	0.094	1.15732015327758e-100	3	IL1RL1	0.292
6.34409594073643e-105	0.846072177310898	0.496	0.162	1.41834952947044e-100	3	LHFPL6	0.334
4.23664239712575e-102	0.582156940836964	0.984	0.941	9.47186140725404e-98	3	PTMA	0.043
4.89900066330693e-102	0.927736658924806	0.818	0.607	1.09526957829553e-97	3	IFITM2	0.211
2.95879391959355e-101	0.923797161777288	0.405	0.116	6.61497556603529e-97	3	TSPAN12	0.289
6.05261789110791e-100	0.773503641765048	0.419	0.12	1.35318378191499e-95	3	ITGA5	0.299
1.380074114674e-97	0.781121757862398	0.86	0.579	3.08543169817667e-93	3	HLA-DRB5	0.281
1.41333764920086e-97	0.958749070010093	0.619	0.28	3.15979898231835e-93	3	GMFG	0.339
7.89586565255937e-97	1.02124338743393	0.483	0.175	1.7652786839427e-92	3	CMTM8	0.308
3.07541708049014e-96	0.737410804286147	0.313	0.071	6.87570996685181e-92	3	C1orf54	0.242
4.82138966031133e-95	0.710620824362412	0.86	0.709	1.0779180863558e-90	3	BTF3	0.151
1.60020932928089e-94	0.7048312376166	0.375	0.1	3.57758799747329e-90	3	GIMAP1	0.275
3.5915386119264e-94	0.815774956006162	0.92	0.738	8.02960287468385e-90	3	ANXA1	0.182
7.27916007210328e-93	0.896172212612025	0.563	0.232	1.62740181732013e-88	3	NFIB	0.331
9.21889167173625e-93	0.71254285666177	0.384	0.101	2.06106761105007e-88	3	LMCD1	0.283
1.50238689488408e-89	0.925915156819394	0.526	0.217	3.35888638089235e-85	3	CARD16	0.309
3.95309261843423e-89	0.842628048748885	0.572	0.246	8.83792916703341e-85	3	IGFBP4	0.326
7.29224323475422e-89	0.896346062541777	0.704	0.39	1.630326819994e-84	3	SPTBN1	0.314
1.70398093576371e-87	0.935312099971519	0.648	0.353	3.80959017808692e-83	3	CSRNP1	0.295
1.79840189735851e-87	0.842013035066664	0.789	0.595	4.02068712192442e-83	3	RAC1	0.194
8.51626414672835e-87	0.623121809500331	0.97	0.948	1.90398117528406e-82	3	UBC	0.022
9.64704888251654e-85	0.616412189293754	0.929	0.744	2.15679071866422e-80	3	HLA-DRB1	0.185
4.58226640711232e-84	0.949444167666676	0.637	0.325	1.0244573006381e-79	3	KLF4	0.312
7.69398480389076e-83	0.623300094626317	0.88	0.781	1.72014418260586e-78	3	CFL1	0.099
4.15663960648235e-82	0.612051690432654	0.989	0.911	9.29299916821258e-78	3	CD74	0.078
4.94123166970805e-82	0.860115389053834	0.736	0.552	1.10471116439663e-77	3	PSME1	0.184
7.83021068498477e-81	0.682088596181063	0.965	0.894	1.75060020284204e-76	3	DUSP1	0.071
1.50420061692204e-80	0.915485003260696	0.667	0.442	3.3629413192526e-76	3	CAPZA2	0.225
4.84052123549955e-80	0.989605884743969	0.414	0.145	1.08219533262064e-75	3	PLK2	0.269
6.83277591983543e-80	0.684907864595099	0.867	0.517	1.52760371239761e-75	3	RNASE1	0.35
1.21104272316946e-78	0.857730215477134	0.713	0.522	2.70752821618996e-74	3	POMP	0.191
1.84559223730959e-77	0.570351345440458	0.929	0.854	4.12619056495305e-73	3	UBB	0.0750000000000001
4.16498560506062e-77	1.0060154310031	0.558	0.282	9.31165831723402e-73	3	LAP3	0.276
8.50779362001132e-75	0.653711868843329	0.483	0.181	1.90208741962593e-70	3	TGM2	0.302
1.39743172873209e-71	0.668683491038366	0.356	0.112	3.12423811592634e-67	3	CMTM3	0.244
2.09181490465815e-71	0.723361081084952	0.342	0.109	4.67667058234423e-67	3	CPNE2	0.233
4.15255587693351e-71	0.795735618747542	0.49	0.211	9.28386917406025e-67	3	VSIR	0.279
4.66128729863806e-71	0.657234697666689	0.441	0.169	1.04212400135651e-66	3	PAPSS2	0.272
1.05250190532117e-70	0.85330467655274	0.49	0.211	2.35307850972653e-66	3	CLEC2B	0.279
1.07513155012439e-70	0.947007046241947	0.726	0.479	2.4036716066131e-66	3	DDIT4	0.247
1.03835434153825e-69	0.583344136537486	0.922	0.766	2.32144880137706e-65	3	HLA-DPA1	0.156
1.28362364146498e-67	0.797499617856636	0.642	0.386	2.86979737522326e-63	3	HLA-F	0.256
1.38255991148562e-67	0.687390093570158	0.409	0.146	3.0909891941084e-63	3	LTC4S	0.263
2.70256225918186e-67	0.835166130799797	0.478	0.207	6.04211844285289e-63	3	ID3	0.271
4.50024735949651e-67	0.709215049928778	0.368	0.125	1.00612030216264e-62	3	ITPRIP	0.243
5.35231971897581e-67	0.776334637934616	0.727	0.49	1.19661811957142e-62	3	LY6E	0.237
1.28619693671114e-66	1.02452210498588	0.694	0.456	2.87555049140509e-62	3	SOCS3	0.238
3.69568721648729e-66	0.840277500522428	0.582	0.349	8.26244790990064e-62	3	PSMB8	0.233
1.47942860944618e-64	0.769595826614629	0.425	0.173	3.30755854213882e-60	3	TPST2	0.252
1.95901091134664e-64	0.750707266296821	0.34	0.115	4.37976069449768e-60	3	RIN2	0.225
5.30353364411533e-64	0.752040686010633	0.488	0.228	1.18571101681487e-59	3	BMPR2	0.26
1.62290130597785e-63	0.84980067877496	0.611	0.372	3.62832044977468e-59	3	RDX	0.239
5.98902342097924e-63	0.773038420259434	0.372	0.138	1.33896596622833e-58	3	PLLP	0.234
1.30522896937082e-62	0.743096747284745	0.688	0.516	2.91810040682235e-58	3	C4orf3	0.172
2.05094750972937e-62	0.583465981257633	0.86	0.766	4.58530334750194e-58	3	SRP14	0.094
1.62235899256348e-61	0.930123843263146	0.646	0.391	3.62710799967418e-57	3	TFPI	0.255
2.45412531657768e-61	0.763533484164755	0.37	0.141	5.48668797027271e-57	3	CD320	0.229
2.74973466539029e-61	0.636308409813075	0.373	0.137	6.14758179141308e-57	3	SASH1	0.236
6.80509643863287e-61	0.768452280489105	0.423	0.181	1.52141541078515e-56	3	CARHSP1	0.242
9.43427801062943e-61	0.75359463234296	0.473	0.219	2.10922153483642e-56	3	TAP1	0.254
8.99759854476337e-60	0.642836090668604	0.72	0.526	2.01159310665275e-55	3	FCGRT	0.194
2.00051374899079e-59	0.863068344525477	0.671	0.449	4.47254858861872e-55	3	TUBA1A	0.222
3.88654603855098e-59	0.932261946281354	0.729	0.596	8.68915097838842e-55	3	HERPUD1	0.133
4.28154499089856e-59	0.771797652240369	0.366	0.132	9.5722501361519e-55	3	THBD	0.234
3.80060792035723e-58	0.744380458824026	0.483	0.249	8.49701912754265e-54	3	VAMP3	0.234
8.35385180352798e-58	0.604099719888149	0.349	0.122	1.86767064771475e-53	3	PPFIBP1	0.227
3.66936499847012e-57	0.837567507075965	0.497	0.276	8.20359932707964e-53	3	MGST2	0.221
7.25975270575584e-57	0.751528183954482	0.623	0.399	1.62306291242583e-52	3	TPM1	0.224
3.92528394448367e-55	0.822713739220986	0.545	0.349	8.77575731468214e-51	3	GLO1	0.196
4.06025758097912e-55	0.679160965048089	0.588	0.337	9.07751787379503e-51	3	ADGRF5	0.251
4.31081195538352e-55	0.51395308944556	0.865	0.827	9.63768228865094e-51	3	HMGB1	0.038
1.02271284767043e-54	0.63524047671129	0.72	0.478	2.28647911353679e-50	3	DUSP6	0.242
1.04253711351402e-54	0.614521988708581	0.419	0.179	2.33080022468329e-50	3	DOCK9	0.24
1.13923650537773e-54	0.532391966135585	0.823	0.715	2.54699105507298e-50	3	PFN1	0.108
3.54322324228722e-54	0.804693400007368	0.439	0.22	7.92158420278154e-50	3	UBE2L6	0.219
2.16882486704175e-53	0.672785312586314	0.559	0.32	4.84884175524524e-49	3	ZBTB16	0.239
5.5857293128178e-53	0.687071666199941	0.356	0.144	1.24880150246668e-48	3	TSPAN15	0.212
7.25176131025668e-53	0.65224029701823	0.441	0.198	1.62127627613409e-48	3	MARCKS	0.243
1.64166455459851e-52	0.554387096214196	0.673	0.402	3.67026944471589e-48	3	LGALS1	0.271
7.20680732167318e-52	0.742699641978452	0.52	0.276	1.61122591290647e-47	3	IFI6	0.244
8.14559275720645e-52	0.515708105381779	0.338	0.122	1.82111017272865e-47	3	MYLK	0.216
2.46151279863337e-51	0.627445031425488	0.421	0.189	5.50320416390463e-47	3	PXN	0.232
5.78108814390487e-51	0.542826491267341	0.34	0.126	1.29247787633281e-46	3	UACA	0.214
1.77193061684954e-50	0.660068795964106	0.405	0.179	3.96150528009053e-46	3	PKIG	0.226
2.1492308830233e-49	0.559688195314581	0.745	0.637	4.8050354851752e-45	3	RHOA	0.108
2.15687977490811e-49	0.691939603126637	0.735	0.608	4.82213611276206e-45	3	RTN4	0.127
4.61526641880175e-48	0.659825286757554	0.687	0.564	1.03183511325151e-43	3	PSMB1	0.123
8.72714145039706e-48	0.687149594260252	0.45	0.235	1.95112701406527e-43	3	TMEM109	0.215
2.90283834211719e-45	0.62842933115611	0.665	0.536	6.48987568147139e-41	3	DAD1	0.129
3.88873598171729e-44	0.702841416582686	0.434	0.228	8.69404703432534e-40	3	BAIAP2	0.206
4.60594100747271e-44	0.567073958946681	0.352	0.153	1.02975023104067e-39	3	NDRG2	0.199
2.56925544175965e-43	0.546836297318272	0.743	0.675	5.74408439114205e-39	3	SUMO2	0.0679999999999999
6.41983927265431e-43	0.541665549946645	0.319	0.129	1.43528346618732e-38	3	LRRC8A	0.19
1.64401533512092e-42	0.507746132812038	0.733	0.537	3.67552508472983e-38	3	FKBP5	0.196
6.79946596507507e-42	0.667351846018325	0.405	0.213	1.52015660581183e-37	3	ZNF22	0.192
1.59335220740183e-41	0.531599841797093	0.775	0.685	3.56225753008827e-37	3	TUBA1B	0.09
3.51731644690192e-41	0.698392323133537	0.442	0.235	7.86366438033862e-37	3	GYPC	0.207
4.5512537143816e-41	0.684657157466621	0.582	0.435	1.01752379292429e-36	3	RAB1A	0.147
9.9300436092706e-41	0.727493908921148	0.458	0.247	2.22005984972463e-36	3	HES1	0.211
4.21706778578754e-40	0.651203612557384	0.616	0.495	9.42809844868521e-36	3	GABARAPL2	0.121
5.84704711389851e-40	0.709508448951922	0.556	0.388	1.30722432325429e-35	3	PON2	0.168
4.16657133554243e-39	0.581788646599485	0.591	0.421	9.31520353487221e-35	3	CD151	0.17
1.00622427442046e-37	0.581687414632216	0.642	0.521	2.24961561032182e-33	3	SNX3	0.121
1.37460925939967e-37	0.540196752581094	0.708	0.615	3.07321392123985e-33	3	YWHAE	0.093
1.44176877681154e-37	0.731309552921575	0.363	0.178	3.22336245431757e-33	3	PRCP	0.185
2.54794050360025e-37	0.627075444901	0.465	0.272	5.69643058389908e-33	3	CCDC85B	0.193
9.06409523231166e-36	0.612315618392864	0.393	0.208	2.02645977108792e-31	3	AP1S2	0.185
1.2286400035885e-35	0.611940999410583	0.563	0.37	2.74687045602282e-31	3	IFI16	0.193
2.53093349911511e-35	0.613630050689598	0.559	0.398	5.65840802397166e-31	3	FXYD5	0.161
2.54984143382797e-35	0.553388076913872	0.936	0.899	5.7006804936092e-31	3	ZFP36	0.037
3.83839991578884e-35	0.712010153389529	0.492	0.329	8.58151069172911e-31	3	MAGED2	0.163
3.87600880181305e-35	0.630551265291817	0.543	0.378	8.66559287821345e-31	3	WASF2	0.165
4.2159242893419e-35	0.70938592305241	0.324	0.151	9.42554193368169e-31	3	RNF144B	0.173
4.42699253043101e-35	0.619434210768113	0.596	0.472	9.89742720028461e-31	3	CDC37	0.124
7.66405386395154e-35	0.518284102463204	0.322	0.14	1.71345252236365e-30	3	HEG1	0.182
3.85979612172233e-34	0.612535524677896	0.512	0.336	8.62934618933461e-30	3	DPYSL2	0.176
5.28817074780401e-34	0.644289643399778	0.37	0.19	1.18227633408654e-29	3	ISG15	0.18
6.32786849413736e-34	0.601838041221561	0.591	0.478	1.41472155923429e-29	3	BRK1	0.113
2.43502532028973e-33	0.54372504378332	0.704	0.579	5.44398610857174e-29	3	RPS17	0.125
1.2211146868875e-32	0.53187474417094	0.547	0.365	2.73004610547438e-28	3	NEDD9	0.182
5.59278102218835e-32	0.592486882809593	0.55	0.399	1.25037805313065e-27	3	S100A13	0.151
5.74447412704351e-32	0.624014426235212	0.448	0.288	1.28429208058312e-27	3	GSDMD	0.16
6.7394863028076e-32	0.604927820145353	0.494	0.335	1.50674695271869e-27	3	HPCAL1	0.159
4.55394706503244e-31	0.667594380053806	0.529	0.389	1.0181259453293e-26	3	SLC3A2	0.14
1.07808764087315e-30	0.546168041283724	0.635	0.546	2.41028053870009e-26	3	ATP5PF	0.089
1.08401895972571e-30	0.535786740288682	0.696	0.612	2.42354118825877e-26	3	PDIA3	0.084
1.28687711944496e-30	0.635368666959404	0.55	0.427	2.8770711759431e-26	3	PSME2	0.123
1.363384323792e-30	0.623084489323358	0.469	0.325	3.04811833270178e-26	3	ATOX1	0.144
1.56292785449699e-30	0.51980919065967	0.356	0.184	3.49423780429893e-26	3	MDK	0.172
4.55189085060909e-30	0.658952163969838	0.317	0.158	1.01766623747067e-25	3	SORBS2	0.159
5.38261615504097e-30	0.616312704749334	0.556	0.419	1.20339149378251e-25	3	TMEM123	0.137
2.47138190418631e-29	0.648933276155136	0.517	0.408	5.52526852318933e-25	3	NDUFA12	0.109
1.61541448855233e-28	0.568038087642623	0.381	0.213	3.61158217205644e-24	3	VAT1	0.168
1.65226110326411e-28	0.564004579477489	0.398	0.244	3.69396014856756e-24	3	PEA15	0.154
6.04973005742691e-28	0.627855513809319	0.453	0.316	1.35253814893893e-23	3	ARL2	0.137
9.22605348170367e-28	0.51023931015014	0.642	0.551	2.06266877690449e-23	3	BSG	0.091
1.14300139747685e-27	0.547744305853818	0.395	0.235	2.555408224339e-23	3	CLIC4	0.16
1.19462163845024e-27	0.609702076631793	0.517	0.401	2.6708155970832e-23	3	AP2M1	0.116
2.05680158494958e-27	0.504715453668437	0.312	0.156	4.59839130347178e-23	3	ARHGEF3	0.156
1.96179307574013e-26	0.517388246060242	0.315	0.168	4.38598077943221e-22	3	RBMS2	0.147
2.68473100435137e-26	0.577901060347041	0.545	0.43	6.00225310642835e-22	3	PTTG1IP	0.115
4.57750002710241e-25	0.516215280146433	0.31	0.167	1.02339168105929e-20	3	RGL2	0.143
5.37840339637927e-25	0.552098919909528	0.6	0.483	1.20244964732851e-20	3	PPA1	0.117
5.7049707843046e-25	0.5284488405004	0.43	0.274	1.27546031824698e-20	3	CD82	0.156
6.61329593888085e-25	0.57037211556431	0.444	0.281	1.47853457305559e-20	3	SOCS2	0.163
6.9486825437262e-25	0.532972250701828	0.336	0.194	1.55351695630087e-20	3	ADIPOR2	0.142
1.42232393361695e-24	0.548094841564675	0.577	0.5	3.17988961838742e-20	3	NDUFC2	0.077
1.89848715392468e-24	0.597147926502772	0.519	0.406	4.2444477300294e-20	3	FDPS	0.113
2.45876797864899e-24	0.509552555253323	0.542	0.441	5.49706756986555e-20	3	RAB5C	0.101
4.15035590384268e-24	0.508088744578031	0.558	0.466	9.27895069422108e-20	3	PSMB3	0.092
4.1634098413747e-24	0.54314878855763	0.412	0.276	9.30813538236141e-20	3	IFI27L2	0.136
9.86327463270614e-24	0.567516511782701	0.377	0.232	2.20513230963411e-19	3	STMN1	0.145
1.63621121277399e-23	0.534230626177923	0.487	0.37	3.6580774083988e-19	3	CHMP5	0.117
6.52833443157337e-23	0.537967092999446	0.349	0.211	1.45953972886686e-18	3	FBXO21	0.138
8.71718366833256e-23	0.508832986690856	0.338	0.2	1.94890075272911e-18	3	RCN1	0.138
1.8714472385933e-22	0.690702296597518	0.419	0.27	4.18399459132305e-18	3	EMP1	0.149
3.15296429418842e-22	0.576044811794389	0.453	0.336	7.04908227251705e-18	3	PLSCR1	0.117
1.17031616980806e-21	0.534925045585106	0.386	0.256	2.61647586083989e-17	3	BNIP3	0.13
1.74832174660175e-21	0.593888037103748	0.467	0.355	3.90872292887754e-17	3	TSPAN4	0.112
2.13869029061304e-21	0.521165088363488	0.558	0.479	4.78146988272356e-17	3	H2AFZ	0.0790000000000001
2.69693899443058e-21	0.546731727615619	0.49	0.382	6.02954650984845e-17	3	LEPROT	0.108
1.63970277031294e-20	0.553321633848968	0.559	0.49	3.66588348358863e-16	3	LAMP1	0.0690000000000001
4.63992510673505e-20	0.50997621848153	0.533	0.449	1.03734805611276e-15	3	CCND3	0.084
6.57291685929526e-20	0.526580574951528	0.542	0.451	1.46950702223264e-15	3	ETS2	0.091
1.02698269685154e-18	0.518095207608244	0.517	0.433	2.29602521535099e-14	3	NUCB1	0.084
1.17607450869592e-17	0.504489854638063	0.35	0.232	2.62934977909148e-13	3	SLC44A2	0.118
2.4179966932524e-17	0.520010541333677	0.409	0.303	5.4059152071044e-13	3	CFDP1	0.106
9.05136943483612e-16	0.514890728447933	0.522	0.468	2.02361466454631e-11	3	SELENOS	0.054
1.07864665154492e-13	0.532790154034368	0.312	0.213	2.41153031885899e-09	3	ADAM15	0.099
7.23857295492278e-13	0.518781179025526	0.423	0.358	1.61832775553209e-08	3	SYPL1	0.065
0	4.17539434820391	0.998	0.116	0	4	TPSB2	0.882
0	4.15134881712376	0.996	0.04	0	4	TPSAB1	0.956
0	3.48914908726832	0.986	0.031	0	4	CPA3	0.955
0	2.91107521133876	0.986	0.039	0	4	KIT	0.947
0	2.89543478003324	0.986	0.016	0	4	MS4A2	0.97
0	2.34289233039408	0.907	0.049	0	4	GATA2	0.858
0	2.30901485222015	0.984	0.331	0	4	RGS2	0.653
0	2.14488398661562	0.895	0.01	0	4	SLC18A2	0.885
0	1.86453900582816	0.887	0.056	0	4	NTM	0.831
0	1.85949266879945	0.889	0.081	0	4	VWA5A	0.808
0	1.81051910919735	0.829	0.014	0	4	RHEX	0.815
0	1.70607237283123	0.829	0.046	0	4	HPGDS	0.783
0	1.69388643429702	0.917	0.062	0	4	IL1RL1	0.855
0	1.5727404764769	0.722	0.008	0	4	HDC	0.714
0	1.56760667082684	0.837	0.121	0	4	BMP2K	0.716
0	1.53805627095547	0.873	0.185	0	4	HPGD	0.688
0	1.53668052430778	0.817	0.121	0	4	LTC4S	0.696
0	1.51176666408818	0.679	0.006	0	4	TPSD1	0.673
0	1.41149572196302	0.71	0.114	0	4	SLC26A2	0.596
0	1.37824065800097	0.69	0.011	0	4	RGS13	0.679
0	1.34804401589733	0.679	0.026	0	4	PTGS1	0.653
0	1.33589543118469	0.748	0.117	0	4	ARHGEF6	0.631
0	1.28172037881728	0.677	0.099	0	4	GPR65	0.578
0	1.15908604751292	0.617	0.037	0	4	MAOB	0.58
0	1.13030947098112	0.589	0.024	0	4	CTTNBP2	0.565
0	1.11255969130467	0.623	0.074	0	4	BTK	0.549
0	1.04628285055666	0.52	0.002	0	4	CALB2	0.518
0	1.03911501893449	0.556	0.061	0	4	IL18R1	0.495
0	0.978603537670817	0.522	0.021	0	4	TESPA1	0.501
0	0.974122168430898	0.536	0.044	0	4	KIAA1549	0.492
0	0.930915072836257	0.419	0.014	0	4	TMEM233	0.405
0	0.867050903039591	0.425	0.003	0	4	AL157895.1	0.422
0	0.852972668907932	0.48	0.041	0	4	LAX1	0.439
0	0.807493740754632	0.405	0.015	0	4	CD22	0.39
0	0.741925833711124	0.367	0.002	0	4	GCSAML	0.365
0	0.732342625235499	0.405	0.02	0	4	RAB37	0.385
0	0.715744283935194	0.365	0.01	0	4	SLC45A3	0.355
0	0.702554426994671	0.353	0.017	0	4	P2RX1	0.336
0	0.683503209818446	0.337	0.008	0	4	KCNH2	0.329
0	0.68226655983825	0.333	0.003	0	4	CDK15	0.33
0	0.614576268903252	0.327	0.012	0	4	FCER1A	0.315
7.84183523565712e-300	0.595713857773594	0.304	0.013	1.75319910363586e-295	4	ADAM12	0.291
3.26997026883703e-292	1.36388299223822	0.817	0.194	7.31067253003894e-288	4	RAC2	0.623
1.33874840938117e-288	1.6871270164081	0.845	0.238	2.99303981885349e-284	4	LMO4	0.607
5.16475584693745e-281	1.71928253657426	0.996	0.402	1.15468446469981e-276	4	RGS1	0.594
3.94332902959967e-276	0.838790289989881	0.413	0.036	8.81610071147597e-272	4	RAB27B	0.377
2.12077869468054e-272	1.03527745048037	0.567	0.084	4.74142492769728e-268	4	HS6ST1	0.483
7.72956695989979e-270	0.894875988540451	0.488	0.056	1.7280992852248e-265	4	NMT2	0.432
1.44219096575201e-269	1.1273032127555	0.665	0.128	3.22430634213177e-265	4	GALC	0.537
3.2445739489041e-268	1.8723027590734	0.942	0.344	7.2538939775649e-264	4	CD69	0.598
1.21519117889835e-265	1.21877203280948	0.877	0.239	2.71680291866304e-261	4	SAMSN1	0.638
3.19195059002291e-263	0.792071255087454	0.373	0.03	7.13624393411421e-259	4	GPAT3	0.343
5.71738286644899e-262	1.04678288841776	0.641	0.106	1.278235287452e-257	4	RHOH	0.535
3.99061934525508e-246	0.672076880903497	0.393	0.035	8.92182767018679e-242	4	GRAP2	0.358
4.70957473099531e-240	0.70317112539622	0.325	0.023	1.05291962260862e-235	4	LIF	0.302
1.89402907110124e-237	0.872816175752562	0.448	0.056	4.23448079426104e-233	4	SCIN	0.392
2.2668096155621e-236	1.31769020294907	0.79	0.237	5.0679062575122e-232	4	CPEB4	0.553
4.31164422202224e-233	1.19276597948302	0.857	0.275	9.63954298717512e-229	4	ARHGAP18	0.582
2.03971957685718e-230	1.63448303839352	0.774	0.227	4.56020105797959e-226	4	AC020916.1	0.547
5.31205011098362e-229	1.48785741007988	0.99	0.678	1.18761504331261e-224	4	SRGN	0.312
2.30461313340304e-225	0.82223994426841	0.46	0.062	5.15242358234918e-221	4	SPECC1	0.398
1.27823590279913e-224	0.774129847856088	0.431	0.054	2.85775200788802e-220	4	KREMEN1	0.377
5.24479374107201e-219	0.790983920134932	0.51	0.074	1.17257853669147e-214	4	PRKCB	0.436
9.29771478039233e-218	1.01566134898588	0.569	0.11	2.07869009345231e-213	4	TDRD3	0.459
1.89417368358193e-215	0.900808791201201	0.788	0.191	4.23480410438412e-211	4	SYTL3	0.597
1.97964534824463e-213	0.695602623464556	0.367	0.038	4.42589310507053e-209	4	TMEM44	0.329
2.29595527725857e-208	0.928636233532703	0.698	0.158	5.13306721336699e-204	4	ALOX5	0.54
3.04650223794761e-208	1.09741983478446	0.994	0.794	6.81106505337947e-204	4	MT-ND4L	0.2
7.32573905848438e-208	1.57510231796645	0.8	0.272	1.63781548130535e-203	4	NR4A2	0.528
3.01108588369194e-203	0.899195043334485	0.565	0.107	6.73188471017006e-199	4	PRKX	0.458
3.78261113950869e-201	0.990877418174543	0.573	0.121	8.45678372459959e-197	4	TNIK	0.452
7.11098354382747e-201	0.757279701753521	0.5	0.083	1.58980259089351e-196	4	TSEN54	0.417
4.7340593464308e-199	1.40806766239824	0.534	0.102	1.05839364808153e-194	4	CSF1	0.432
8.94432104523139e-195	0.921058565057939	1	0.986	1.99968185608238e-190	4	MT-ND3	0.014
8.39582216858305e-194	1.62230870347576	0.976	0.683	1.87705396223011e-189	4	FOSB	0.293
1.08728398989557e-192	1.08620068237331	0.768	0.261	2.43084081620952e-188	4	GNPTAB	0.507
1.01538446870644e-190	1.1331588379096	0.974	0.689	2.27009505668698e-186	4	AKAP13	0.285
5.97229716433971e-188	0.599488476837453	0.345	0.038	1.33522647703143e-183	4	ADGRE2	0.307
1.20394829589249e-186	1.11257269923302	0.79	0.303	2.69166720512685e-182	4	PHF20	0.487
1.96437683168953e-185	0.98384130784054	0.69	0.203	4.39175728260828e-181	4	SLC44A1	0.487
4.3746002239083e-184	1.01876301582715	0.589	0.143	9.78029372059178e-180	4	STX3	0.446
1.40243441325938e-181	1.0391910935308	0.762	0.253	3.135422617724e-177	4	CD82	0.509
5.18969822973461e-181	0.926236524759907	0.812	0.249	1.16026083322177e-176	4	ZEB2	0.563
2.96268157727698e-179	0.712606503969712	0.44	0.07	6.62366720231815e-175	4	TMEM154	0.37
8.5647594045362e-179	0.99764107707865	0.929	0.394	1.91482326007216e-174	4	LAPTM5	0.535
1.30667160951143e-177	1.30024370666523	0.851	0.378	2.92132571738471e-173	4	CPM	0.473
2.8258051593868e-170	0.830111201008482	0.629	0.15	6.31765259484107e-166	4	CD84	0.479
6.33876075981708e-170	0.845554081840265	0.518	0.114	1.4171567430723e-165	4	LPCAT2	0.404
6.92394288113115e-170	1.10791082628382	0.865	0.369	1.54798590993449e-165	4	SLC2A3	0.496
6.18475519576553e-168	0.64581736810582	0.308	0.034	1.3827257191173e-163	4	MYB	0.274
1.82200731064558e-166	0.857955075199128	0.587	0.149	4.07346174441032e-162	4	RGS10	0.438
1.70633376926797e-162	0.747776182613713	0.421	0.073	3.8148504079524e-158	4	FER	0.348
9.42112846955509e-162	0.702389389294755	0.381	0.058	2.10628169193843e-157	4	BCL11A	0.323
1.2039207215225e-161	1.10883535561117	0.99	0.804	2.69160555710784e-157	4	VIM	0.186
3.30492836887071e-161	0.76572539869003	0.56	0.132	7.38882835428424e-157	4	ITM2C	0.428
1.06990382259212e-160	0.72943344520943	1	0.987	2.3919839761692e-156	4	MT-CYB	0.013
3.57920569718357e-160	1.16297670117484	0.718	0.251	8.00203017719331e-156	4	SOCS1	0.467
1.45934430216027e-158	0.735407700131009	0.996	0.94	3.26265605633972e-154	4	PTMA	0.056
6.45325408646488e-158	1.04643205965549	0.865	0.443	1.44275401611095e-153	4	FOXP1	0.422
1.7189361630975e-155	0.756019670571566	0.99	0.914	3.84302557983707e-151	4	RPL37A	0.076
2.7283970128443e-151	0.686906898458032	0.407	0.073	6.09987720161599e-147	4	LAT2	0.334
5.0640245931582e-151	0.91914603513422	0.833	0.348	1.13216397829238e-146	4	CAPG	0.485
2.07297338139223e-149	0.9279796095405	0.7	0.249	4.63454658877862e-145	4	CKLF	0.451
8.20234541625002e-147	1.2632469711005	0.611	0.186	1.83379836471102e-142	4	VEGFA	0.425
1.31084406548512e-146	1.05328921203297	0.804	0.359	2.93065407720508e-142	4	PLIN2	0.445
2.48110258083575e-146	0.72836171323838	0.444	0.092	5.54700103997449e-142	4	ATP6V0A2	0.352
3.80835373622558e-145	0.718430956803889	1	0.988	8.51433644807954e-141	4	MT-ATP6	0.012
1.62136626878505e-144	0.757685220607409	0.46	0.092	3.62488856712275e-140	4	AC114760.2	0.368
1.13567177015037e-143	0.90302472557036	0.591	0.183	2.53902137652518e-139	4	CTNNBL1	0.408
7.88365900735373e-143	0.883065430169236	0.958	0.586	1.76254964427407e-138	4	AHNAK	0.372
9.31091015875868e-143	0.708419840448082	0.435	0.091	2.08164018419368e-138	4	BACE2	0.344
2.41713470208287e-142	0.640033030362158	0.355	0.059	5.40398805344667e-138	4	CSF2RB	0.296
2.54945172159297e-142	0.731397565585196	0.532	0.127	5.6998092139654e-138	4	BATF	0.405
1.6595038880618e-140	0.674282435187684	0.335	0.052	3.71015284253977e-136	4	NFE2L3	0.283
2.6515097826733e-140	0.832148366416852	0.403	0.078	5.9279804211227e-136	4	ZNF445	0.325
1.38694314606352e-137	0.573920832906246	1	0.99	3.10078879165421e-133	4	MT-ND4	0.01
3.84444641286908e-137	1.02169094663252	0.681	0.268	8.59502884525141e-133	4	ACSL4	0.413
1.13521506251306e-135	0.697337999555998	0.452	0.102	2.53800031526044e-131	4	EMILIN2	0.35
8.30083786153233e-134	1.03586575350917	0.794	0.377	1.85581832070278e-129	4	IDS	0.417
8.8796055058156e-134	0.632370405634244	1	0.987	1.98521340293519e-129	4	MT-ND2	0.013
2.22983798368165e-133	0.754449461262797	0.492	0.127	4.98524878011706e-129	4	KIAA1522	0.365
1.52749930146764e-132	0.604363171861739	0.333	0.054	3.41503018829121e-128	4	ALS2	0.279
2.44044119846274e-132	0.886185084866779	0.655	0.231	5.45609438740314e-128	4	IRS2	0.424
3.83705350961655e-130	0.724397466081032	0.623	0.184	8.57850053144972e-126	4	CCDC88A	0.439
3.06360971487804e-128	0.799284365541657	0.504	0.137	6.84931223955284e-124	4	CNST	0.367
7.70418949507736e-128	1.0822910376067	0.673	0.269	1.72242564541445e-123	4	ELL2	0.404
2.19400135603577e-125	0.755884710660223	0.548	0.157	4.90512883168917e-121	4	PLEKHA2	0.391
2.81682484082634e-124	0.869699497860418	0.966	0.788	6.29757529663545e-120	4	JUND	0.178
3.12852258104458e-124	0.686476046425727	0.718	0.249	6.99443793444136e-120	4	ALOX5AP	0.469
1.37620541255053e-120	0.695910818436586	0.698	0.243	3.07678244083923e-116	4	CD37	0.455
4.77165850699181e-120	0.642717635569956	0.968	0.86	1.06679969240816e-115	4	RPS11	0.108
7.97891325327092e-119	1.09742023518099	0.73	0.359	1.78384563603378e-114	4	SYAP1	0.371
1.27203284213893e-118	0.901646253992252	0.363	0.072	2.84388382517002e-114	4	NR4A3	0.291
3.68496986882388e-118	0.592561765397787	1	0.984	8.23848713572955e-114	4	MT-ND1	0.016
7.41650720895386e-118	0.621239070517623	0.405	0.086	1.65810851670581e-113	4	TRAF5	0.319
7.77932233651197e-118	0.764560195205716	0.996	0.862	1.73922309477398e-113	4	TSC22D3	0.134
2.35260782352357e-117	0.650634783517313	0.381	0.082	5.25972531105164e-113	4	RENBP	0.299
2.19182301365507e-116	0.821577351741218	0.611	0.222	4.90025871162863e-112	4	PARP4	0.389
1.46854871970718e-114	1.55566238186982	0.76	0.412	3.28323437264935e-110	4	TNFAIP3	0.348
1.21270263029034e-112	0.683305091927881	0.468	0.13	2.71123927054012e-108	4	ACER3	0.338
1.31671239470982e-112	0.844946715854618	0.901	0.603	2.94377390085275e-108	4	CD44	0.298
1.4804117865511e-112	0.558398462072814	0.304	0.052	3.30975663119229e-108	4	ARHGEF40	0.252
1.07017069249136e-111	0.837412623648376	0.758	0.388	2.39258061720293e-107	4	SERINC3	0.37
3.45000973673944e-111	0.701877510141377	0.575	0.193	7.71318676842836e-107	4	KIF13B	0.382
3.71213680200327e-111	0.82452946810956	0.391	0.087	8.29922424823871e-107	4	NFKBID	0.304
5.08284476981046e-110	0.627684585861725	0.968	0.87	1.13637160518653e-105	4	FAU	0.098
2.1181317582147e-109	0.703707914677756	0.403	0.097	4.73550717184061e-105	4	PRKCA	0.306
1.22193193271261e-108	1.24448563633687	0.72	0.354	2.73187322196558e-104	4	REL	0.366
8.70144525028101e-108	0.701167763903863	0.933	0.556	1.94538211460532e-103	4	S100A4	0.377
1.1937928747889e-107	0.564735896062088	0.308	0.056	2.66896273016555e-103	4	ST3GAL4	0.252
1.41618111348295e-107	0.555167816523956	1	0.951	3.16615611541383e-103	4	MT-ND5	0.049
1.73296690513389e-107	0.666607613005668	0.52	0.16	3.87439410980783e-103	4	RASSF5	0.36
5.10102545935649e-106	0.638022313238102	0.417	0.104	1.14043626194833e-101	4	SMIM3	0.313
1.33751168926317e-104	0.644376995463291	0.407	0.105	2.99027488368568e-100	4	MITF	0.302
1.52843215250433e-104	0.552995732196265	1	0.987	3.41711576335392e-100	4	MT-CO2	0.013
7.03159929414939e-104	0.882744475553281	0.403	0.101	1.57205465419298e-99	4	PRMT9	0.302
7.4772385247646e-104	0.792630350996114	0.794	0.469	1.67168621698162e-99	4	SEPT2	0.325
9.02044040348635e-104	0.774281715988784	0.728	0.343	2.01669986100744e-99	4	ARID1B	0.385
1.04301895675667e-102	0.56770441600469	0.327	0.067	2.3318774816209e-98	4	AGAP1	0.26
4.5658459277465e-102	0.583451016586453	0.339	0.072	1.02078617406628e-97	4	FDXR	0.267
1.29798635570261e-100	0.748484342059992	0.827	0.516	2.90190809544433e-96	4	CAST	0.311
1.78499436629554e-99	0.701751894338368	0.478	0.156	3.99071190472693e-95	4	MSRA	0.322
1.6901938200087e-98	1.21508367994406	0.581	0.23	3.77876632339345e-94	4	ZNF331	0.351
9.5156567785351e-97	0.568649894813392	0.393	0.097	2.12741538597709e-92	4	ITGAX	0.296
1.07116035322786e-96	0.640914511599321	0.948	0.659	2.39479320171154e-92	4	GLUL	0.289
3.9587240788922e-96	0.809807714501821	0.881	0.558	8.85051942317929e-92	4	VMP1	0.323
6.83721754393429e-95	0.643020793266599	0.512	0.167	1.52859672629739e-90	4	METRNL	0.345
6.88162347819076e-95	0.521274198196535	0.335	0.076	1.53852456101911e-90	4	HLTF	0.259
1.67868443490964e-93	0.563143480507187	0.752	0.32	3.75303479112747e-89	4	FCER1G	0.432
1.02910109040584e-90	0.839512237145672	0.609	0.265	2.30076130782033e-86	4	VPS37B	0.344
3.04198480403835e-89	0.750363240787567	0.504	0.181	6.80096542638853e-85	4	NDEL1	0.323
8.61614662567051e-89	0.584263561848411	0.341	0.084	1.92631190110116e-84	4	ACOT7	0.257
2.24235606770122e-88	0.963456089070436	0.742	0.437	5.01323546055963e-84	4	NFKBIZ	0.305
7.15167076695036e-88	0.582925328217596	0.921	0.651	1.59889903336709e-83	4	LAPTM4A	0.27
5.66401532931541e-87	0.65876649098755	0.605	0.257	1.26630390717505e-82	4	OSBPL8	0.348
1.00713406742675e-86	0.575013381888516	0.353	0.091	2.25164963454598e-82	4	BTN2A2	0.262
2.48589400765567e-86	0.840577046920403	0.681	0.354	5.55771323291578e-82	4	FOSL2	0.327
2.61234104839303e-86	0.551741383331283	0.343	0.08	5.84041088189229e-82	4	PLAT	0.263
3.94454689996098e-86	0.623010586457609	0.825	0.421	8.81882350424276e-82	4	MT-ATP8	0.404
2.46850684677581e-85	0.569949644975019	0.321	0.075	5.51884075733667e-81	4	ABCA1	0.246
9.59128167423927e-85	0.577857632999004	1	0.974	2.14432284390967e-80	4	FTH1	0.026
3.93596531610076e-84	0.628541696792764	0.403	0.121	8.79963765720646e-80	4	PDE4A	0.282
1.65730923875526e-83	0.726305195222104	0.498	0.188	3.70524626508513e-79	4	COBLL1	0.31
3.26936638263573e-83	0.564820670114372	0.367	0.1	7.3093224216587e-79	4	ZNF704	0.267
4.06562070086968e-83	0.820754131106712	0.849	0.634	9.08950820093434e-79	4	PPP1R15A	0.215
1.03651284632073e-82	0.597507714060421	0.603	0.237	2.31733177051925e-78	4	ANKRD44	0.366
1.32350284077032e-82	0.596301144480926	0.355	0.097	2.95895530111021e-78	4	LEO1	0.258
1.84895265862457e-82	1.45362148524447	0.869	0.707	4.13370345888695e-78	4	LMNA	0.162
1.92520972064841e-81	0.586344555357938	0.474	0.157	4.30419137245364e-77	4	LCP2	0.317
2.7184149585995e-81	0.830067327311433	0.708	0.391	6.0775603229409e-77	4	BHLHE40	0.317
4.2174620197216e-81	0.647936554895183	0.518	0.198	9.42897983749158e-77	4	RHOBTB3	0.32
1.02518074946978e-80	0.548448390805351	0.958	0.817	2.29199660158959e-76	4	RPL23	0.141
2.15104295560058e-80	1.10118902061038	0.663	0.334	4.80908673583622e-76	4	BIRC3	0.329
4.63295849700655e-80	0.684792446188521	0.565	0.243	1.03579053117575e-75	4	IL4R	0.322
5.08293257884659e-80	0.618267454847709	0.585	0.243	1.13639123665273e-75	4	PLAUR	0.342
7.81974227062704e-80	0.564017885456427	0.325	0.081	1.74825977944409e-75	4	DUSP10	0.244
8.29243778696731e-80	0.5558726859605	0.534	0.204	1.85394031603228e-75	4	VAT1	0.33
1.19912886013959e-79	0.659490512797109	0.562	0.239	2.68089239261408e-75	4	SWAP70	0.323
1.78460012537704e-79	0.686786513294196	0.901	0.705	3.98983050030544e-75	4	RPL36AL	0.196
1.10581686447041e-78	0.632121131701487	0.389	0.111	2.4722747638965e-74	4	GRASP	0.278
3.31900247809233e-78	1.01759411591023	0.567	0.265	7.42029384027102e-74	4	KDM6B	0.302
2.90241970459514e-77	0.599550267361893	0.407	0.128	6.48893973356335e-73	4	RPS6KA5	0.279
3.30575020893825e-77	0.616405538940737	0.69	0.354	7.39066574212324e-73	4	MLPH	0.336
8.41869366069706e-77	0.67886362990964	0.593	0.28	1.88216734172204e-72	4	RNF130	0.313
1.20665829324647e-76	0.567902188744679	0.375	0.115	2.69772594621114e-72	4	HK2	0.26
6.23770845105522e-76	0.638000896340578	0.72	0.372	1.39456447840242e-71	4	EMP3	0.348
5.31552105413506e-75	0.540166298897023	0.395	0.118	1.18839104207298e-70	4	LAIR1	0.277
1.90439330204875e-73	0.555064638579488	0.325	0.091	4.25765210539038e-69	4	ANKRD9	0.234
1.96114574960479e-73	0.659483586096739	0.7	0.39	4.38453355239143e-69	4	FXYD5	0.31
3.98862800697071e-72	0.586269843426224	0.52	0.194	8.91737563518442e-68	4	PAG1	0.326
7.33741177584918e-72	0.753592924854489	0.587	0.3	1.6404251507266e-67	4	EFCAB14	0.287
8.94213675780771e-72	0.638390727492325	0.536	0.238	1.99919351494307e-67	4	MIER1	0.298
3.1549315131612e-71	0.541985906699954	0.333	0.095	7.05348038397449e-67	4	NBAS	0.238
7.39638378422514e-71	0.544966417551915	0.391	0.13	1.65360952263921e-66	4	IL18	0.261
1.38102914134803e-70	0.576894778083832	0.464	0.172	3.08756685131178e-66	4	TPST2	0.292
2.28890201642241e-70	0.631998683413364	0.688	0.348	5.11729823811557e-66	4	STK17B	0.34
2.89578320333636e-70	0.621452840281244	0.692	0.384	6.47410250769909e-66	4	ELF1	0.308
4.70239986869895e-70	0.570420747742999	0.381	0.124	1.05131553864502e-65	4	RAPGEF2	0.257
8.55078385598022e-69	0.901100911201467	0.95	0.86	1.9116987466815e-64	4	NFKBIA	0.09
1.86851510553066e-68	0.557184725549112	0.895	0.622	4.1774392214349e-64	4	ARHGDIB	0.273
3.68290279634444e-68	0.66756536691874	0.522	0.225	8.23386578178727e-64	4	CDC42EP3	0.297
7.66958154683914e-67	0.612734733197466	0.387	0.137	1.71468834642683e-62	4	CCDC92	0.25
7.70904110313427e-67	0.557921454584404	0.968	0.894	1.72351031942773e-62	4	RPL30	0.074
4.22799516660855e-66	0.547179770645436	0.419	0.152	9.45252879398673e-62	4	GM2A	0.267
1.22926921409184e-65	0.538177472637125	0.413	0.15	2.74827718194512e-61	4	ESYT1	0.263
1.95737501607615e-64	0.590249291182992	0.488	0.205	4.37610332344145e-60	4	SH3KBP1	0.283
9.96048069563416e-64	0.983181971827401	0.341	0.106	2.22686466912293e-59	4	PTGS2	0.235
3.33105658205113e-63	0.568160041155585	0.379	0.13	7.44724320049171e-59	4	MAN2A1	0.249
3.38605688770848e-62	0.535394009362596	0.357	0.117	7.57020738384985e-58	4	JARID2	0.24
4.98864203466109e-60	0.521035562787227	0.474	0.199	1.11531069968918e-55	4	MYO9B	0.275
2.46673861747086e-59	0.665327259501582	0.563	0.291	5.51488752707959e-55	4	AHR	0.272
4.50752972691619e-59	0.532939600982993	0.401	0.151	1.00774842104665e-54	4	PBX1	0.25
1.52138145026647e-58	0.730251453061418	0.534	0.267	3.40135250836075e-54	4	CREM	0.267
2.11923942111632e-58	0.515770305530448	0.488	0.212	4.73798357378976e-54	4	LYST	0.276
3.30495556813859e-58	0.576980860136857	0.361	0.128	7.38888916368745e-54	4	PRKD3	0.233
1.86649498944783e-57	0.597128722044426	0.635	0.366	4.17292284790852e-53	4	PER1	0.269
2.46186729409431e-57	0.54009947551773	0.361	0.13	5.50399670940665e-53	4	SNX29	0.231
7.58230309208776e-57	0.623727286824055	0.433	0.188	1.69517550229806e-52	4	SLC11A2	0.245
6.67907175107957e-55	0.661113243860564	0.77	0.523	1.49324007138886e-50	4	ID2	0.247
5.4484389165761e-54	0.598142339488064	0.339	0.117	1.21810748857892e-49	4	PIM2	0.222
6.86399422066508e-53	0.902384154357517	0.569	0.319	1.53458318791409e-48	4	MYADM	0.25
8.04543753996018e-53	0.55685376491135	0.724	0.489	1.7987184708089e-48	4	EIF4B	0.235
6.73689298944508e-52	0.624224861129038	0.494	0.253	1.50616716565024e-47	4	B4GALT5	0.241
4.32200520638689e-51	0.525572982558581	0.577	0.312	9.66270703991916e-47	4	DLC1	0.265
5.94015786490852e-50	0.759893705801728	0.474	0.231	1.3280410938576e-45	4	CD83	0.243
6.17470623071121e-50	0.556949246992591	0.571	0.315	1.3804790720001e-45	4	PABPC4	0.256
5.87045378662592e-48	0.544003382567032	0.399	0.176	1.31245735307596e-43	4	NRIP1	0.223
7.16510275786897e-48	0.549123414240917	0.383	0.166	1.60190202357676e-43	4	MBOAT7	0.217
4.53209849135647e-47	0.527837974472262	0.546	0.3	1.01324125971257e-42	4	MAPK1	0.246
4.19765601286217e-45	0.575729012566042	0.865	0.761	9.38469954795595e-41	4	MCL1	0.104
6.86380386356404e-45	0.507269396556467	0.706	0.492	1.53454062977701e-40	4	KMT2E	0.214
4.2752306900646e-43	0.576681228663073	0.438	0.227	9.55813325377743e-39	4	TSNAX	0.211
3.76618964441496e-42	0.792920083686121	0.569	0.352	8.42007018801853e-38	4	ATP1B3	0.217
4.4330110373924e-42	0.505244055430028	0.377	0.168	9.9108827762982e-38	4	NFKB2	0.209
4.39068739821259e-41	0.639062308625113	0.673	0.474	9.81625981618388e-37	4	NR4A1	0.199
6.38406996132147e-41	0.504311100738648	0.78	0.599	1.42728652125264e-36	4	LRRFIP1	0.181
6.21781679843957e-35	0.509519129056148	0.542	0.337	1.39011730162713e-30	4	HIST1H4C	0.205
2.35403720046192e-30	0.746968837482401	0.383	0.215	5.26292096907273e-26	4	NFKB1	0.168
1.56180502214007e-26	0.648212891431528	0.577	0.461	3.49172748799854e-22	4	SELENOK	0.116
1.82054882971036e-11	0.579988547794376	0.373	0.276	4.07020101858346e-07	4	FAM107B	0.097
6.26300598100966e-09	0.650443345548384	0.514	0.412	0.000140022024717433	4	AREG	0.102
1.63291114348975e-286	2.01324137552983	0.791	0.182	3.65069944350004e-282	5	C1QC	0.609
4.44151766886014e-272	1.19253268233473	0.703	0.121	9.92990105227061e-268	5	SPI1	0.582
1.67485849830647e-265	1.43600742496499	0.743	0.14	3.74448114466377e-261	5	MS4A7	0.603
2.81882533532781e-261	1.71199785229873	0.728	0.144	6.30204780219237e-257	5	MRC1	0.584
1.37197108837988e-232	0.680976868664805	0.357	0.03	3.06731576229091e-228	5	FPR3	0.327
3.56746670940778e-228	1.23972520811974	0.593	0.103	7.97578532222298e-224	5	MSR1	0.49
4.0297898294503e-220	1.92800707501807	0.901	0.389	9.00940112170204e-216	5	C1QA	0.512
3.19508768362193e-218	1.20422030820651	0.662	0.131	7.14325753427356e-214	5	LST1	0.531
2.64396477873997e-213	1.58654265065683	0.899	0.371	5.91111205582896e-209	5	TYROBP	0.528
9.6419750732839e-210	0.925653195833908	0.43	0.054	2.15565636713408e-205	5	TREM2	0.376
5.6334763293311e-203	0.97079753698483	0.553	0.098	1.25947630294855e-198	5	CLEC7A	0.455
1.65594651440195e-202	1.70816996102567	0.852	0.329	3.70219962224845e-198	5	C1QB	0.523
2.61308558765102e-201	1.34844599681383	0.711	0.176	5.84207544831139e-197	5	AIF1	0.535
1.75278244714026e-199	1.44601415446752	0.523	0.093	3.91869571707149e-195	5	MS4A6A	0.43
1.52032068933551e-195	1.58455076644791	0.987	0.889	3.39898096514739e-191	5	HLA-DRA	0.098
4.85930612692486e-186	1.04116667038447	0.643	0.14	1.08639507079659e-181	5	VSIG4	0.503
1.83133158726113e-183	1.46236928227442	0.616	0.142	4.09430802963971e-179	5	CD163	0.474
1.77825755187176e-180	1.77444456092175	0.954	0.68	3.9756504087197e-176	5	LYZ	0.274
1.08495312640017e-177	1.28922201224638	0.738	0.221	2.42562970469287e-173	5	CD68	0.517
7.01634940934396e-177	0.768241131065919	0.306	0.029	1.56864523744703e-172	5	FCGR2B	0.277
3.20151751464012e-176	1.38131869856785	0.901	0.398	7.15763270748092e-172	5	LAPTM5	0.503
1.80644113472026e-174	1.04912530222769	0.662	0.165	4.03866044489409e-170	5	C1orf162	0.497
1.17464838640277e-172	1.69556227175372	1	0.978	2.62616139748068e-168	5	FTL	0.022
6.74214353560036e-167	1.25109480275457	0.825	0.317	1.50734103025417e-162	5	FCER1G	0.508
4.62658926484872e-166	1.26668151338729	0.635	0.176	1.03436656194223e-161	5	FCGR2A	0.459
4.96258143623092e-166	0.989205985424839	0.662	0.158	1.10948433169815e-161	5	SLC11A1	0.504
2.72148128716322e-165	1.1309962459937	0.546	0.12	6.08441571371082e-161	5	SLCO2B1	0.426
1.42166503733145e-163	1.6776599753639	0.954	0.768	3.17841652396191e-159	5	PSAP	0.186
2.46247853993923e-162	1.37505806444407	0.941	0.738	5.50536327174214e-158	5	HLA-DPB1	0.203
7.10825230007759e-160	1.03188629171618	0.517	0.106	1.58919196672835e-155	5	MS4A4A	0.411
7.65954878141954e-159	0.638755333542456	0.348	0.046	1.71244532106197e-154	5	RNASE6	0.302
9.31935841499921e-158	0.905695452764418	0.43	0.073	2.08352896084137e-153	5	IGSF6	0.357
5.41942223619939e-153	0.855987961600029	0.403	0.067	1.2116202293471e-148	5	SLC1A3	0.336
1.04245607873472e-150	1.44166424169741	0.871	0.536	2.33061905522722e-146	5	HLA-DQB1	0.335
8.5683218498295e-150	0.869786899766679	0.371	0.057	1.91561971596638e-145	5	HLA-DQB2	0.314
1.52284284620371e-148	0.924576022241373	0.591	0.139	3.40461975125765e-144	5	OLR1	0.452
2.17936520630712e-147	1.30905570061942	0.954	0.766	4.87240679174083e-143	5	HLA-DPA1	0.188
3.21575733040656e-147	1.13446145562021	0.996	0.911	7.18946866358995e-143	5	CD74	0.085
4.3987735466111e-147	1.60040831420294	0.806	0.4	9.83433801815844e-143	5	CTSC	0.406
2.78001213323827e-146	0.938053466294285	0.496	0.107	6.21527312628081e-142	5	CPVL	0.389
1.38162249221304e-145	1.28204786396057	0.873	0.488	3.0888934058407e-141	5	CTSS	0.385
9.1511620922426e-145	0.829148657058017	0.451	0.085	2.04592530896268e-140	5	MNDA	0.366
5.33769366620632e-144	1.50358705871472	0.681	0.242	1.19334817295375e-139	5	ACP5	0.439
6.44966742548577e-143	0.808379561295216	0.384	0.065	1.44195214631585e-138	5	CSF1R	0.319
2.72119490562682e-140	0.768569095877943	0.523	0.11	6.08377545050988e-136	5	CYBB	0.413
6.95044302762706e-140	1.58473848798801	0.608	0.182	1.55391054768658e-135	5	GPNMB	0.426
6.04094332409202e-138	0.697453235946051	0.445	0.088	1.35057369896725e-133	5	SIRPA	0.357
2.17734848237776e-137	0.992782710321868	0.584	0.152	4.86789800205197e-133	5	FCGR3A	0.432
2.47903318226491e-137	1.19733672701594	0.954	0.744	5.54237448558966e-133	5	HLA-DRB1	0.21
6.13018969221772e-137	1.48333644723378	0.768	0.354	1.37052650948912e-132	5	CTSZ	0.414
1.70007736199672e-136	1.42721582339662	0.827	0.461	3.80086295821607e-132	5	HLA-DQA1	0.366
6.1600511874942e-134	2.06774929041642	0.795	0.391	1.37720264398808e-129	5	APOE	0.404
1.50796205602758e-132	1.39304989933956	0.873	0.575	3.37135076866086e-128	5	CTSB	0.298
1.11049743725814e-131	1.16297941730134	0.589	0.18	2.48273912047803e-127	5	DAB2	0.409
2.99905384103333e-128	0.905301777541212	0.62	0.186	6.70498467239821e-124	5	CCDC88A	0.434
1.35143329761109e-127	0.705697893066799	0.451	0.092	3.02139942346912e-123	5	NCF2	0.359
4.00956074114318e-127	1.05880065921248	0.884	0.548	8.9641749489738e-123	5	CYBA	0.336
2.63635808194343e-124	1.27074989324662	0.88	0.593	5.89410576380093e-120	5	GRN	0.287
4.80581266255726e-123	0.776799666201808	0.492	0.117	1.07443553696793e-118	5	SNX10	0.375
3.27105801753967e-121	0.796010558871412	0.479	0.114	7.31310440981345e-117	5	C3AR1	0.365
8.27572449258609e-121	0.595891390483349	0.314	0.05	1.85020372480747e-116	5	CSF2RA	0.264
1.38708131066382e-120	1.89890455525952	0.802	0.459	3.10109768625109e-116	5	APOC1	0.343
6.01114852475243e-120	0.68304682584789	0.646	0.214	1.3439124756789e-115	5	CFD	0.432
1.26073553868357e-118	0.68838640560709	0.475	0.114	2.81862644383486e-114	5	SLC31A2	0.361
7.12608126276044e-118	1.16718249518163	0.918	0.662	1.59317798791535e-113	5	GLUL	0.256
1.34343813854775e-117	1.36650060807779	0.633	0.215	3.0035246463512e-113	5	MARCO	0.418
7.14434229583464e-116	0.602582529485958	0.373	0.072	1.59726060707975e-111	5	LILRB3	0.301
6.74616879168563e-115	0.575155113814292	0.386	0.076	1.50824095675716e-110	5	LY86	0.31
2.98362080615554e-114	0.619383284074213	0.464	0.111	6.67048103632194e-110	5	TBXAS1	0.353
1.72330719873403e-113	0.873559931607239	0.54	0.159	3.85279790420967e-109	5	TGFBI	0.381
2.27626970838194e-113	0.603157380956158	0.395	0.081	5.0890561870295e-109	5	HAVCR2	0.314
3.54987889640284e-113	0.911471559483323	1	0.975	7.93646424868783e-109	5	FTH1	0.025
3.2745964994152e-111	0.602701677084721	0.361	0.069	7.32101539374256e-107	5	OSCAR	0.292
3.99408807879096e-110	0.637933214197755	0.422	0.097	8.92958271775295e-106	5	SLC15A3	0.325
1.53521895864449e-109	0.702915785343758	0.517	0.138	3.43228902584148e-105	5	JAML	0.379
2.5068534119811e-109	0.746401905845681	0.527	0.151	5.60457217316614e-105	5	CD4	0.376
1.3002519476904e-108	1.04943911799577	0.757	0.355	2.90697327945142e-104	5	CAPG	0.402
4.83844114696599e-107	0.62546603214088	0.477	0.12	1.08173028722719e-102	5	PLBD1	0.357
1.80373185214512e-106	0.958830619807564	0.926	0.721	4.03260330184085e-102	5	CST3	0.205
3.23965849480102e-105	0.811729969009401	0.479	0.13	7.24290449682664e-101	5	TNFAIP2	0.349
4.01362334751979e-105	0.916467407866478	0.671	0.274	8.97325771805001e-101	5	ACSL1	0.397
9.40089239776288e-104	1.05073939881321	0.705	0.322	2.10175751336785e-99	5	CXCL16	0.383
1.24077058800013e-103	0.504399779695594	0.314	0.057	2.77399080359189e-99	5	TFEC	0.257
5.67565748325308e-103	1.35828441428505	0.89	0.69	1.26890674353089e-98	5	CTSD	0.2
1.17595222916643e-102	0.951975533508185	0.435	0.11	2.62907639874738e-98	5	FGL2	0.325
4.86992796822708e-101	1.03497725445436	0.738	0.357	1.08876979585653e-96	5	TYMP	0.381
5.09638747168232e-101	0.854335349831147	0.546	0.17	1.13939934704402e-96	5	LSP1	0.376
5.80503507844137e-99	1.17801844581228	0.629	0.258	1.29783169248714e-94	5	LIPA	0.371
9.53143796650962e-98	0.690676661950191	0.464	0.128	2.13094358617255e-93	5	ADA2	0.336
4.35521232285922e-97	0.578792221825175	0.376	0.086	9.73694819021636e-93	5	CIITA	0.29
4.62685412295722e-97	0.763893036068107	0.544	0.181	1.03442577626955e-92	5	ATP6V1B2	0.363
6.39475978851368e-97	0.563077458201127	0.378	0.082	1.429676445918e-92	5	HCK	0.296
2.02385123612245e-96	0.825482813714823	0.989	0.992	4.52472420859897e-92	5	MT-CO1	-0.003
2.24774366200379e-96	0.746092714902518	0.557	0.169	5.02528050514188e-92	5	ALOX5	0.388
1.1126697438961e-95	0.712619610878365	0.517	0.154	2.48759574642851e-91	5	LRP1	0.363
1.94852871309824e-94	0.581861537361959	0.447	0.116	4.35632564387374e-90	5	LAIR1	0.331
1.54230683544064e-93	0.584103411983421	0.439	0.114	3.44813539199465e-89	5	THEMIS2	0.325
4.3365345578843e-93	0.853582329142189	0.658	0.255	9.69519031106194e-89	5	ITGB2	0.403
1.02014329959689e-92	0.884955405083068	0.553	0.197	2.28073437490877e-88	5	KCTD12	0.356
3.3102472092663e-92	0.640477820792968	0.451	0.124	7.40071968575667e-88	5	FGR	0.327
5.92121234306689e-91	0.869774272814042	0.614	0.265	1.32380544353946e-86	5	HLA-DMB	0.349
7.10220367180106e-91	0.583111917602951	0.405	0.1	1.58783967490456e-86	5	SLC7A7	0.305
3.97691315596274e-90	0.867967026035321	0.53	0.194	8.89118474278591e-86	5	MFSD1	0.336
1.51584426474301e-88	0.768029397005582	0.622	0.23	3.38897302268594e-84	5	COTL1	0.392
5.83276710439008e-88	0.523533135366128	0.31	0.063	1.30403174152849e-83	5	MPEG1	0.247
9.41372478714218e-88	2.0223248093332	0.57	0.237	2.10462645066138e-83	5	CCL18	0.333
1.55527901581995e-87	0.580421534242179	0.392	0.098	3.47713729566866e-83	5	ITGAX	0.294
4.40338003180522e-86	0.675871169800756	0.386	0.1	9.84463673710694e-82	5	CSTA	0.286
2.70785448691521e-84	1.1528174533972	0.557	0.222	6.05395027639633e-80	5	MAFB	0.335
6.61601903395102e-84	1.09007288805099	0.46	0.147	1.47914337542043e-79	5	CD14	0.313
1.11492307614436e-82	0.62267011606677	0.477	0.146	2.49263352133595e-78	5	PLXDC2	0.331
1.20900794244085e-82	0.510628415506906	0.321	0.071	2.70297905691502e-78	5	PILRA	0.25
1.57268173457262e-82	0.580834359622228	0.378	0.097	3.516044553984e-78	5	ADAMTSL4	0.281
6.60361546827628e-80	0.591294164456655	0.376	0.097	1.47637031024253e-75	5	IRF8	0.279
9.06065456851455e-80	0.658584557197264	0.43	0.125	2.0256905418828e-75	5	C5AR1	0.305
9.41368260761006e-79	0.54179472959524	0.376	0.097	2.10461702058338e-74	5	DOK2	0.279
4.37064943878975e-78	0.643547452070819	0.506	0.173	9.77146095030225e-74	5	LGALS9	0.333
3.46634037800788e-77	1.31130996519874	0.686	0.344	7.74969718311222e-73	5	CD52	0.342
4.43206398711511e-75	0.537009094810773	0.481	0.152	9.90876545599326e-71	5	NCKAP1L	0.329
4.46626619464257e-74	1.14318359041403	0.624	0.308	9.98523133136239e-70	5	CTSL	0.316
4.23445657659645e-73	0.533060420295167	0.399	0.119	9.46697456829668e-69	5	COLGALT1	0.28
2.29566618573474e-72	0.631585432110211	0.561	0.219	5.13242089144715e-68	5	HCLS1	0.342
2.32516636559332e-72	0.756133172984981	0.424	0.135	5.19837444355698e-68	5	TREM1	0.289
3.53806442734803e-72	0.766831382056505	0.766	0.477	7.91005064022198e-68	5	HLA-DMA	0.289
1.39380041451236e-71	0.564330536909658	0.306	0.076	3.11611958672528e-67	5	TTYH3	0.23
4.80048594210955e-69	0.581090921481239	0.335	0.088	1.07324464207743e-64	5	SMIM25	0.247
9.93060342343597e-69	0.801659056776988	0.943	0.811	2.22018500737758e-64	5	S100A11	0.132
1.15534936984986e-68	0.868516290123621	0.46	0.174	2.58301458617332e-64	5	CYP27A1	0.286
1.85894934501523e-68	0.609161698441093	0.489	0.183	4.15605305065055e-64	5	GAA	0.306
5.72291939083994e-68	0.640104939211853	0.525	0.203	1.27947308821008e-63	5	EFHD2	0.322
2.97305851892356e-67	0.577041961737243	0.618	0.25	6.6468669307574e-63	5	CD37	0.368
1.29710037654611e-65	0.715143402370477	0.527	0.227	2.89992731184415e-61	5	RAB31	0.3
1.94292891167634e-65	0.564260629065575	0.983	0.989	4.34380616783479e-61	5	MT-ND2	-0.00600000000000001
1.70462043332463e-64	0.668262151677244	0.401	0.13	3.81101990278388e-60	5	ABCG1	0.271
1.99496283275282e-64	0.654652161064363	0.502	0.198	4.46013840518547e-60	5	CORO1C	0.304
2.2364904057633e-64	0.635265707766044	0.57	0.241	5.00012160016501e-60	5	TIMP2	0.329
4.64057085336624e-64	0.558830666706379	0.517	0.203	1.03749242568709e-59	5	ARRB2	0.314
2.14399131079671e-63	0.670496202249398	0.43	0.153	4.79332137354819e-59	5	GM2A	0.277
1.20934397732471e-62	0.7391007594192	0.595	0.306	2.70373033010486e-58	5	PPT1	0.289
4.35230346612565e-61	0.918040457413096	0.46	0.178	9.73044485921713e-57	5	LPL	0.282
1.0235928202599e-60	0.546139860114358	0.985	0.988	2.28844646825506e-56	5	MT-CO2	-0.003
1.25879566219948e-60	0.693596729554306	0.576	0.283	2.81428946197939e-56	5	RNF130	0.293
1.9196863197834e-58	0.875723748061242	0.542	0.247	4.29184270513976e-54	5	PLAUR	0.295
3.40946209771963e-58	1.78122109871372	0.454	0.201	7.62253441187177e-54	5	FABP4	0.253
4.09887947448259e-58	0.657768193285079	0.584	0.259	9.16386484110072e-54	5	ALOX5AP	0.325
1.01849971636409e-57	0.565463555333376	0.624	0.289	2.27705981587519e-53	5	SAMHD1	0.335
1.51376059841275e-57	0.649658955922844	0.595	0.296	3.38431456987138e-53	5	RNASET2	0.299
2.0867196377894e-57	0.670757624466821	0.574	0.288	4.66527909420576e-53	5	HEXB	0.286
2.39799569905889e-57	0.563331688166271	0.443	0.164	5.36119898438595e-53	5	PTPN6	0.279
4.04054346706844e-57	0.971991691953136	0.447	0.175	9.03344302932492e-53	5	GPR183	0.272
6.52395835560999e-57	0.679683063994861	0.439	0.169	1.45856136956373e-52	5	OGFRL1	0.27
1.87151901770821e-56	0.730249723979436	0.827	0.648	4.18415506789025e-52	5	SH3BGRL3	0.179
1.99617401947545e-56	0.568864468193871	0.669	0.309	4.46284625534126e-52	5	LCP1	0.36
1.39077431129767e-55	0.687665345420292	0.572	0.293	3.1093541277682e-51	5	GRINA	0.279
1.61669483080787e-55	0.867761799166341	0.871	0.672	3.61444463323715e-51	5	CSTB	0.199
2.03343400074294e-55	0.591042882669753	0.527	0.232	4.54614839546099e-51	5	PYCARD	0.295
2.82920039113379e-55	0.613579544914806	0.401	0.14	6.32524331445781e-51	5	BCL2A1	0.261
7.86663402017419e-55	0.538353942041712	0.639	0.297	1.75874336789034e-50	5	CD53	0.342
1.34202954434027e-54	0.815696145303203	0.804	0.586	3.00037545228155e-50	5	HLA-DRB5	0.218
2.83764936382403e-54	0.574603275036193	0.422	0.158	6.34413268270138e-50	5	GLIPR2	0.264
2.85057829424004e-54	1.10147957653084	0.371	0.131	6.37303789243246e-50	5	CCL3	0.24
6.89175252893191e-54	0.50485776249837	0.987	0.954	1.54078911289331e-49	5	ACTB	0.033
1.07931407840898e-53	0.722097260433706	0.329	0.104	2.41302248509895e-49	5	MMP19	0.225
1.32285556167914e-52	0.648048273386261	0.38	0.136	2.95750817924606e-48	5	PNPLA6	0.244
2.10281200058167e-52	0.536861423200778	0.519	0.22	4.70125678970045e-48	5	HCST	0.299
2.60328509757851e-51	0.53329515027922	0.392	0.153	5.82016449265627e-47	5	HLA-DOA	0.239
4.89842212984915e-51	0.62159396688889	0.57	0.277	1.09514023557038e-46	5	RNF149	0.293
8.40516383999362e-51	0.641679830819301	0.401	0.158	1.87914247970737e-46	5	TLR2	0.243
2.428775572089e-49	0.683619796036389	0.842	0.682	5.43001354651937e-45	5	TUBA1B	0.16
2.45409290693794e-49	0.533980619181208	0.348	0.123	5.48661551204114e-45	5	RASSF4	0.225
2.68218496937776e-49	0.600288418726073	0.54	0.27	5.99656093603786e-45	5	TPP1	0.27
4.4036671383557e-48	0.704476719765557	0.722	0.484	9.84527862122183e-44	5	CEBPB	0.238
1.33644086012755e-47	0.590090541025048	0.456	0.191	2.98788083098716e-43	5	THBS1	0.265
1.93648091922429e-47	0.54593792588761	0.451	0.191	4.32939039110975e-43	5	SLC16A3	0.26
8.4116605912733e-47	0.527992514511235	0.382	0.149	1.88059495839097e-42	5	MAN1A1	0.233
1.81227243326378e-46	1.02053988409594	0.654	0.472	4.05169747904782e-42	5	PLD3	0.182
1.90311774731e-46	0.519737817487301	0.574	0.266	4.25480034766097e-42	5	ZEB2	0.308
5.01773101197464e-46	0.598030413536387	0.492	0.233	1.12181412234717e-41	5	UPP1	0.259
5.34607077149784e-46	0.578677438594146	0.698	0.446	1.19522104238377e-41	5	ACTR2	0.252
3.57935665955103e-44	0.73494841823246	0.451	0.21	8.00236768375824e-40	5	VAT1	0.241
1.07415683299969e-42	0.648123577448815	0.696	0.474	2.4014924315374e-38	5	ARPC1B	0.222
9.75969668744099e-42	0.50345519884388	0.525	0.259	2.18197538841118e-37	5	UCP2	0.266
1.79733389886642e-40	0.593180321832781	0.658	0.449	4.01829939769566e-36	5	ATP6V0B	0.209
2.62196510347258e-39	0.643419112532611	0.5	0.279	5.86192738183364e-35	5	NCOA4	0.221
3.95263576972061e-39	0.510594002700631	0.679	0.405	8.83690779036438e-35	5	LGALS1	0.274
2.0073488305134e-37	0.719286307575152	0.62	0.396	4.48782978037882e-33	5	LTA4H	0.224
4.55505671616759e-37	0.903787119843313	0.306	0.113	1.01837403003359e-32	5	S100A8	0.193
5.01156394938585e-36	0.547121146384976	0.542	0.313	1.1204353521642e-31	5	HEXA	0.229
1.69051648578862e-35	0.541073246539606	0.614	0.373	3.77948770727762e-31	5	PLIN2	0.241
2.92338544036547e-35	0.591468725215399	0.715	0.528	6.53581282902508e-31	5	FCGRT	0.187
3.95859975640623e-35	0.534274028513748	0.612	0.415	8.85024147539741e-31	5	H2AFY	0.197
4.00021466882955e-35	0.553454548974845	0.53	0.304	8.94327993510223e-31	5	CTSA	0.226
2.6030562606619e-34	0.513742815471445	0.53	0.303	5.81965288196182e-30	5	MGAT1	0.227
7.10822437055481e-34	0.560518770262674	0.534	0.318	1.58918572252494e-29	5	PABPC4	0.216
2.33698691848375e-33	0.865470646052137	0.508	0.279	5.22480165365413e-29	5	S100A9	0.229
8.00538881973362e-33	0.501285259990204	0.776	0.665	1.78976477842785e-28	5	ARPC3	0.111
9.14138827016043e-32	0.587021107018939	0.411	0.213	2.04374017555977e-27	5	IDH1	0.198
2.93327022841922e-31	0.518727123616702	0.54	0.33	6.55791224967684e-27	5	CMTM6	0.21
8.87806524501583e-31	0.521742406811388	0.454	0.248	1.98486904682819e-26	5	HLA-DQA2	0.206
2.66365445915261e-30	0.911078554473454	0.46	0.26	5.95513227432749e-26	5	SCD	0.2
2.72546424391103e-29	0.716198612713948	0.365	0.176	6.0933204101119e-25	5	PHACTR1	0.189
9.17963608579777e-29	0.538893626721729	0.717	0.571	2.05229123970181e-24	5	TSPO	0.146
6.7505122398747e-28	0.522952234325115	0.747	0.63	1.50921202146879e-23	5	SDCBP	0.117
2.13018148913235e-26	0.675438912310619	0.565	0.397	4.7624467552532e-22	5	CPM	0.168
5.61061177266217e-26	0.553984182700583	0.608	0.454	1.25436447401408e-21	5	ATP6V1F	0.154
2.67791103453995e-25	0.596016867780778	0.418	0.235	5.98700569992097e-21	5	CD83	0.183
7.19662642432172e-25	0.508951774358897	0.473	0.3	1.60894976968561e-20	5	CREG1	0.173
1.7418547270754e-24	0.564852370752148	0.544	0.36	3.89426461332248e-20	5	FBP1	0.184
9.916646098962e-24	0.509814433696428	0.595	0.421	2.21706456834493e-19	5	LITAF	0.174
1.44716802774677e-23	0.537511781606654	0.766	0.646	3.23543355963346e-19	5	LGALS3	0.12
1.94351946564249e-23	0.503328758801789	0.601	0.418	4.34512646933691e-19	5	BRI3	0.183
1.51769217596915e-22	0.767233947272171	0.35	0.183	3.39310439781423e-18	5	HMOX1	0.167
3.58239997182254e-22	0.855159764042952	0.538	0.395	8.00917161700366e-18	5	SERPING1	0.143
1.32472126976711e-21	0.669593845111979	0.384	0.228	2.96167934281833e-17	5	FUCA1	0.156
3.70435663796745e-21	0.842864810273592	0.346	0.189	8.28183013550384e-17	5	CXCL3	0.157
3.80816864416581e-21	0.51778280650575	0.357	0.193	8.51392263776149e-17	5	ISG15	0.164
3.90808389073806e-20	0.539460698238291	0.447	0.284	8.73730315452308e-16	5	IFI6	0.163
4.08362743856533e-20	0.543675451773933	0.34	0.177	9.12976586440051e-16	5	AC020656.1	0.163
1.26575335910635e-19	0.553995845549784	0.698	0.629	2.82984478495406e-15	5	ZFAND5	0.069
2.05547703435042e-19	0.506210959076926	0.342	0.19	4.59543000569724e-15	5	GCHFR	0.152
2.34877068702436e-19	0.558548264653535	0.357	0.206	5.25114662498036e-15	5	MARCKS	0.151
2.67636741383974e-18	0.752866424937834	0.395	0.238	5.98355462712151e-14	5	TFRC	0.157
1.31123339132874e-17	0.663850460742305	0.586	0.483	2.93152449299366e-13	5	NUPR1	0.103
1.89311689991262e-17	0.651248152009737	0.422	0.284	4.23244145313464e-13	5	CES1	0.138
8.27414536366835e-15	0.739722634611298	0.43	0.29	1.84985067895533e-10	5	PDK4	0.14
3.28592201734626e-14	0.607614550776304	0.395	0.254	7.34633585418102e-10	5	CXCL8	0.141
0	2.77651622517602	0.984	0.149	0	6	AC020656.1	0.835
0	2.39815678883583	0.978	0.205	0	6	MARCO	0.773
0	2.11612657238109	0.981	0.139	0	6	MRC1	0.842
0	1.99393335059585	0.927	0.063	0	6	RETN	0.864
0	1.90765656983169	0.984	0.126	0	6	OLR1	0.858
0	1.87400620198242	0.984	0.136	0	6	MS4A7	0.848
0	1.86662164324407	0.989	0.216	0	6	CD68	0.773
0	1.83691031640857	0.984	0.131	0	6	VSIG4	0.853
0	1.81714975246052	0.954	0.183	0	6	C1QC	0.771
0	1.78003347682471	0.986	0.149	0	6	SLC11A1	0.837
0	1.76805875860521	0.786	0.069	0	6	INHBA	0.717
0	1.74902392733735	0.976	0.094	0	6	CYBB	0.882
0	1.64253450936339	0.976	0.171	0	6	AIF1	0.805
0	1.62472582368309	0.946	0.085	0	6	S100A8	0.861
0	1.5725333163477	0.932	0.16	0	6	LPL	0.772
0	1.47559873993783	0.857	0.117	0	6	PLAC8	0.74
0	1.45768353981341	0.941	0.071	0	6	MCEMP1	0.87
0	1.3398451215844	0.976	0.116	0	6	SPI1	0.86
0	1.29776447057875	0.792	0.027	0	6	FOLR3	0.765
0	1.25620288610805	0.957	0.132	0	6	CD163	0.825
0	1.25618944724843	0.97	0.113	0	6	TREM1	0.857
0	1.2450945630766	0.916	0.142	0	6	FCGR3A	0.774
0	1.21765162512136	0.957	0.073	0	6	NCF2	0.884
0	1.21501570598591	0.946	0.103	0	6	PLBD1	0.843
0	1.18215317098133	0.954	0.1	0	6	SNX10	0.854
0	1.1668482243648	0.905	0.094	0	6	MSR1	0.811
0	1.14109781840555	0.978	0.154	0	6	ALOX5	0.824
0	1.12540535269278	0.954	0.124	0	6	LST1	0.83
0	1.11940930760119	0.962	0.171	0	6	GPNMB	0.791
0	1.11270925103462	0.951	0.091	0	6	MS4A4A	0.86
0	1.10697089855177	0.935	0.084	0	6	NCF1	0.851
0	1.0691215313487	0.981	0.156	0	6	C1orf162	0.825
0	1.0672504609976	0.959	0.127	0	6	PLXDC2	0.832
0	1.02404932066493	0.938	0.059	0	6	PPARG	0.879
0	1.01786499264822	0.954	0.09	0	6	CPVL	0.864
0	1.01658179596589	0.941	0.067	0	6	MNDA	0.874
0	0.995258999548709	0.943	0.053	0	6	FPR1	0.89
0	0.990381884339341	0.965	0.137	0	6	LRP1	0.828
0	0.96441241675991	0.943	0.079	0	6	NCEH1	0.864
0	0.937468556845968	0.927	0.063	0	6	SMIM25	0.864
0	0.922622563225308	0.93	0.06	0	6	HCK	0.87
0	0.917354598046727	0.9	0.056	0	6	IGSF6	0.844
0	0.909162658752953	0.932	0.108	0	6	SLCO2B1	0.824
0	0.892964126186134	0.957	0.165	0	6	GAA	0.792
0	0.887679622839364	0.93	0.105	0	6	C5AR1	0.825
0	0.879162467339271	0.949	0.078	0	6	SLC7A7	0.871
0	0.876959603030399	0.93	0.137	0	6	GLIPR2	0.793
0	0.874148308945561	0.938	0.097	0	6	C3AR1	0.841
0	0.861134565120969	0.957	0.096	0	6	LAIR1	0.861
0	0.855000747251135	0.943	0.054	0	6	LY86	0.889
0	0.854507976633284	0.935	0.074	0	6	ADAMTSL4	0.861
0	0.847697729374826	0.924	0.078	0	6	CSTA	0.846
0	0.834051057862005	0.749	0.028	0	6	PCOLCE2	0.721
0	0.829084361266175	0.792	0.053	0	6	BHLHE41	0.739
0	0.819973812606678	0.881	0.111	0	6	ABCG1	0.77
0	0.810678049945651	0.924	0.146	0	6	TGFBI	0.778
0	0.805263119685242	0.954	0.096	0	6	SLC31A2	0.858
0	0.798436761753907	0.914	0.114	0	6	PNPLA6	0.8
0	0.784183077377301	0.843	0.084	0	6	MS4A6A	0.759
0	0.773274971382403	0.892	0.048	0	6	SLC1A3	0.844
0	0.770676878184429	0.943	0.149	0	6	PGD	0.794
0	0.766250500971421	0.911	0.032	0	6	FCGR1A	0.879
0	0.765630072332508	0.619	0.034	0	6	RBP4	0.585
0	0.757688322325592	0.914	0.047	0	6	OSCAR	0.867
0	0.751917837883518	0.951	0.094	0	6	THEMIS2	0.857
0	0.749228925564368	0.919	0.114	0	6	TNFAIP2	0.805
0	0.744590603471235	0.93	0.116	0	6	SPN	0.814
0	0.733635977173347	0.932	0.086	0	6	CLEC7A	0.846
0	0.729182902578817	0.365	0.01	0	6	AZU1	0.355
0	0.705036798249693	0.776	0.043	0	6	TREM2	0.733
0	0.69687603170799	0.462	0.009	0	6	CEACAM8	0.453
0	0.695550773105723	0.808	0.029	0	6	FPR2	0.779
0	0.693681568617904	0.903	0.078	0	6	AXL	0.825
0	0.693517597161839	0.873	0.079	0	6	SLC15A3	0.794
0	0.679207157232122	0.932	0.111	0	6	ADA2	0.821
0	0.669640079842839	0.943	0.123	0	6	JAML	0.82
0	0.668539561371595	0.9	0.12	0	6	BCL2A1	0.78
0	0.66047735432866	0.819	0.109	0	6	ACO1	0.71
0	0.649066318541704	0.908	0.098	0	6	COLGALT1	0.81
0	0.625091418858135	0.892	0.072	0	6	SIRPA	0.82
0	0.617962408641073	0.762	0.048	0	6	ARRDC4	0.714
0	0.610186844077395	0.841	0.084	0	6	FAM89A	0.757
0	0.604037707994015	0.681	0.032	0	6	GLDN	0.649
0	0.603812200058311	0.865	0.034	0	6	TFEC	0.831
0	0.603759602438343	0.911	0.113	0	6	ENPP4	0.798
0	0.603284190940022	0.851	0.068	0	6	AMIGO2	0.783
0	0.592394340671254	0.741	0.043	0	6	PKP2	0.698
0	0.589189763467787	0.843	0.05	0	6	PILRA	0.793
0	0.581339725495831	0.881	0.116	0	6	SHTN1	0.765
0	0.581334661528302	0.911	0.076	0	6	IRF8	0.835
0	0.575019183371533	0.703	0.034	0	6	VMO1	0.669
0	0.573855171657016	0.811	0.038	0	6	CLEC12A	0.773
0	0.564967128053311	0.9	0.076	0	6	DOK2	0.824
0	0.55649438891188	0.773	0.058	0	6	ITGAM	0.715
0	0.543996084160618	0.735	0.016	0	6	AC026369.3	0.719
0	0.542394946995895	0.827	0.039	0	6	CD300LF	0.788
0	0.539998547309834	0.892	0.095	0	6	TBXAS1	0.797
0	0.539938121478202	0.786	0.039	0	6	IFI30	0.747
0	0.538379120636562	0.873	0.088	0	6	SIDT2	0.785
0	0.536879264372209	0.781	0.028	0	6	KCNMA1	0.753
0	0.535527264751517	0.895	0.087	0	6	EMILIN2	0.808
0	0.528302494714347	0.859	0.074	0	6	TRPV2	0.785
0	0.520270592317747	0.857	0.102	0	6	MCOLN1	0.755
0	0.512797667016714	0.838	0.071	0	6	TNFSF13B	0.767
0	0.512442156992008	0.849	0.072	0	6	PLEK	0.777
0	0.506051731517191	0.835	0.078	0	6	FRMD4A	0.757
0	0.505498756135619	0.835	0.065	0	6	TLR4	0.77
0	0.501917471663949	0.808	0.092	0	6	SLC31A1	0.716
2.99356519391837e-304	1.11663124438405	0.965	0.175	6.6927137040433e-300	6	CCDC88A	0.79
3.25125107079864e-304	0.643140198723405	0.941	0.144	7.26882201898451e-300	6	PTPN6	0.797
2.57548335263324e-303	0.621097990053635	0.908	0.134	5.75800813148214e-299	6	GM2A	0.774
1.67922917780258e-302	0.886496744292472	0.962	0.166	3.75425267281323e-298	6	FCGR2A	0.796
1.59390251565342e-300	0.643634789921305	0.93	0.137	3.56348785424635e-296	6	CD4	0.793
1.32841794351612e-299	0.657668430356287	0.93	0.142	2.969943996319e-295	6	MIS18BP1	0.788
1.77728402463119e-299	0.731602691361105	0.911	0.149	3.97347389386795e-295	6	TCF7L2	0.762
6.44945307229362e-298	0.939802770705942	0.935	0.169	1.44190422337268e-293	6	DAB2	0.766
8.49788222141487e-297	0.827022625303186	0.911	0.157	1.89987152824172e-292	6	CYP27A1	0.754
2.60931347402344e-296	0.630296186435921	0.932	0.135	5.8336421338742e-292	6	NCKAP1L	0.797
7.66581053908e-295	1.35828703595928	0.895	0.166	1.71384526222212e-290	6	GCHFR	0.729
1.19376883791529e-289	0.502705804446125	0.768	0.099	2.66890899092722e-285	6	AVPI1	0.669
2.89100377560999e-287	1.42479632901335	0.965	0.234	6.46341714113125e-283	6	ACP5	0.731
1.15582584400646e-285	0.720297657233492	0.935	0.157	2.58407983944524e-281	6	LGALS9	0.778
3.62767521686255e-285	1.23630229547962	0.922	0.173	8.1103934823396e-281	6	THBS1	0.749
5.74635457636556e-284	1.66145127511135	0.981	0.244	1.28471249263805e-279	6	ALOX5AP	0.737
1.16991491766481e-283	0.611690046186283	0.924	0.153	2.61557878142323e-279	6	RHOQ	0.771
9.80891241760865e-280	0.942201285060459	0.962	0.196	2.19297854920477e-275	6	AZI2	0.766
3.4219586660051e-277	1.05455251141321	0.957	0.215	7.65047298958761e-273	6	PYCARD	0.742
1.48548247416085e-273	1.27601189634221	0.968	0.213	3.32109316748142e-269	6	TFRC	0.755
4.36129159472334e-273	1.04567288183088	0.97	0.204	9.75053961832296e-269	6	CFD	0.766
1.84421600978183e-272	1.28943114030726	0.989	0.245	4.12311373306925e-268	6	ITGB2	0.744
2.98515176448432e-272	1.98972446412464	0.981	0.342	6.6739037998576e-268	6	FBP1	0.639
1.07597212382249e-270	1.75051422330357	0.973	0.26	2.40555087722994e-266	6	S100A9	0.713
2.99840881398693e-269	0.7979667745998	0.962	0.187	6.70354258543059e-265	6	EFHD2	0.775
4.58370749214109e-269	0.649637624538212	0.943	0.167	1.02477948401798e-264	6	ATP6V1B2	0.776
5.58514700930038e-269	2.34837378726844	0.978	0.33	1.24867131686929e-264	6	C1QB	0.648
1.32470891497056e-262	1.58425938728769	0.989	0.316	2.96165172119968e-258	6	FCER1G	0.673
4.59232739517081e-261	1.96083047706111	0.992	0.373	1.02670663573834e-256	6	TYROBP	0.619
1.07364819241025e-258	0.9855667220349	0.986	0.218	2.4003552637716e-254	6	COTL1	0.768
3.99661921402411e-258	0.634839783784339	0.938	0.172	8.9352415767937e-254	6	SLC16A3	0.766
1.64841758759694e-257	0.685985762839493	0.957	0.17	3.68536720059048e-253	6	EVI2B	0.787
7.3673925724309e-257	0.714502766368231	0.868	0.143	1.64712795741838e-252	6	TMEM176B	0.725
2.81977076668604e-254	0.712319404582721	0.954	0.196	6.30416150307999e-250	6	GCA	0.758
5.10377556472319e-254	2.34397814389592	0.986	0.391	1.14105110300516e-249	6	C1QA	0.595
9.08050623063032e-250	0.531650937651774	0.889	0.155	2.03012877798202e-245	6	AGFG1	0.734
1.83834874114918e-249	0.566582007634743	0.946	0.179	4.10999628058723e-245	6	MFSD1	0.767
7.77800061686533e-248	0.660450723102673	0.941	0.181	1.73892759791258e-243	6	CORO1C	0.76
4.75158654937356e-247	0.695466319541419	0.689	0.089	1.06231220484345e-242	6	MMP19	0.6
1.22895704666322e-246	0.528470400254283	0.835	0.133	2.74757926922496e-242	6	CD14	0.702
4.23236236233199e-246	0.585955867237982	0.941	0.177	9.46229253346564e-242	6	ACTN1	0.764
9.46084350964e-244	1.0352452945202	0.93	0.224	2.11516078345021e-239	6	GLRX	0.706
1.44050637533826e-242	0.922890449716347	0.973	0.226	3.22054010334376e-238	6	TIMP2	0.747
4.3272879656492e-241	1.36038196357596	0.986	0.349	9.67451770480192e-237	6	CTSZ	0.637
6.38352856861505e-237	1.11626974105367	0.954	0.247	1.42716548208527e-232	6	LIPA	0.707
2.60048488986014e-235	0.517040839005847	0.846	0.143	5.8139040682603e-231	6	AKR1B1	0.703
5.50840753962411e-234	0.702626985264474	0.93	0.205	1.23151467363376e-229	6	HNMT	0.725
4.56138774780085e-232	0.596017128602882	0.946	0.187	1.01978945877584e-227	6	ARRB2	0.759
7.55840015220026e-228	0.547565106240801	0.811	0.145	1.68983152202741e-223	6	RMDN3	0.666
2.5995210530937e-227	0.677660221070991	0.959	0.214	5.8117492184016e-223	6	UPP1	0.745
3.40270258160797e-227	1.29167866246873	0.984	0.35	7.60742216170094e-223	6	CAPG	0.634
1.10470604873811e-226	2.05560133742975	0.981	0.388	2.4697913131638e-222	6	APOE	0.593
1.49905641725567e-226	1.5255681441419	0.984	0.397	3.3514404320585e-222	6	CTSC	0.587
2.46919008146701e-226	2.1798217830153	0.992	0.591	5.52036826513579e-222	6	GRN	0.401
3.46247269890833e-225	1.36211565721252	0.976	0.382	7.74105021294935e-221	6	LTA4H	0.594
1.86581441373066e-223	0.890289552283385	0.97	0.278	4.17140128477764e-219	6	GRINA	0.692
2.59352121672972e-223	0.884299433938674	0.946	0.229	5.79833538424263e-219	6	ABHD5	0.717
1.44631874283167e-222	0.861958533465446	0.965	0.246	3.23353481334876e-218	6	VASP	0.719
2.19235137834223e-221	0.623609556683327	0.932	0.184	4.90143997655972e-217	6	KCTD12	0.748
4.1861238636206e-217	1.70860565286194	0.984	0.53	9.35891712189657e-213	6	ALDH2	0.454
4.88917949256032e-216	2.78123680826129	0.995	0.681	1.09307385915171e-211	6	LYZ	0.314
7.9462486495155e-216	1.59903815062853	0.989	0.488	1.77654281057218e-211	6	CTSS	0.501
1.2307704629215e-214	0.572425037467037	0.922	0.181	2.75163352395361e-210	6	PAG1	0.741
1.82645181934747e-213	2.28386619538259	0.976	0.455	4.08339833251515e-209	6	APOC1	0.521
1.39149928343693e-212	0.644579499509302	0.946	0.211	3.11097494797995e-208	6	RAB31	0.735
2.39726649032588e-212	1.14995429526533	0.965	0.314	5.35956869242158e-208	6	CXCL16	0.651
4.10076697732867e-212	0.541714531942539	0.835	0.159	9.1680847312137e-208	6	SVIL	0.676
3.20924196405203e-211	0.825154739447784	0.954	0.26	7.17490225903112e-207	6	JPT1	0.694
6.49060802424436e-210	0.90814859587098	0.97	0.286	1.45110523598031e-205	6	CTSA	0.684
4.67628448704336e-207	0.563848227338356	0.976	0.203	1.04547692276828e-202	6	HCLS1	0.773
3.15268902292159e-206	0.810336388555376	0.957	0.246	7.04846684854581e-202	6	ARL4A	0.711
3.92508887306458e-205	1.12469243121746	0.965	0.296	8.77532119351048e-201	6	CTSL	0.669
4.43247920717554e-205	1.25984154965485	0.976	0.403	9.90969376348236e-201	6	BRI3	0.573
1.2351811402007e-204	0.600932577163875	0.778	0.14	2.7614944751467e-200	6	HBEGF	0.638
8.21852559908306e-202	0.609888211095393	0.935	0.219	1.837415768187e-197	6	GNS	0.716
8.63206507366118e-202	1.12715801285442	0.973	0.382	1.92987078851843e-197	6	GSTO1	0.591
9.66007879738054e-200	0.5602123236778	0.9	0.196	2.15970381673037e-195	6	SORT1	0.704
1.57208989519725e-199	1.64324940824545	0.997	0.688	3.51472137869249e-195	6	CTSD	0.309
3.57218975002348e-199	1.38401972355717	0.995	0.547	7.9863446241275e-195	6	CYBA	0.448
2.05328910772685e-198	0.856825293255311	0.97	0.292	4.59053845814492e-194	6	PPT1	0.678
2.13945851772297e-197	0.95443046828429	0.984	0.277	4.78318740807325e-193	6	SAMHD1	0.707
2.27845282167916e-197	2.11030520378908	1	0.978	5.0939369734281e-193	6	FTL	0.022
2.46877053914187e-195	0.685476479838879	0.965	0.248	5.51943029435949e-191	6	GRB2	0.717
2.529836117872e-195	1.42909070025929	0.984	0.574	5.65595460872643e-191	6	CTSB	0.41
3.85330946648886e-194	0.684697982398008	0.976	0.262	8.61484397422914e-190	6	RNF149	0.714
8.04368437644049e-193	1.24624467314391	0.995	0.4	1.7983265160408e-188	6	LAPTM5	0.595
3.87973431179792e-189	1.31021584995538	0.992	0.56	8.6739220008866e-185	6	TSPO	0.432
1.04392091977239e-187	0.655431409285584	0.954	0.254	2.33389400033513e-183	6	TPP1	0.7
1.13107769025988e-187	0.715491347148003	0.965	0.231	2.52875039211401e-183	6	SLA	0.734
1.7980134218356e-187	0.704661667078097	0.992	0.292	4.01981860719786e-183	6	MTPN	0.7
5.16013580640262e-187	0.514377544275064	0.732	0.137	1.15365156223743e-182	6	COLEC12	0.595
2.88206835779314e-186	0.584311204701029	0.949	0.232	6.44344022751812e-182	6	PLAUR	0.717
4.82129550586544e-186	1.19458559390412	0.97	0.335	1.07789703624634e-181	6	CD52	0.635
7.96797086097007e-184	0.584499017824161	0.949	0.236	1.78139924538708e-179	6	GPCPD1	0.713
3.16642543349413e-183	0.522205211097765	0.951	0.216	7.07917734166282e-179	6	GYPC	0.735
3.32557091652016e-182	0.663339776884213	0.943	0.254	7.43497889806413e-178	6	HLA-DMB	0.689
2.16598752959804e-179	1.32165781115286	0.992	0.662	4.84249831992235e-175	6	GLUL	0.33
1.46758634194413e-178	1.07521883087641	0.989	0.533	3.28108278468449e-174	6	ANXA5	0.456
2.07048812882049e-178	0.760993406623129	0.968	0.32	4.62899030960397e-174	6	LAMP2	0.648
1.5346156865653e-177	1.29526403694007	0.997	0.769	3.43094029045405e-173	6	PSAP	0.228
2.70801314554885e-177	1.40706545861567	1	0.89	6.05430498950355e-173	6	HLA-DRA	0.11
1.7003285908771e-175	0.723209184700835	0.954	0.266	3.80142463062393e-171	6	ACSL1	0.688
4.27298643205405e-175	0.509396091515002	0.657	0.116	9.55311576614324e-171	6	AKR1C3	0.541
4.68800498603625e-173	0.517800130304592	0.935	0.237	1.04809727472812e-168	6	STXBP2	0.698
1.64115686789602e-172	1.18471775582747	0.997	0.811	3.66913440955513e-168	6	S100A11	0.186
4.83581586255381e-171	1.38926232686875	0.978	0.459	1.08114335239115e-166	6	HLA-DQA1	0.519
6.66174856003347e-170	1.02392561560766	0.984	0.442	1.48936712556668e-165	6	TKT	0.542
4.63578999132995e-169	1.11008297313663	0.992	0.577	1.03642356836164e-164	6	CD81	0.415
5.23391477991916e-169	1.61943048054202	0.924	0.308	1.17014632734653e-164	6	FN1	0.616
1.20136057901341e-164	0.903352264294447	0.886	0.243	2.68588184650028e-160	6	SCD	0.643
2.92830132614128e-164	1.35845297714154	0.986	0.637	6.54680327485406e-160	6	LGALS3	0.349
6.83368954328694e-164	0.9144408678389	0.965	0.351	1.52780797119266e-159	6	TYMP	0.614
2.01362241933014e-163	1.38217190316023	1	0.975	4.50185564289638e-159	6	FTH1	0.025
1.55276384241924e-161	0.600531194271279	0.959	0.296	3.4715141224967e-157	6	HEXA	0.663
1.98362788001729e-161	0.786355302221075	0.989	0.298	4.43479685135467e-157	6	LCP1	0.691
2.3202249332514e-161	0.516599396633682	0.9	0.228	5.18732688327015e-157	6	PDE4DIP	0.672
4.97547190945543e-161	1.15260979005878	1	0.766	1.11236625479695e-156	6	HLA-DPA1	0.234
7.58444854814845e-161	0.865729649488146	0.916	0.263	1.69565516190955e-156	6	IFI6	0.653
3.3867972589071e-157	0.504143852295112	0.965	0.238	7.57186263173861e-153	6	CD37	0.727
1.39362303438767e-156	0.59194327516294	0.946	0.283	3.11572301798051e-152	6	RNASET2	0.663
5.69817477816753e-156	0.816881472349625	0.981	0.436	1.27394093515492e-151	6	ATP6V0B	0.545
7.11850972484296e-155	0.621712612455831	0.938	0.274	1.59148521918314e-150	6	HEXB	0.664
7.89769322848856e-153	0.880752130671414	0.989	0.525	1.76568727509319e-148	6	ARPC5	0.464
9.10508119363569e-153	0.514932070627105	0.922	0.261	2.03562300246113e-148	6	SNX2	0.661
9.96089732280503e-153	0.561134851137366	0.965	0.251	2.22695781445952e-148	6	ZEB2	0.714
4.37239943179114e-151	0.86493649624552	0.986	0.463	9.77537340965546e-147	6	ARPC1B	0.523
1.29316022113699e-150	0.620606335209332	0.908	0.279	2.89111830639596e-146	6	CHCHD10	0.629
1.49809710422326e-150	1.09882686837366	0.978	0.536	3.34929569591195e-146	6	HLA-DQB1	0.442
7.93618832994666e-150	0.900712803004266	0.992	0.657	1.77429362492617e-145	6	ARPC3	0.335
1.55619020720512e-148	0.638540956499982	0.949	0.273	3.47917444624849e-144	6	GMFG	0.676
1.81465926596548e-148	0.779541755666281	0.989	0.391	4.05703372091901e-144	6	GNAI2	0.598
2.0659002227169e-148	1.08651099269487	0.997	0.745	4.61873312792817e-144	6	HLA-DRB1	0.252
1.30034079226402e-147	1.03961891544872	1	0.738	2.90717190926466e-143	6	HLA-DPB1	0.262
1.25460424555564e-146	0.504043067237111	0.943	0.281	2.80491871178875e-142	6	M6PR	0.662
1.07146853356483e-145	0.88561926194893	0.992	0.785	2.39548220049088e-141	6	OAZ1	0.207
1.1853674825094e-145	0.877367472085534	0.976	0.42	2.65012608064626e-141	6	LRPAP1	0.556
5.7373218367468e-144	0.849287789760787	0.857	0.266	1.28269304304148e-139	6	CES1	0.591
5.95755498389623e-144	0.687038777631877	0.949	0.344	1.33193056774968e-139	6	AP2S1	0.605
7.7311899602858e-144	0.550615931069366	0.962	0.303	1.7284621394211e-139	6	YWHAH	0.659
2.19104388237811e-143	0.553298934471395	0.959	0.311	4.89851680783275e-139	6	MDH1	0.648
2.52879313373017e-141	0.578500635958798	0.976	0.286	5.65362280908054e-137	6	CD53	0.69
9.94065318099031e-139	0.516948189356228	0.962	0.301	2.222431831674e-134	6	RNF13	0.661
3.83287744100021e-138	0.570112907380644	0.868	0.247	8.56916409484416e-134	6	C2	0.621
2.97004053223449e-137	0.626404520874666	0.968	0.337	6.64011961791666e-133	6	ATP1B3	0.631
4.36651761778081e-135	0.780204904599931	0.992	0.436	9.76222343807257e-131	6	ACTR2	0.556
2.73801496376042e-134	0.896670623995516	0.976	0.519	6.12138005447918e-130	6	FCGRT	0.457
3.68259714928751e-134	0.565468350543991	0.943	0.281	8.23318244666209e-130	6	ARHGAP18	0.662
4.0628569451068e-134	0.65542792855187	0.984	0.4	9.08332927217528e-130	6	H2AFY	0.584
5.28206794962353e-133	0.627016935277362	0.914	0.269	1.18091193149733e-128	6	PDK4	0.645
1.6990108403634e-132	0.790802855966598	0.978	0.365	3.79847853580046e-128	6	EMP3	0.613
1.398666437843e-129	0.963444063774751	0.997	0.807	3.12699855508559e-125	6	VIM	0.19
1.03532646527652e-128	0.920396223413903	0.976	0.475	2.3146793784187e-124	6	CEBPB	0.501
1.14468739502065e-128	0.733613570109459	0.965	0.439	2.55917760904766e-124	6	ATP6V1F	0.526
3.79721816725063e-126	1.07316268875598	0.995	0.559	8.48944065652224e-122	6	S100A4	0.436
1.94810858140316e-124	0.826406217517746	0.989	0.643	4.35538635544306e-120	6	SH3BGRL3	0.346
1.4007929106733e-122	0.77527939498266	0.986	0.704	3.1317527103923e-118	6	YBX1	0.282
6.47174897906094e-121	0.600434869141724	0.984	0.392	1.44688891924865e-116	6	TGOLN2	0.592
4.11899254802595e-120	0.50283179300653	0.965	0.348	9.20883163962162e-116	6	BLOC1S1	0.617
2.11458957474509e-118	0.683326613703431	0.989	0.445	4.72758791225759e-114	6	FLNA	0.544
4.83329441200335e-117	0.580010705373556	0.978	0.359	1.08057963169159e-112	6	PLIN2	0.619
1.54692071807667e-116	0.579060307821424	0.938	0.363	3.45845064940401e-112	6	C9orf16	0.575
4.00513621572976e-116	0.686587627473364	0.992	0.591	8.95428303750702e-112	6	RAC1	0.401
9.90644424696907e-112	0.625466963642485	0.984	0.491	2.21478374029488e-107	6	SH3BGRL	0.493
6.49386673295646e-111	0.675092045852446	0.992	0.591	1.45183378548707e-106	6	APLP2	0.401
4.24229086026003e-107	0.712809439069723	0.97	0.471	9.48448967628334e-103	6	HLA-DMA	0.499
8.34368400865221e-107	0.631135797753203	0.984	0.481	1.86539743381438e-102	6	CAP1	0.503
1.24576931119635e-106	0.814177961253927	0.995	0.798	2.78516644904167e-102	6	TXNIP	0.197
8.72073246945326e-104	0.647133844879075	0.997	0.653	1.94969415819567e-99	6	ARPC2	0.344
1.77503140843215e-103	0.786186789642995	0.989	0.669	3.96843771983176e-99	6	CSTB	0.32
3.19717523398087e-101	0.564855842598469	0.962	0.435	7.14792467061103e-97	6	COMT	0.527
6.234894857494e-97	0.659767526911303	1	0.954	1.39393544328993e-92	6	ACTB	0.046
1.11975296800943e-95	0.815730797003744	0.978	0.58	2.50343171057868e-91	6	HLA-DRB5	0.398
4.03834967469637e-93	0.50108726115041	0.965	0.425	9.02853836771867e-89	6	NOP10	0.54
1.4117457737872e-90	0.535121384506373	1	0.978	3.15624002645604e-86	6	TMSB4X	0.022
2.43810066724597e-87	0.609071701294106	0.97	0.537	5.45086166176182e-83	6	VAMP8	0.433
9.79660992635369e-85	0.578114321935286	0.981	0.578	2.19022808123489e-80	6	PSMA7	0.403
2.02327321625441e-82	0.565579398965176	0.997	0.703	4.52343192957999e-78	6	GNAS	0.294
2.54094531043602e-81	0.50253919032421	0.989	0.591	5.6807914305418e-77	6	YWHAB	0.398
2.12924608553123e-76	0.570510316120319	0.995	0.592	4.76035547342218e-72	6	LRRFIP1	0.403
4.12907647958632e-76	0.980516269594224	0.7	0.235	9.23137628541114e-72	6	CCL18	0.465
5.13530486424894e-75	0.544679385266687	0.995	0.809	1.14810010850014e-70	6	ATP5F1E	0.186
4.31375042300657e-73	0.583124997833989	1	0.986	9.64425182071578e-69	6	MT-ND3	0.014
1.36308841754057e-70	0.511155421977173	1	0.991	3.04745677509546e-66	6	MT-CO3	0.00900000000000001
4.02977952953571e-70	0.501025420473851	0.986	0.594	9.00937809418298e-66	6	ASAH1	0.392
9.79632704835242e-70	0.555869378707023	0.97	0.615	2.19016483820015e-65	6	ELOB	0.355
2.84026452284219e-68	0.505191015916797	0.997	0.881	6.34997939371829e-64	6	S100A6	0.116
4.57462097390891e-66	0.504314377650093	0.973	0.629	1.02274801113682e-61	6	PRDX1	0.344
9.61049347740741e-66	0.530804907111659	1	0.912	2.14861802674397e-61	6	CD74	0.088
3.91541364443128e-65	0.575767712978847	0.973	0.617	8.75369028485502e-61	6	ZFAND5	0.356
5.33832760529779e-63	0.60569483166211	0.984	0.677	1.19348990271643e-58	6	TUBA1B	0.307
5.32796557479959e-60	0.874901831260121	0.562	0.199	1.19117326355794e-55	6	FABP4	0.363
4.57397882668732e-54	0.607750190605794	1	0.683	1.02260444628248e-49	6	SRGN	0.317
0	3.99750055889882	0.954	0.057	0	7	LUM	0.897
0	3.95117520607209	0.984	0.069	0	7	DCN	0.915
0	3.19758384415151	0.905	0.034	0	7	FBLN1	0.871
0	3.19458799550517	0.829	0.064	0	7	PTGDS	0.765
0	3.01502552889411	0.902	0.045	0	7	COL1A2	0.857
0	2.94862193140233	0.807	0.059	0	7	CCDC80	0.748
0	2.81358192496127	0.761	0.076	0	7	COL1A1	0.685
0	2.56484524207566	0.891	0.122	0	7	RARRES2	0.769
0	2.54500656871151	0.812	0.019	0	7	ADH1B	0.793
0	2.5392670492465	0.834	0.024	0	7	MFAP4	0.81
0	2.51744965424137	0.728	0.039	0	7	COL3A1	0.689
0	2.43237064094491	0.75	0.027	0	7	C7	0.723
0	2.35225941608445	0.883	0.128	0	7	C1S	0.755
0	2.27118896465658	0.758	0.044	0	7	INMT	0.714
0	2.24619592115582	0.793	0.026	0	7	COL6A3	0.767
0	2.14373582936584	0.527	0.015	0	7	SFRP4	0.512
0	2.1254892215685	0.78	0.047	0	7	MMP2	0.733
0	2.09745293521841	0.788	0.088	0	7	SERPINF1	0.7
0	2.08319550447916	0.78	0.051	0	7	BGN	0.729
0	2.05228408620797	0.859	0.071	0	7	COL6A2	0.788
0	2.03133877112282	0.837	0.058	0	7	NBL1	0.779
0	2.0167364741929	0.323	0.006	0	7	SFRP2	0.317
0	1.99202781972723	0.804	0.041	0	7	AEBP1	0.763
0	1.96294538584686	0.75	0.011	0	7	SCN7A	0.739
0	1.90263813944662	0.739	0.019	0	7	ITGBL1	0.72
0	1.86913432368565	0.736	0.047	0	7	ELN	0.689
0	1.81568157122747	0.761	0.026	0	7	PRELP	0.735
0	1.78924298412863	0.677	0.029	0	7	LTBP2	0.648
0	1.77667082912249	0.807	0.089	0	7	COL6A1	0.718
0	1.75884839974932	0.772	0.042	0	7	PLAC9	0.73
0	1.75502680273197	0.609	0.033	0	7	GPC3	0.576
0	1.70690357537859	0.921	0.155	0	7	CALD1	0.766
0	1.70474163889113	0.609	0.011	0	7	COL14A1	0.598
0	1.68380999960017	0.677	0.074	0	7	PLEKHH2	0.603
0	1.6067851192752	0.717	0.078	0	7	FBLN5	0.639
0	1.59982074955227	0.755	0.056	0	7	NEXN	0.699
0	1.58551249481943	0.704	0.035	0	7	PCOLCE	0.669
0	1.58481802153772	0.647	0.014	0	7	TCF21	0.633
0	1.5613877836148	0.603	0.052	0	7	FMO2	0.551
0	1.56117221885075	0.655	0.017	0	7	CDH11	0.638
0	1.55957843321354	0.688	0.063	0	7	MYH10	0.625
0	1.50006900271153	0.78	0.117	0	7	FSTL1	0.663
0	1.49814615914707	0.649	0.032	0	7	FBN1	0.617
0	1.47679476184571	0.59	0.04	0	7	PPP1R14A	0.55
0	1.40197668218205	0.652	0.036	0	7	CRISPLD2	0.616
0	1.4014234461968	0.614	0.015	0	7	DPT	0.599
0	1.39621432282379	0.652	0.044	0	7	DKK3	0.608
0	1.3923289948413	0.587	0.021	0	7	CAMK2N1	0.566
0	1.35125642460951	0.533	0.025	0	7	THY1	0.508
0	1.34323138691397	0.62	0.011	0	7	FIBIN	0.609
0	1.29468538235839	0.582	0.003	0	7	SVEP1	0.579
0	1.2938827635246	0.698	0.028	0	7	MXRA8	0.67
0	1.28191766053737	0.647	0.018	0	7	EMILIN1	0.629
0	1.25641916728359	0.688	0.042	0	7	FXYD1	0.646
0	1.25614877111604	0.595	0.016	0	7	PODN	0.579
0	1.25447628534506	0.454	0.017	0	7	ASPN	0.437
0	1.25163429485545	0.682	0.016	0	7	OLFML3	0.666
0	1.25151541988774	0.495	0.023	0	7	IGF1	0.472
0	1.24787241315943	0.658	0.045	0	7	ABI3BP	0.613
0	1.23319463979795	0.617	0.013	0	7	SLIT2	0.604
0	1.2290609479308	0.595	0.012	0	7	PDGFRA	0.583
0	1.22849441002387	0.427	0.014	0	7	WISP2	0.413
0	1.22620903792084	0.641	0.049	0	7	SSPN	0.592
0	1.19942861241394	0.584	0.049	0	7	AOC3	0.535
0	1.17535744850051	0.546	0.018	0	7	COL5A2	0.528
0	1.17438847976697	0.435	0.004	0	7	OGN	0.431
0	1.16995647201039	0.524	0.011	0	7	FRZB	0.513
0	1.14883487709654	0.609	0.056	0	7	LAMB1	0.553
0	1.14323850931764	0.557	0.033	0	7	LTBP1	0.524
0	1.14242744322926	0.511	0.004	0	7	MOXD1	0.507
0	1.14174554366026	0.571	0.027	0	7	NR2F1	0.544
0	1.13099476910048	0.557	0.013	0	7	LAMA2	0.544
0	1.12854358469753	0.728	0.058	0	7	TPM2	0.67
0	1.1195506194943	0.53	0.012	0	7	MAMDC2	0.518
0	1.10504309481709	0.56	0.007	0	7	ISLR	0.553
0	1.10356843087928	0.587	0.012	0	7	ABCA6	0.575
0	1.09197800100459	0.541	0.011	0	7	SLIT3	0.53
0	1.08764602062178	0.47	0.02	0	7	FBLN2	0.45
0	1.07867124378081	0.533	0.008	0	7	CHRDL1	0.525
0	1.06846683327777	0.576	0.023	0	7	MMP23B	0.553
0	1.06207529763527	0.31	0.003	0	7	VEGFD	0.307
0	1.05413911490964	0.53	0.014	0	7	ABCA8	0.516
0	1.04552932968116	0.582	0.013	0	7	SPON1	0.569
0	1.04472010184954	0.543	0.028	0	7	CCDC102B	0.515
0	1.01806367027577	0.489	0.008	0	7	ITGA8	0.481
0	1.01547382331806	0.467	0.013	0	7	ANGPT1	0.454
0	0.973431863904989	0.519	0.011	0	7	PRRX1	0.508
0	0.966501484134655	0.53	0.023	0	7	DDR2	0.507
0	0.942026608537199	0.492	0.016	0	7	VGLL3	0.476
0	0.930086921207039	0.497	0.003	0	7	TMEM119	0.494
0	0.917068410481834	0.408	0.005	0	7	THBS2	0.403
0	0.913540860259607	0.443	0.022	0	7	COL5A1	0.421
0	0.91247544886866	0.522	0.019	0	7	HMCN1	0.503
0	0.850469401172091	0.535	0.035	0	7	LAMA4	0.5
0	0.830710259085372	0.484	0.015	0	7	BICC1	0.469
0	0.81674883235303	0.446	0.013	0	7	CLMP	0.433
0	0.814420575048941	0.492	0.024	0	7	LSAMP	0.468
0	0.797469713210778	0.359	0.004	0	7	HTRA3	0.355
0	0.795796951269198	0.462	0.018	0	7	LOXL1	0.444
0	0.763782636468569	0.367	0.013	0	7	BMP5	0.354
0	0.759969181464488	0.497	0.011	0	7	ECM2	0.486
0	0.757637584101548	0.389	0.004	0	7	OMD	0.385
0	0.748288712675957	0.41	0.005	0	7	NKD2	0.405
0	0.740172483972704	0.391	0.006	0	7	HSPB6	0.385
0	0.712213237495821	0.446	0.024	0	7	LOX	0.422
0	0.710823041507164	0.5	0.021	0	7	PDGFRB	0.479
0	0.709350918464259	0.361	0.006	0	7	PIEZO2	0.355
0	0.683579665134565	0.408	0.005	0	7	MEOX2	0.403
0	0.680539645511035	0.332	0.006	0	7	GAS1	0.326
0	0.668341314013529	0.435	0.025	0	7	STEAP2	0.41
0	0.636101446540127	0.397	0.005	0	7	HSD11B1	0.392
0	0.625978558678332	0.446	0.02	0	7	PDE5A	0.426
0	0.62563830825304	0.361	0.006	0	7	FAP	0.355
0	0.613119121994547	0.383	0.018	0	7	FEZ1	0.365
0	0.599081273282918	0.405	0.018	0	7	RERG	0.387
0	0.571661010419612	0.44	0.014	0	7	GLT8D2	0.426
0	0.546599144321507	0.307	0.006	0	7	LRRC17	0.301
0	0.546284834398781	0.408	0.008	0	7	OLFML1	0.4
0	0.51748253723858	0.318	0.006	0	7	NEGR1	0.312
0	0.501504231622644	0.326	0.004	0	7	SGCD	0.322
8.82007645484404e-305	0.669675840116571	0.476	0.032	1.97190449300948e-300	7	FKBP10	0.444
8.0798555169611e-304	1.49414148492653	0.753	0.111	1.80641329792699e-299	7	PALLD	0.642
4.91944665353968e-303	0.544722972507258	0.323	0.011	1.09984068833187e-298	7	F10	0.312
1.31228246555868e-301	1.2929852509767	0.647	0.072	2.93386990824954e-297	7	PDLIM3	0.575
3.23810164793749e-301	0.862361851687915	0.511	0.039	7.23942385429385e-297	7	CXCL12	0.472
2.24855844480732e-299	0.657198717284272	0.408	0.023	5.02710211505573e-295	7	RCN3	0.385
8.80962505126894e-299	0.548671793796181	0.348	0.014	1.9695678727122e-294	7	ANGPTL1	0.334
3.66390072959164e-297	0.524567511087294	0.318	0.011	8.19138286114803e-293	7	SSC5D	0.307
3.89938346325666e-294	2.24205092810135	0.861	0.189	8.71785160880291e-290	7	C1R	0.672
4.75914376935711e-294	0.632534293238026	0.318	0.012	1.06400177251517e-289	7	MXRA5	0.306
2.42055933534428e-293	0.68519525507604	0.378	0.019	5.4116445060292e-289	7	MFAP2	0.359
6.24939719044322e-286	1.30009601194341	0.389	0.022	1.39717772986739e-281	7	CTHRC1	0.367
1.7745530227181e-284	0.68976071051979	0.457	0.033	3.96736819289085e-280	7	FMOD	0.424
2.86577075404822e-284	0.732889946111365	0.34	0.015	6.4070036748256e-280	7	FMO3	0.325
6.42489848125983e-284	0.723437849675239	0.446	0.032	1.43641455345526e-279	7	CAB39L	0.414
1.56951049214214e-279	2.99207627279227	0.921	0.238	3.50895460728218e-275	7	A2M	0.683
1.60224554902338e-275	1.10554834274835	0.671	0.088	3.58214037395157e-271	7	PLTP	0.583
1.64215831914459e-275	1.48751182198461	0.745	0.121	3.67137335411156e-271	7	LTBP4	0.624
2.25202164746824e-271	0.602309179718736	0.372	0.021	5.03484479724476e-267	7	HGF	0.351
1.20561196868832e-268	1.67927290065372	0.783	0.138	2.69538667839647e-264	7	TAGLN	0.645
1.39224657551628e-266	1.64289838858654	0.772	0.142	3.11264566888176e-262	7	CFH	0.63
2.50904221105148e-266	3.24825585453031	0.959	0.296	5.60946567124778e-262	7	MGP	0.663
4.4453135189874e-263	1.54889469274761	0.486	0.044	9.93838743440014e-259	7	IGFBP6	0.442
2.27987977025177e-260	1.12852399750319	0.538	0.055	5.09712720235188e-256	7	TNXB	0.483
1.09018986929809e-255	0.798658142849481	0.601	0.067	2.43733749078975e-251	7	AKAP12	0.534
1.24120672936147e-249	0.677580460138174	0.457	0.039	2.77496588483343e-245	7	PRKG1	0.418
7.15207893006132e-248	0.806401975191295	0.459	0.04	1.59899028639381e-243	7	ITIH5	0.419
1.77996447673365e-247	1.02571690761687	0.497	0.05	3.97946658063342e-243	7	CTSK	0.447
7.29530107853707e-245	1.75183343136969	0.826	0.192	1.63101046212853e-240	7	PMP22	0.634
2.97322939885771e-244	0.847664504615488	0.375	0.024	6.64724896702619e-240	7	MEG3	0.351
6.41951424092691e-234	1.49638170437883	0.899	0.2	1.43521079884403e-229	7	SPARCL1	0.699
1.18326754480056e-233	1.53177959506474	0.774	0.152	2.64543124991061e-229	7	FHL1	0.622
1.06484807727028e-229	0.631778838503321	0.389	0.029	2.38068084635317e-225	7	SETBP1	0.36
1.5912179973154e-221	1.07643022644642	0.476	0.051	3.55748607659805e-217	7	GEM	0.425
1.74311026198859e-221	0.531339448790387	0.31	0.017	3.89707161272789e-217	7	FAT4	0.293
6.40411128669471e-220	0.632786279095104	0.361	0.026	1.43176716036634e-215	7	PTGIS	0.335
8.84460272714282e-220	1.14041519992836	0.668	0.112	1.97738783170732e-215	7	MYLK	0.556
1.88679462229732e-218	1.12450308639761	0.587	0.082	4.21830673707011e-214	7	ACTA2	0.505
3.75715023460122e-217	1.33025958191605	0.736	0.148	8.39986077949794e-213	7	LRP1	0.588
4.29730594775652e-217	0.710479221462329	0.432	0.041	9.60748690739924e-213	7	FHL2	0.391
2.36216164247082e-216	0.691914484741723	0.478	0.05	5.281084784072e-212	7	CRYAB	0.428
1.54388016182603e-214	1.62681266948748	0.774	0.175	3.45165287779446e-210	7	TGM2	0.599
5.16680224774554e-213	0.745167963733875	0.527	0.064	1.15514197852847e-208	7	DPYSL3	0.463
2.07359555721184e-207	1.41820913693785	0.53	0.074	4.63593758725851e-203	7	COL8A1	0.456
2.20191463306045e-207	2.12666198227579	0.91	0.309	4.92282054513326e-203	7	FN1	0.601
1.32593197484853e-206	0.695273913844269	0.351	0.027	2.96438611616886e-202	7	SMOC2	0.324
2.3290410344442e-204	1.64851015827885	0.769	0.186	5.20703704070689e-200	7	SOD3	0.583
3.22469538515038e-203	2.21112894661347	0.87	0.267	7.2094514725807e-199	7	CTGF	0.603
4.41841474580669e-200	0.510186331549001	0.345	0.027	9.87824984720003e-196	7	BNC2	0.318
7.59573118220304e-199	0.695856337548562	0.315	0.022	1.69817762040513e-194	7	SULF1	0.293
5.95936533556978e-198	0.561606717044032	0.421	0.043	1.33233530807333e-193	7	ECM1	0.378
1.54286129957056e-197	1.229183603128	0.649	0.116	3.4493750074499e-193	7	UACA	0.533
3.46251481296426e-197	0.625513065845572	0.307	0.021	7.74114436734419e-193	7	IGSF10	0.286
7.85370127258882e-193	2.66756505536692	0.785	0.213	1.75585199351268e-188	7	CFD	0.572
3.52795681183214e-192	1.9562418456795	0.929	0.342	7.88745304421311e-188	7	IGFBP7	0.587
4.87863643509501e-192	1.22604484057836	0.514	0.072	1.09071674779419e-187	7	CPE	0.442
2.03195721424242e-191	1.33498610816691	0.576	0.094	4.54284674388178e-187	7	VCAN	0.482
8.74952898833085e-191	1.02525300324017	0.53	0.076	1.95613219592113e-186	7	TSPAN8	0.454
1.2164147435097e-189	0.897315426888773	0.533	0.08	2.71953844206463e-185	7	ANTXR1	0.453
3.0036486136087e-189	1.62757206970247	0.897	0.264	6.71525720544497e-185	7	SPARC	0.633
5.05495667066514e-189	1.67458601705511	0.802	0.219	1.1301366628606e-184	7	DST	0.583
5.12909443953479e-188	1.03777823951498	0.62	0.114	1.14671164384679e-183	7	MRC2	0.506
5.34303619580887e-188	0.931000984036986	0.565	0.094	1.19454260229699e-183	7	TMEM176A	0.471
3.52009505734579e-187	0.832930402992776	0.582	0.096	7.86987651970799e-183	7	EFEMP2	0.486
3.60224308587011e-184	1.01826543518778	0.644	0.125	8.05353486707981e-180	7	MFGE8	0.519
1.32425212720512e-183	0.831474433438892	0.492	0.07	2.96063048079248e-179	7	CLEC11A	0.422
3.88262099640125e-178	0.732272741498653	0.565	0.094	8.68037576165427e-174	7	NDN	0.471
4.56553041188197e-175	0.728284855129009	0.516	0.078	1.02071563418445e-170	7	SH3D19	0.438
1.05129593677211e-173	1.14927610075421	0.685	0.151	2.35038232584141e-169	7	TMEM176B	0.534
3.16191506208485e-166	1.01500948787891	0.663	0.141	7.06909350430309e-162	7	PLXDC2	0.522
1.70323154939958e-163	1.44710409041561	0.891	0.307	3.80791477499265e-159	7	TIMP3	0.584
4.7414657541675e-161	0.584037023532756	0.37	0.042	1.06004949865923e-156	7	ZCCHC24	0.328
4.79563326607331e-160	0.726367020241675	0.533	0.091	1.07215972929601e-155	7	KANK2	0.442
1.83362645829359e-154	1.57199111458834	0.867	0.382	4.09943867280697e-150	7	SERPING1	0.485
1.59541071510966e-153	0.690433004635803	0.503	0.084	3.56685973577066e-149	7	MXRA7	0.419
4.10308918649859e-153	1.08186382793026	0.677	0.17	9.17327649425491e-149	7	SEPT11	0.507
5.93759515892576e-153	1.44268818359972	0.446	0.068	1.32746814968103e-148	7	RARRES1	0.378
5.41871648711698e-150	0.710376077368065	0.535	0.101	1.21146244502474e-145	7	P4HA2	0.434
6.07162256115966e-150	0.659557212068128	0.47	0.072	1.35743265599847e-145	7	FSTL3	0.398
8.50668661728941e-149	0.655756175490259	0.495	0.084	1.90183992702739e-144	7	GSTM3	0.411
8.78461183355028e-148	0.919968101389163	0.671	0.161	1.96397566762684e-143	7	FILIP1L	0.51
2.42660404618472e-147	0.685646826606383	0.576	0.106	5.42515866605518e-143	7	COX7A1	0.47
3.10910357032145e-146	0.907418124027563	0.56	0.11	6.95102285216766e-142	7	RND3	0.45
6.84251419146742e-146	0.72757375270095	0.514	0.093	1.52978089778637e-141	7	NR2F2	0.421
2.91471113318171e-145	1.23469491474096	0.492	0.086	6.51641968045435e-141	7	ADAMTS1	0.406
6.59999092752107e-145	0.963522085667969	0.666	0.162	1.47555997166588e-140	7	LHFPL6	0.504
1.49603708803721e-144	0.582719868279254	0.495	0.083	3.34469011772479e-140	7	PLSCR4	0.412
1.99957709464415e-142	1.46402433020511	0.87	0.4	4.47045451049593e-138	7	LGALS1	0.47
2.35017290236998e-140	2.3902695984184	0.867	0.434	5.25428155782858e-136	7	TIMP1	0.433
4.6325014233377e-139	0.630426073859062	0.448	0.074	1.03568834321561e-134	7	PKD2	0.374
1.09477270652068e-138	1.36891310293425	0.372	0.049	2.44758333996828e-134	7	IGFBP5	0.323
1.55845069480141e-138	0.537288340939299	0.432	0.064	3.48422821836752e-134	7	TMEM47	0.368
7.95313382777504e-138	0.563066681842669	0.364	0.046	1.77808212987567e-133	7	TSHZ2	0.318
9.43188534021078e-136	1.00594516561772	0.628	0.148	2.10868660551093e-131	7	LBH	0.48
1.92718889997088e-135	0.752042590184533	0.535	0.101	4.30861622366489e-131	7	LMCD1	0.434
6.66599681997226e-132	0.788334538913723	0.617	0.145	1.4903169090412e-127	7	EPB41L2	0.472
1.05421135226893e-131	0.563661506953263	0.364	0.048	2.35690032026765e-127	7	MAP1B	0.316
4.36212800321642e-131	0.749072247538704	0.573	0.133	9.75240957679096e-127	7	CTSF	0.44
5.44316693808507e-131	0.75185918605449	0.568	0.126	1.21692883234768e-126	7	FGFR1	0.442
1.88518973857415e-129	0.537938634161176	0.421	0.065	4.21471869853022e-125	7	MSRB3	0.356
2.14973026929155e-129	0.798779050447551	0.503	0.103	4.80615196305512e-125	7	FGF7	0.4
3.46960147098129e-127	1.09473995774822	0.731	0.238	7.75698800867287e-123	7	TIMP2	0.493
4.00396091904011e-126	0.84497997124085	0.685	0.181	8.95165542669799e-122	7	TCF4	0.504
1.52177883795854e-123	0.622081144901906	0.421	0.07	3.4022409480239e-119	7	PHLDB1	0.351
1.48080497281154e-119	1.08260841757679	0.649	0.201	3.31063567771477e-115	7	PLPP3	0.448
2.09258740353848e-118	0.692991934936414	0.492	0.099	4.67839765809098e-114	7	RBMS3	0.393
7.27837062655602e-116	0.608458935764626	0.595	0.133	1.62722532097913e-111	7	ITGA1	0.462
3.31341519575044e-114	1.26024192580457	0.742	0.271	7.40780235313926e-110	7	CES1	0.471
2.77632515668255e-113	0.612508659907251	0.457	0.094	6.20703015279517e-109	7	ITGB5	0.363
4.72487621351691e-113	1.01571796141195	0.766	0.296	1.05634057505598e-108	7	ARID5B	0.47
5.00370253183014e-110	0.758844611935973	0.489	0.102	1.11867777504126e-105	7	F2R	0.387
1.10178723629564e-108	0.595172148690052	0.443	0.09	2.46326572418617e-104	7	ARHGAP10	0.353
3.61483872352229e-107	1.07246587627739	0.821	0.395	8.08169493417879e-103	7	TPM1	0.426
8.85859441214076e-102	0.867149541786577	0.644	0.211	1.98051595272231e-97	7	CYBRD1	0.433
1.26902845453175e-101	1.1720324302774	0.606	0.189	2.83716691579663e-97	7	USP53	0.417
7.14624041193387e-101	0.606732328718985	0.552	0.145	1.59768496889606e-96	7	CAVIN3	0.407
2.1756537646696e-99	1.03025836848299	0.715	0.291	4.86410912167183e-95	7	CSRP1	0.424
5.20495844636839e-99	0.605290280333763	0.481	0.114	1.16367255985458e-94	7	LAMC1	0.367
2.323878251983e-97	0.616036783577163	0.709	0.249	5.19549460795839e-93	7	MYL9	0.46
3.52406591507899e-96	0.758238999808312	0.5	0.131	7.87875416634211e-92	7	ARHGAP21	0.369
9.50992574550701e-94	0.56628169719451	0.467	0.114	2.126134098923e-89	7	FAM114A1	0.353
2.35134275018368e-93	0.641576418800956	0.508	0.132	5.25689698658565e-89	7	ANO6	0.376
8.01029451289195e-93	0.632835046823193	0.41	0.088	1.79086154424725e-88	7	HTRA1	0.322
8.86287830828893e-93	0.576378415824513	0.424	0.092	1.98147370338416e-88	7	SGCE	0.332
2.76605939323966e-92	1.14789022063456	0.742	0.279	6.18407898546592e-88	7	GPX3	0.463
4.66035766342077e-88	0.875022022036467	0.622	0.227	1.04191616281098e-83	7	LIMA1	0.395
1.43497460567371e-87	0.947904535973287	0.815	0.393	3.20817272590471e-83	7	SPTBN1	0.422
2.91568607764388e-87	0.935954312546566	0.75	0.378	6.51859936378842e-83	7	SELENOM	0.372
1.16421799455956e-86	0.579179052348816	0.432	0.104	2.60284217043681e-82	7	CARMIL1	0.328
3.41698451930449e-85	0.603305406044342	0.601	0.185	7.63935228980904e-81	7	ANXA6	0.416
4.45560924891925e-85	1.44750553339289	0.856	0.49	9.96140559780878e-81	7	SELENOP	0.366
6.4256184977405e-85	0.849916742864314	0.696	0.255	1.43657552753984e-80	7	DEPP1	0.441
5.94182040072527e-84	0.766287781549635	0.712	0.272	1.32841278699015e-79	7	PIK3R1	0.44
7.99976805201956e-84	0.993169696866355	0.655	0.256	1.78850814339001e-79	7	ZNF106	0.399
9.0955904268632e-84	0.732829133934949	0.63	0.244	2.03350115173381e-79	7	CALU	0.386
1.43784849792324e-83	1.09638030586991	0.617	0.226	3.214597886807e-79	7	EFEMP1	0.391
4.0933250649467e-83	0.61551066036406	0.432	0.103	9.15144684770133e-79	7	CDKN1C	0.329
5.04586026390662e-83	0.678969072187073	0.663	0.235	1.1281029792016e-78	7	NFIB	0.428
8.1246012245647e-83	0.739702887078739	0.571	0.178	1.81641709577593e-78	7	MDK	0.393
2.58898023678115e-82	0.713605798137762	0.603	0.214	5.78818311537162e-78	7	CPQ	0.389
4.43989223561602e-82	0.546852907775062	0.552	0.164	9.92626707116674e-78	7	TMEM98	0.388
2.91827290280138e-81	0.521996094397906	0.34	0.068	6.52438272879304e-77	7	EDIL3	0.272
7.70564815935122e-79	0.635261619028524	0.405	0.098	1.72275175898615e-74	7	PEAK1	0.307
7.78581448719998e-79	0.856932730534548	0.864	0.567	1.7406745449033e-74	7	ITGB1	0.297
1.04591955755992e-78	0.840380810381746	0.726	0.289	2.3383623548367e-74	7	SAMHD1	0.437
1.98800315424822e-78	0.713453230683866	0.579	0.196	4.44457865195275e-74	7	SPRY1	0.383
1.25663307151976e-77	0.779983875770612	0.601	0.236	2.80945455799672e-73	7	PPIC	0.365
2.3953185088077e-77	0.821136188122766	0.372	0.088	5.35521359014138e-73	7	CYP1B1	0.284
1.04414240853604e-76	0.687161837596211	0.568	0.194	2.33438918276403e-72	7	ACTN1	0.374
1.82429928871212e-74	1.11701168981664	0.834	0.441	4.07858591977369e-70	7	RGCC	0.393
6.46846163630177e-74	0.832526925655861	0.761	0.399	1.44615396802799e-69	7	TCEAL4	0.362
2.85194318473685e-73	0.759011393339657	0.663	0.262	6.37608937811618e-69	7	EMP1	0.401
3.19721939942033e-73	0.626118724474399	0.332	0.071	7.14802341128404e-69	7	ITGA2	0.261
1.79393872251444e-72	0.656779999908834	0.408	0.103	4.01070880192554e-68	7	MMP19	0.305
2.86275181884842e-72	0.618820578678755	0.467	0.136	6.40025424139942e-68	7	ENAH	0.331
6.19134809067649e-72	1.69840703212401	0.717	0.361	1.38419969263254e-67	7	CYR61	0.356
7.13729539045868e-71	1.13326460687113	0.622	0.263	1.59568513044485e-66	7	LIMCH1	0.359
2.77400656868585e-70	0.814058794948826	0.796	0.489	6.20184648561095e-66	7	SEPT7	0.307
2.97193382152073e-70	1.34724213751422	0.793	0.456	6.6443524447739e-66	7	GSN	0.337
7.93043865271111e-70	0.615004110643625	0.413	0.105	1.77300816958662e-65	7	SPON2	0.308
1.12538917437047e-69	0.779308778216804	0.582	0.216	2.51603257714006e-65	7	ZYX	0.366
4.2354182391042e-69	0.688326768444274	0.97	0.808	9.46912455716526e-65	7	VIM	0.162
1.38894348334376e-68	0.79708724250722	0.853	0.659	3.10526094571164e-64	7	LAPTM4A	0.194
1.87667974893962e-68	0.513901610510205	0.519	0.166	4.19569291470432e-64	7	FERMT2	0.353
2.04187607070409e-68	0.511016761988414	0.481	0.147	4.56502233127314e-64	7	MAN1A1	0.334
6.02268763705901e-68	0.773531039103226	0.467	0.149	1.34649227501728e-63	7	COLEC12	0.318
6.30518310976822e-68	0.848473233559617	0.53	0.189	1.40964978785088e-63	7	GADD45A	0.341
2.30208546401861e-67	0.531438063707607	0.37	0.089	5.14677247190642e-63	7	INHBA	0.281
2.78890011715216e-67	0.633698693868715	0.576	0.216	6.23514399191709e-63	7	PDLIM2	0.36
3.18565000551682e-67	0.762308265668569	0.481	0.153	7.12215771733396e-63	7	FILIP1	0.328
[truncated: 5,014 more rows]
