# Supplementary material for: Single-cell RNA sequencing analysis to explore immune cell heterogeneity and novel biomarkers for the prognosis of lung adenocarcinoma
Source: Front Genet. 2022 Aug 15;13:975542. doi: 10.3389/fgene.2022.975542 (PMC9486955; doi:10.3389/fgene.2022.975542)
Supplement: Supplementary file 2 [file Table4.XLS]

celltype	geneSet	description	link	size	overlap	expect	enrichmentRatio	pValue	FDR	overlapId	userId	DB
Lung epithelial cell	hsa04657	IL-17 signaling pathway	http://www.kegg.jp/kegg-bin/show_pathway?hsa04657+1440+2354+2919+2920+2921+3727+4792+6347+6364	84	9	1.92597941866763	4.67294713160855	0.000113724943287874	0.0338900330997864	1440;2354;2919;2920;2921;3727;4792;6347;6364	CXCL2;CSF3;CXCL1;CCL20;CCL2;CXCL3;NFKBIA;FOSB;JUND	pathway_KEGG
Lung epithelial cell	hsa04972	Pancreatic secretion	http://www.kegg.jp/kegg-bin/show_pathway?hsa04972+1361+3710+476+5319+6344+760+8671+952	73	8	1.67376782812782	4.77963542228454	0.000235857559240271	0.0351427763268004	1361;3710;476;5319;6344;760;8671;952	PLA2G1B;CPB2;CA2;CD38;SLC4A4;SCTR;ITPR3;ATP1A1	pathway_KEGG
Lung epithelial cell	hsa04610	Complement and coagulation cascades	http://www.kegg.jp/kegg-bin/show_pathway?hsa04610+1361+2152+2266+5265+5345+717+718+722	79	8	1.81133778660408	4.41662513704774	0.00040805003376887	0.0405329700210411	1361;2152;2266;5265;5345;717;718;722	SERPINA1;CPB2;C4BPA;F3;C3;C2;SERPINF2;FGG	pathway_KEGG
Macrophage	hsa05140	Leishmaniasis	http://www.kegg.jp/kegg-bin/show_pathway?hsa05140+1535+1536+2212+2214+3115+3122+3460+3553+3689+3717+4615+4688+5579+5743+5777+7097+7099	71	17	2.99945838599025	5.66768990008427	3.29415117406029e-09	9.81657049869966e-07	1535;1536;2212;2214;3115;3122;3460;3553;3689;3717;4615;4688;5579;5743;5777;7097;7099	CYBB;TLR2;PRKCB;NCF2;FCGR3A;ITGB2;TLR4;FCGR2A;IL1B;PTPN6;JAK2;MYD88;CYBA;PTGS2;IFNGR2;HLA-DRA;HLA-DPB1	pathway_KEGG
Macrophage	hsa05132	Salmonella infection	http://www.kegg.jp/kegg-bin/show_pathway?hsa05132+10092+10094+10095+10163+2316+3460+3553+391+4615+6093+6348+6351+7099+7454+834+929	82	16	3.46416320635494	4.61872003335418	2.13188471542836e-07	3.17650822598825e-05	10092;10094;10095;10163;2316;3460;3553;391;4615;6093;6348;6351;7099;7454;834;929	TLR4;WAS;IL1B;CASP1;MYD88;ROCK1;ARPC5;RHOG;FLNA;ARPC1B;IFNGR2;WASF2;ARPC3;CD14;CCL4;CCL3	pathway_KEGG
Macrophage	hsa05152	Tuberculosis	http://www.kegg.jp/kegg-bin/show_pathway?hsa05152+1051+11151+1263+1509+1520+2207+2212+2214+3115+3122+3460+3553+3687+3689+3717+4046+4615+637+7097+7099+8767+929	158	22	6.67485105614732	3.29595369468787	5.90633760122472e-07	5.86696201721656e-05	1051;11151;1263;1509;1520;2207;2212;2214;3115;3122;3460;3553;3687;3689;3717;4046;4615;637;7097;7099;8767;929	ITGAX;TLR2;CTSS;FCER1G;FCGR3A;ITGB2;TLR4;CORO1A;FCGR2A;IL1B;LSP1;RIPK2;JAK2;MYD88;CEBPB;BID;IFNGR2;PLK3;CD14;HLA-DRA;HLA-DPB1;CTSD	pathway_KEGG
Macrophage	hsa05150	Staphylococcus aureus infection	http://www.kegg.jp/kegg-bin/show_pathway?hsa05150+2204+2212+2214+2357+2358+3115+3122+3683+3689+6404+719+728	52	12	2.19678642354216	5.46252465483235	1.12046486067108e-06	8.34746321199953e-05	2204;2212;2214;2357;2358;3115;3122;3683;3689;6404;719;728	FCAR;FPR1;C5AR1;FPR2;C3AR1;FCGR3A;ITGB2;SELPLG;FCGR2A;ITGAL;HLA-DRA;HLA-DPB1	pathway_KEGG
Macrophage	hsa04380	Osteoclast differentiation	http://www.kegg.jp/kegg-bin/show_pathway?hsa04380+10288+10859+11024+1436+1535+2212+2214+2354+2355+2885+3460+3553+3937+4688+4791+5604+6688+7305	118	18	4.98501534573028	3.61082138200782	1.71718401609233e-06	0.000102344167359103	10288;10859;11024;1436;1535;2212;2214;2354;2355;2885;3460;3553;3937;4688;4791;5604;6688;7305	LILRA1;LILRB2;CSF1R;LILRB1;NCF2;SPI1;FCGR3A;FCGR2A;IL1B;TYROBP;GRB2;MAP2K1;LCP2;CYBA;IFNGR2;FOSL2;NFKB2;FOSB	pathway_KEGG
Macrophage	hsa04666	Fc gamma R-mediated phagocytosis	http://www.kegg.jp/kegg-bin/show_pathway?hsa04666+10092+10094+10095+10163+1794+2212+2214+3055+4067+5579+5604+5788+7408+7454	82	14	3.46416320635494	4.04138002918491	6.6144290922221e-06	0.000328516644913697	10092;10094;10095;10163;1794;2212;2214;3055;4067;5579;5604;5788;7408;7454	HCK;PRKCB;LYN;FCGR3A;PTPRC;FCGR2A;WAS;DOCK2;VASP;MAP2K1;ARPC5;ARPC1B;WASF2;ARPC3	pathway_KEGG
Macrophage	hsa04145	Phagosome	http://www.kegg.jp/kegg-bin/show_pathway?hsa04145+11151+1520+1535+1536+2204+2212+2214+3115+3122+3689+4481+4688+4973+7037+7057+7097+7099+929	131	18	5.53421195161582	3.25249559600705	7.93386160879983e-06	0.000337755822774621	11151;1520;1535;1536;2204;2212;2214;3115;3122;3689;4481;4688;4973;7037;7057;7097;7099;929	FCAR;CYBB;TLR2;NCF2;CTSS;FCGR3A;ITGB2;TLR4;CORO1A;FCGR2A;CYBA;TFRC;THBS1;CD14;HLA-DRA;OLR1;HLA-DPB1;MSR1	pathway_KEGG
Macrophage	hsa05131	Shigellosis	http://www.kegg.jp/kegg-bin/show_pathway?hsa05131+10092+10094+10095+10163+1729+3059+391+6093+7454+8767+960	59	11	2.49250767286514	4.41322613356512	2.80667722559746e-05	0.00104548726653506	10092;10094;10095;10163;1729;3059;391;6093;7454;8767;960	HCLS1;WAS;RIPK2;ROCK1;DIAPH1;ARPC5;RHOG;ARPC1B;CD44;WASF2;ARPC3	pathway_KEGG
Macrophage	hsa05144	Malaria	http://www.kegg.jp/kegg-bin/show_pathway?hsa05144+3043+3553+3683+3689+4615+5175+7057+7097+7099	45	9	1.90106517421917	4.73418803418803	8.59204533436575e-05	0.00269414539974656	3043;3553;3683;3689;4615;5175;7057;7097;7099	TLR2;ITGB2;TLR4;IL1B;ITGAL;MYD88;PECAM1;THBS1;HBB	pathway_KEGG
Macrophage	hsa04650	Natural killer cell mediated cytotoxicity	http://www.kegg.jp/kegg-bin/show_pathway?hsa04650+2185+2207+2214+2885+3460+3683+3689+3937+5579+5604+5777+637+6452+7305+962	116	15	4.90052356020942	3.06089743589744	9.44268549704086e-05	0.00269414539974656	2185;2207;2214;2885;3460;3683;3689;3937;5579;5604;5777;637;6452;7305;962	PRKCB;FCER1G;CD48;FCGR3A;ITGB2;PTK2B;SH3BP2;TYROBP;ITGAL;GRB2;PTPN6;MAP2K1;LCP2;BID;IFNGR2	pathway_KEGG
Macrophage	hsa04064	NF-kappa B signaling pathway	http://www.kegg.jp/kegg-bin/show_pathway?hsa04064+10673+3553+4067+4615+4791+5579+5743+597+6351+7099+7128+7706+929	91	13	3.84437624119877	3.38156288156288	9.9448320124873e-05	0.00269414539974656	10673;3553;4067;4615;4791;5579;5743;597;6351;7099;7128;7706;929	TNFSF13B;BCL2A1;PRKCB;LYN;TLR4;IL1B;MYD88;TRIM25;PTGS2;TNFAIP3;CD14;NFKB2;CCL4	pathway_KEGG
Macrophage	hsa04670	Leukocyte transendothelial migration	http://www.kegg.jp/kegg-bin/show_pathway?hsa04670+1535+1536+2185+2771+3683+3689+4688+5175+5579+5908+6093+7408+83593	95	13	4.01335981224048	3.23918128654971	0.000155730196097048	0.00386729986974336	1535;1536;2185;2771;3683;3689;4688;5175;5579;5908;6093;7408;83593	CYBB;PRKCB;NCF2;ITGB2;PTK2B;ITGAL;VASP;GNAI2;ROCK1;PECAM1;CYBA;RASSF5;RAP1B	pathway_KEGG
Macrophage	hsa05130	Pathogenic Escherichia coli infection	http://www.kegg.jp/kegg-bin/show_pathway?hsa05130+10092+10094+10095+3059+6093+7099+7454+7534+929	51	9	2.15454053078173	4.17722473604827	0.000236378779735924	0.00541852895086964	10092;10094;10095;3059;6093;7099;7454;7534;929	HCLS1;TLR4;WAS;ROCK1;ARPC5;YWHAZ;ARPC1B;ARPC3;CD14	pathway_KEGG
Macrophage	hsa05206	MicroRNAs in cancer	http://www.kegg.jp/kegg-bin/show_pathway?hsa05206+1026+1545+23405+2885+4170+4193+4853+5579+5604+5728+5743+6093+7057+8660+960+9839	144	16	6.08340855750135	2.6301044634378	0.000336009047415819	0.00715219258070816	1026;1545;23405;2885;4170;4193;4853;5579;5604;5728;5743;6093;7057;8660;960;9839	PRKCB;ZEB2;PTEN;GRB2;DICER1;ROCK1;MAP2K1;IRS2;NOTCH2;MCL1;MDM2;THBS1;PTGS2;CD44;CYP1B1;CDKN1A	pathway_KEGG
Macrophage	hsa04640	Hematopoietic cell lineage	http://www.kegg.jp/kegg-bin/show_pathway?hsa04640+1436+1441+1604+290+3115+3122+3553+7037+7850+920+929+960	93	12	3.92886802671962	3.05431486076647	0.000485329968368919	0.0096418887049292	1436;1441;1604;290;3115;3122;3553;7037;7850;920;929;960	CSF1R;IL1R2;IL1B;CD55;TFRC;ANPEP;CD4;CD44;CSF3R;CD14;HLA-DRA;HLA-DPB1	pathway_KEGG
Macrophage	hsa04062	Chemokine signaling pathway	http://www.kegg.jp/kegg-bin/show_pathway?hsa04062+1794+2185+2268+2771+2885+3055+3717+4067+409+5579+5604+57580+5908+6093+6348+6351+6362+7454	183	18	7.73099837515797	2.32828919714166	0.0006499847925453	0.0113938510693235	1794;2185;2268;2771;2885;3055;3717;4067;409;5579;5604;57580;5908;6093;6348;6351;6362;7454	FGR;HCK;PRKCB;LYN;WAS;DOCK2;PTK2B;ARRB2;PREX1;GRB2;JAK2;GNAI2;ROCK1;MAP2K1;RAP1B;CCL4;CCL18;CCL3	pathway_KEGG
Macrophage	hsa05205	Proteoglycans in cancer	http://www.kegg.jp/kegg-bin/show_pathway?hsa05205+1026+1839+2316+2335+2885+3059+3091+4193+5329+5579+5604+5777+6093+7057+7097+7099+8826+960	183	18	7.73099837515797	2.32828919714166	0.0006499847925453	0.0113938510693235	1026;1839;2316;2335;2885;3059;3091;4193;5329;5579;5604;5777;6093;7057;7097;7099;8826;960	TLR2;PRKCB;HCLS1;TLR4;PLAUR;GRB2;PTPN6;ROCK1;MAP2K1;FLNA;IQGAP1;MDM2;THBS1;CD44;HIF1A;FN1;HBEGF;CDKN1A	pathway_KEGG
Macrophage	hsa04928	Parathyroid hormone synthesis, secretion and action	http://www.kegg.jp/kegg-bin/show_pathway?hsa04928+1026+10672+11214+1839+1958+2771+409+5142+5579+5604+6256+9935	99	12	4.18234338328218	2.86920486920487	0.000860540406754984	0.0141453280238163	1026;10672;11214;1839;1958;2771;409;5142;5579;5604;6256;9935	PRKCB;MAFB;ARRB2;GNAI2;GNA13;MAP2K1;RXRA;PDE4B;AKAP13;HBEGF;EGR1;CDKN1A	pathway_KEGG
Macrophage	hsa05219	Bladder cancer	http://www.kegg.jp/kegg-bin/show_pathway?hsa05219+1026+1612+1839+4193+5604+5925+7057	38	7	1.60534392489619	4.36043634727845	0.000901883330377551	0.0141453280238163	1026;1612;1839;4193;5604;5925;7057	MAP2K1;RB1;DAPK1;MDM2;THBS1;HBEGF;CDKN1A	pathway_KEGG
Macrophage	hsa05202	Transcriptional misregulation in cancer	http://www.kegg.jp/kegg-bin/show_pathway?hsa05202+1026+1051+1436+221037+3020+4193+51274+5966+597+604+6256+64332+6688+7704+7850+929+942	174	17	7.35078534031414	2.31267806267806	0.000989295379570376	0.0147405011555986	1026;1051;1436;221037;3020;4193;51274;5966;597;604;6256;64332;6688;7704;7850;929;942	CSF1R;BCL2A1;IL1R2;CD86;SPI1;REL;ZBTB16;CEBPB;NFKBIZ;RXRA;JMJD1C;MDM2;BCL6;KLF3;H3F3A;CD14;CDKN1A	pathway_KEGG
Macrophage	hsa05323	Rheumatoid arthritis	http://www.kegg.jp/kegg-bin/show_pathway?hsa05323+10673+3115+3122+3553+3683+3689+6348+7097+7099+942	77	10	3.25293374255281	3.07414807414807	0.00135625758904678	0.019245941025521	10673;3115;3122;3553;3683;3689;6348;7097;7099;942	TNFSF13B;TLR2;CD86;ITGB2;TLR4;IL1B;ITGAL;HLA-DRA;HLA-DPB1;CCL3	pathway_KEGG
Macrophage	hsa05134	Legionellosis	http://www.kegg.jp/kegg-bin/show_pathway?hsa05134+3553+3689+4615+4791+7097+7099+834+929	53	8	2.23903231630258	3.57297210127399	0.00153570647831813	0.0208018422972183	3553;3689;4615;4791;7097;7099;834;929	TLR2;ITGB2;TLR4;IL1B;CASP1;MYD88;CD14;NFKB2	pathway_KEGG
Macrophage	hsa04066	HIF-1 signaling pathway	http://www.kegg.jp/kegg-bin/show_pathway?hsa04066+1026+1536+3091+3460+3643+5209+5579+5604+7037+7076+7099	95	11	4.01335981224048	2.7408457040036	0.00204665884243349	0.0254126806268825	1026;1536;3091;3460;3643;5209;5579;5604;7037;7076;7099	CYBB;PRKCB;TLR4;INSR;MAP2K1;TFRC;TIMP1;IFNGR2;PFKFB3;HIF1A;CDKN1A	pathway_KEGG
Macrophage	hsa04620	Toll-like receptor signaling pathway	http://www.kegg.jp/kegg-bin/show_pathway?hsa04620+1326+3553+4615+51311+5604+6348+6351+7097+7099+929+942	95	11	4.01335981224048	2.7408457040036	0.00204665884243349	0.0254126806268825	1326;3553;4615;51311;5604;6348;6351;7097;7099;929;942	TLR2;CD86;TLR8;TLR4;IL1B;MYD88;MAP2K1;MAP3K8;CD14;CCL4;CCL3	pathway_KEGG
Macrophage	hsa05161	Hepatitis B	http://www.kegg.jp/kegg-bin/show_pathway?hsa05161+1026+1654+2185+2885+4214+4615+5579+5604+5728+5925+7097+7099+7534	132	13	5.57645784437624	2.33122895622896	0.00359184499455079	0.0417419810256278	1026;1654;2185;2885;4214;4615;5579;5604;5728;5925;7097;7099;7534	TLR2;PRKCB;TLR4;PTEN;PTK2B;GRB2;MYD88;MAP2K1;RB1;YWHAZ;MAP3K1;DDX3X;CDKN1A	pathway_KEGG
Macrophage	hsa04142	Lysosome	http://www.kegg.jp/kegg-bin/show_pathway?hsa04142+1200+1508+1509+1520+2799+427+5660+7805+8905+9516	88	10	3.71763856291749	2.68987956487956	0.00371949849389142	0.0417419810256278	1200;1508;1509;1520;2799;427;5660;7805;8905;9516	CTSS;LAPTM5;PSAP;AP1S2;ASAH1;GNS;TPP1;LITAF;CTSD;CTSB	pathway_KEGG
Macrophage	hsa04071	Sphingolipid signaling pathway	http://www.kegg.jp/kegg-bin/show_pathway?hsa04071+10672+1509+2207+2771+427+5579+5604+5728+6093+637+9517	103	11	4.35132695432389	2.52796448427516	0.00388651272499496	0.0417419810256278	10672;1509;2207;2771;427;5579;5604;5728;6093;637;9517	PRKCB;FCER1G;SPTLC2;PTEN;ASAH1;GNAI2;ROCK1;GNA13;MAP2K1;BID;CTSD	pathway_KEGG
Macrophage	hsa05164	Influenza A	http://www.kegg.jp/kegg-bin/show_pathway?hsa05164+10625+114548+3115+3122+3267+3460+3553+3717+4615+5579+5604+7099+7706+834	149	14	6.29463802130348	2.22411518384673	0.00392206533126704	0.0417419810256278	10625;114548;3115;3122;3267;3460;3553;3717;4615;5579;5604;7099;7706;834	NLRP3;PRKCB;TLR4;IL1B;CASP1;JAK2;MYD88;MAP2K1;AGFG1;TRIM25;IFNGR2;IVNS1ABP;HLA-DRA;HLA-DPB1	pathway_KEGG
Neuroendocrine cell	hsa04141	Protein processing in endoplasmic reticulum	http://www.kegg.jp/kegg-bin/show_pathway?hsa04141+2081+23645+3303+3304+3320+3998+440275+468+51465+6238+6400+6748+7184+7494+84447+91319+9451+9709	147	18	1.83119696696155	9.82963620230701	8.12683254025615e-14	2.42179609699633e-11	2081;23645;3303;3304;3320;3998;440275;468;51465;6238;6400;6748;7184;7494;84447;91319;9451;9709	DERL3;ERN1;HERPUD1;EIF2AK3;HSP90B1;SYVN1;EIF2AK4;RRBP1;SSR4;LMAN1;XBP1;HSP90AA1;UBE2J1;PPP1R15A;ATF4;HSPA1B;SEL1L;HSPA1A	pathway_KEGG
Neuroendocrine cell	hsa04915	Estrogen signaling pathway	http://www.kegg.jp/kegg-bin/show_pathway?hsa04915+2778+3303+3304+3320+3709+3725+468+64764+7184	124	9	1.5446831558043	5.82643758765778	1.92902137979845e-05	0.00287424185589968	2778;3303;3304;3320;3709;3725;468;64764;7184	CREB3L2;HSP90B1;JUN;GNAS;HSP90AA1;ATF4;HSPA1B;ITPR2;HSPA1A	pathway_KEGG
Neuroendocrine cell	hsa05030	Cocaine addiction	http://www.kegg.jp/kegg-bin/show_pathway?hsa05030+2354+2778+3725+468+64764	46	5	0.573027622314497	8.72558286074354	0.000239057032329848	0.0237463318780982	2354;2778;3725;468;64764	CREB3L2;JUN;FOSB;GNAS;ATF4	pathway_KEGG
Neuroendocrine cell	hsa04927	Cortisol synthesis and secretion	http://www.kegg.jp/kegg-bin/show_pathway?hsa04927+2778+3164+3709+468+64764	56	5	0.697598844556779	7.1674430641822	0.000605056753379296	0.0411910617731807	2778;3164;3709;468;64764	CREB3L2;GNAS;ATF4;NR4A1;ITPR2	pathway_KEGG
Neuroendocrine cell	hsa04210	Apoptosis	http://www.kegg.jp/kegg-bin/show_pathway?hsa04210+10018+2081+3709+3725+468+843+9451	127	7	1.58205452247698	4.42462626954239	0.000935252877810711	0.0411910617731807	10018;2081;3709;3725;468;843;9451	BCL2L11;ERN1;EIF2AK3;CASP10;JUN;ATF4;ITPR2	pathway_KEGG
Neuroendocrine cell	hsa04918	Thyroid hormone synthesis	http://www.kegg.jp/kegg-bin/show_pathway?hsa04918+2778+3709+468+64764+7184	62	5	0.772341577902148	6.47381954184198	0.000967575276551225	0.0411910617731807	2778;3709;468;64764;7184	CREB3L2;HSP90B1;GNAS;ATF4;ITPR2	pathway_KEGG
Neuroendocrine cell	hsa05031	Amphetamine addiction	http://www.kegg.jp/kegg-bin/show_pathway?hsa05031+2354+2778+3725+468+64764	62	5	0.772341577902148	6.47381954184198	0.000967575276551225	0.0411910617731807	2354;2778;3725;468;64764	CREB3L2;JUN;FOSB;GNAS;ATF4	pathway_KEGG
Secretory cell	hsa04145	Phagosome	http://www.kegg.jp/kegg-bin/show_pathway?hsa04145+10376+11151+1520+1535+1536+2209+2212+2213+2214+3108+3109+3111+3113+3115+3117+3118+3119+3122+3123+3127+3684+3689+3920+4074+4360+4481+4688+4973+5879+60+6441+653361+7037+7057+7060+7097+7099+718+7280+81035+8417+929+9296	131	43	8.91623036649215	4.82266588373459	0	0	10376;11151;1520;1535;1536;2209;2212;2213;2214;3108;3109;3111;3113;3115;3117;3118;3119;3122;3123;3127;3684;3689;3920;4074;4360;4481;4688;4973;5879;60;6441;653361;7037;7057;7060;7097;7099;718;7280;81035;8417;929;9296	THBS4;TUBB2A;C3;HLA-DMA;SFTPD;HLA-DRB5;MRC1;MSR1;HLA-DRA;FCGR2B;FCGR2A;HLA-DPB1;HLA-DQB1;OLR1;HLA-DPA1;CTSS;CYBB;FCGR3A;HLA-DRB1;HLA-DQA1;NCF2;CYBA;ITGB2;HLA-DMB;CD14;ACTB;HLA-DOA;TLR2;TUBA1B;THBS1;HLA-DQA2;ATP6V1F;TFRC;NCF1;FCGR1A;ITGAM;TLR4;COLEC12;LAMP2;M6PR;RAC1;CORO1A;STX7	pathway_KEGG
Secretory cell	hsa03010	Ribosome	http://www.kegg.jp/kegg-bin/show_pathway?hsa03010+200916+2197+23521+3921+54460+6129+6130+6137+6141+6142+6143+6144+6147+6154+6156+6161+6167+6170+6175+6176+6181+6187+6189+6193+6201+6202+6204+6205+6206+6208+6210+6217+6222+6223+6227+6228+6232+6233+6234+6235+7311	113	41	7.69109947643979	5.33083730428863	0	0	200916;2197;23521;3921;54460;6129;6130;6137;6141;6142;6143;6144;6147;6154;6156;6161;6167;6170;6175;6176;6181;6187;6189;6193;6201;6202;6204;6205;6206;6208;6210;6217;6222;6223;6227;6228;6232;6233;6234;6235;7311	MRPS21;RPL7;RPLP0;RPLP1;RPS21;RPS27;RPS8;RPS29;RPL30;RPL13A;RPL23A;RPS27A;RPS18;RPL39;RPS14;RPS2;RPL37;RPL21;RPS28;RPS10;RPSA;RPS23;RPS11;RPLP2;RPS19;RPL32;RPL19;RPS3A;UBA52;RPL7A;RPL26;RPS16;FAU;RPS7;RPL18A;RPS12;RPL13;RPL18;RPS15A;RPL22L1;RPS5	pathway_KEGG
Secretory cell	hsa05150	Staphylococcus aureus infection	http://www.kegg.jp/kegg-bin/show_pathway?hsa05150+1675+2209+2212+2213+2214+2357+2358+3108+3109+3111+3113+3115+3117+3118+3119+3122+3123+3127+3383+3684+3689+712+713+714+717+718+719+728	52	28	3.53926701570681	7.9112426035503	0	0	1675;2209;2212;2213;2214;2357;2358;3108;3109;3111;3113;3115;3117;3118;3119;3122;3123;3127;3383;3684;3689;712;713;714;717;718;719;728	C3;HLA-DMA;HLA-DRB5;C1QC;C1QA;C1QB;HLA-DRA;FCGR2B;FCGR2A;HLA-DPB1;HLA-DQB1;HLA-DPA1;FCGR3A;HLA-DRB1;HLA-DQA1;C3AR1;CFD;ITGB2;HLA-DMB;C5AR1;HLA-DOA;HLA-DQA2;FPR1;FCGR1A;FPR2;ITGAM;C2;ICAM1	pathway_KEGG
Secretory cell	hsa05140	Leishmaniasis	http://www.kegg.jp/kegg-bin/show_pathway?hsa05140+1535+1536+2209+2212+2214+3108+3109+3111+3113+3115+3117+3118+3119+3122+3123+3127+3684+3689+4688+5579+5777+653361+7097+7099+718	71	25	4.83246073298429	5.17334777898158	1.67443836573966e-12	1.24745658247605e-10	1535;1536;2209;2212;2214;3108;3109;3111;3113;3115;3117;3118;3119;3122;3123;3127;3684;3689;4688;5579;5777;653361;7097;7099;718	C3;HLA-DMA;HLA-DRB5;HLA-DRA;FCGR2A;HLA-DPB1;HLA-DQB1;HLA-DPA1;CYBB;FCGR3A;HLA-DRB1;HLA-DQA1;NCF2;CYBA;ITGB2;HLA-DMB;PTPN6;HLA-DOA;TLR2;HLA-DQA2;NCF1;FCGR1A;ITGAM;TLR4;PRKCB	pathway_KEGG
Secretory cell	hsa05152	Tuberculosis	http://www.kegg.jp/kegg-bin/show_pathway?hsa05152+1051+11151+1509+1520+2207+2209+2212+2213+2214+3108+3109+3111+3113+3115+3117+3118+3119+3122+3123+3127+3684+3687+3689+3920+4046+4261+4360+596+6850+7097+7099+718+929+972	158	34	10.7539267015707	3.16163583252191	8.50704839905347e-10	5.07020084583587e-08	1051;11151;1509;1520;2207;2209;2212;2213;2214;3108;3109;3111;3113;3115;3117;3118;3119;3122;3123;3127;3684;3687;3689;3920;4046;4261;4360;596;6850;7097;7099;718;929;972	C3;CD74;HLA-DMA;HLA-DRB5;MRC1;HLA-DRA;FCGR2B;FCER1G;FCGR2A;HLA-DPB1;HLA-DQB1;HLA-DPA1;CTSS;FCGR3A;HLA-DRB1;HLA-DQA1;CTSD;LSP1;CIITA;ITGB2;HLA-DMB;ITGAX;CD14;HLA-DOA;TLR2;CEBPB;HLA-DQA2;FCGR1A;ITGAM;TLR4;LAMP2;SYK;CORO1A;BCL2	pathway_KEGG
Secretory cell	hsa04640	Hematopoietic cell lineage	http://www.kegg.jp/kegg-bin/show_pathway?hsa04640+100133941+1436+1438+1441+1604+2209+290+3108+3109+3111+3113+3115+3117+3118+3119+3122+3123+3127+3554+3684+7037+920+928+929+931	93	25	6.32984293193717	3.94954507857734	1.24773358312069e-09	6.1970767961661e-08	100133941;1436;1438;1441;1604;2209;290;3108;3109;3111;3113;3115;3117;3118;3119;3122;3123;3127;3554;3684;7037;920;928;929;931	ANPEP;HLA-DMA;HLA-DRB5;CSF3R;HLA-DRA;HLA-DPB1;HLA-DQB1;HLA-DPA1;CSF1R;HLA-DRB1;HLA-DQA1;CSF2RA;CD4;HLA-DMB;CD14;HLA-DOA;HLA-DQA2;TFRC;FCGR1A;ITGAM;CD55;IL1R1;CD9;MS4A1;CD24	pathway_KEGG
Secretory cell	hsa04142	Lysosome	http://www.kegg.jp/kegg-bin/show_pathway?hsa04142+1075+1200+1508+1509+1510+1520+2517+2548+2760+2799+3073+3074+3920+4074+427+54+5476+5538+5660+57192+6272+7805+9476+9516	88	24	5.98952879581152	4.00699300699301	1.96360716575583e-09	8.35935621993197e-08	1075;1200;1508;1509;1510;1520;2517;2548;2760;2799;3073;3074;3920;4074;427;54;5476;5538;5660;57192;6272;7805;9476;9516	NAPSA;CTSE;LAPTM5;PSAP;CTSC;CTSS;ACP5;CTSB;CTSD;GAA;GM2A;PPT1;HEXB;TPP1;HEXA;CTSA;LITAF;FUCA1;MCOLN1;GNS;SORT1;LAMP2;M6PR;ASAH1	pathway_KEGG
Secretory cell	hsa05323	Rheumatoid arthritis	http://www.kegg.jp/kegg-bin/show_pathway?hsa05323+10673+2919+3108+3109+3111+3113+3115+3117+3118+3119+3122+3123+3127+3383+3689+4050+54+6348+6372+7097+7099+9296	77	22	5.24083769633508	4.1978021978022	3.62620800054003e-09	1.35076248020116e-07	10673;2919;3108;3109;3111;3113;3115;3117;3118;3119;3122;3123;3127;3383;3689;4050;54;6348;6372;7097;7099;9296	HLA-DMA;HLA-DRB5;HLA-DRA;HLA-DPB1;HLA-DQB1;HLA-DPA1;ACP5;HLA-DRB1;HLA-DQA1;ITGB2;HLA-DMB;CCL3;HLA-DOA;TLR2;HLA-DQA2;ATP6V1F;TNFSF13B;TLR4;CXCL6;CXCL1;ICAM1;LTB	pathway_KEGG
Secretory cell	hsa04672	Intestinal immune network for IgA production	http://www.kegg.jp/kegg-bin/show_pathway?hsa04672+10673+115650+23495+3108+3109+3111+3113+3115+3117+3118+3119+3122+3123+3127+5284+7852	46	16	3.13089005235602	5.11036789297659	2.32158012813954e-08	7.6870097576176e-07	10673;115650;23495;3108;3109;3111;3113;3115;3117;3118;3119;3122;3123;3127;5284;7852	PIGR;HLA-DMA;HLA-DRB5;HLA-DRA;HLA-DPB1;HLA-DQB1;HLA-DPA1;HLA-DRB1;HLA-DQA1;HLA-DMB;HLA-DOA;HLA-DQA2;TNFSF13B;TNFRSF13C;TNFRSF13B;CXCR4	pathway_KEGG
Secretory cell	hsa05310	Asthma	http://www.kegg.jp/kegg-bin/show_pathway?hsa05310+2207+3108+3109+3111+3113+3115+3117+3118+3119+3122+3123+3127	28	12	1.90575916230366	6.2967032967033	9.33712708262036e-08	2.78246387062087e-06	2207;3108;3109;3111;3113;3115;3117;3118;3119;3122;3123;3127	HLA-DMA;HLA-DRB5;HLA-DRA;FCER1G;HLA-DPB1;HLA-DQB1;HLA-DPA1;HLA-DRB1;HLA-DQA1;HLA-DMB;HLA-DOA;HLA-DQA2	pathway_KEGG
Secretory cell	hsa04612	Antigen processing and presentation	http://www.kegg.jp/kegg-bin/show_pathway?hsa04612+1508+1520+3108+3109+3111+3113+3115+3117+3118+3119+3122+3123+3127+3303+3310+4261+920+972	70	18	4.76439790575916	3.77802197802198	5.70352265416574e-07	1.54513613721945e-05	1508;1520;3108;3109;3111;3113;3115;3117;3118;3119;3122;3123;3127;3303;3310;4261;920;972	HSPA6;HSPA1A;CD74;HLA-DMA;HLA-DRB5;HLA-DRA;HLA-DPB1;HLA-DQB1;HLA-DPA1;CTSS;HLA-DRB1;HLA-DQA1;CTSB;CD4;CIITA;HLA-DMB;HLA-DOA;HLA-DQA2	pathway_KEGG
Secretory cell	hsa05416	Viral myocarditis	http://www.kegg.jp/kegg-bin/show_pathway?hsa05416+1604+3108+3109+3111+3113+3115+3117+3118+3119+3122+3123+3127+3383+3689+5879+60	57	16	3.87958115183246	4.12415654520918	6.75840354791291e-07	1.67833688106504e-05	1604;3108;3109;3111;3113;3115;3117;3118;3119;3122;3123;3127;3383;3689;5879;60	HLA-DMA;HLA-DRB5;HLA-DRA;HLA-DPB1;HLA-DQB1;HLA-DPA1;HLA-DRB1;HLA-DQA1;ITGB2;HLA-DMB;ACTB;HLA-DOA;HLA-DQA2;RAC1;CD55;ICAM1	pathway_KEGG
Secretory cell	hsa04610	Complement and coagulation cascades	http://www.kegg.jp/kegg-bin/show_pathway?hsa04610+11326+1191+1604+1675+2152+3684+3687+3689+5329+710+712+713+714+717+718+719+722+728	79	18	5.37696335078534	3.34761441090555	3.82579651581061e-06	8.76990278239663e-05	11326;1191;1604;1675;2152;3684;3687;3689;5329;710;712;713;714;717;718;719;722;728	C4BPA;C3;C1QC;C1QA;C1QB;VSIG4;C3AR1;CFD;ITGB2;ITGAX;C5AR1;PLAUR;SERPING1;ITGAM;C2;F3;CD55;CLU	pathway_KEGG
Secretory cell	hsa04514	Cell adhesion molecules (CAMs)	http://www.kegg.jp/kegg-bin/show_pathway?hsa04514+1364+1365+1366+214+3108+3109+3111+3113+3115+3117+3118+3119+3122+3123+3127+3383+3385+3684+3689+6382+6385+6693+920	122	23	8.30366492146597	2.76986128625473	5.71956345885027e-06	0.000121744993624099	1364;1365;1366;214;3108;3109;3111;3113;3115;3117;3118;3119;3122;3123;3127;3383;3385;3684;3689;6382;6385;6693;920	CLDN4;SDC1;CLDN3;CLDN7;HLA-DMA;HLA-DRB5;HLA-DRA;HLA-DPB1;HLA-DQB1;HLA-DPA1;HLA-DRB1;HLA-DQA1;CD4;ITGB2;HLA-DMB;HLA-DOA;HLA-DQA2;SPN;ITGAM;ALCAM;SDC4;ICAM1;ICAM3	pathway_KEGG
Secretory cell	hsa04666	Fc gamma R-mediated phagocytosis	http://www.kegg.jp/kegg-bin/show_pathway?hsa04666+10092+10094+10095+10109+2209+2212+2213+2214+3055+3635+4067+4082+5336+5579+5879+653361+6850+7408	82	18	5.58115183246073	3.22514071294559	6.72436948401245e-06	0.000133590807082381	10092;10094;10095;10109;2209;2212;2213;2214;3055;3635;4067;4082;5336;5579;5879;653361;6850;7408	FCGR2B;FCGR2A;FCGR3A;HCK;ARPC1B;ARPC3;MARCKS;NCF1;FCGR1A;VASP;ARPC5;RAC1;ARPC2;PRKCB;INPP5D;PLCG2;SYK;LYN	pathway_KEGG
Secretory cell	hsa04670	Leukocyte transendothelial migration	http://www.kegg.jp/kegg-bin/show_pathway?hsa04670+1364+1365+1366+1535+1536+2771+3383+3684+3689+4688+5336+5579+5879+60+653361+7408+7430+7852+87	95	19	6.46596858638743	2.93846153846154	1.56643286385316e-05	0.000280396571609714	1364;1365;1366;1535;1536;2771;3383;3684;3689;4688;5336;5579;5879;60;653361;7408;7430;7852;87	CLDN4;CLDN3;CLDN7;CYBB;NCF2;CYBA;ITGB2;ACTB;NCF1;ITGAM;ACTN1;VASP;GNAI2;RAC1;EZR;ICAM1;PRKCB;CXCR4;PLCG2	pathway_KEGG
Secretory cell	hsa05330	Allograft rejection	http://www.kegg.jp/kegg-bin/show_pathway?hsa05330+3108+3109+3111+3113+3115+3117+3118+3119+3122+3123+3127	36	11	2.45026178010471	4.48931623931624	1.59957775750508e-05	0.000280396571609714	3108;3109;3111;3113;3115;3117;3118;3119;3122;3123;3127	HLA-DMA;HLA-DRB5;HLA-DRA;HLA-DPB1;HLA-DQB1;HLA-DPA1;HLA-DRB1;HLA-DQA1;HLA-DMB;HLA-DOA;HLA-DQA2	pathway_KEGG
Secretory cell	hsa05322	Systemic lupus erythematosus	http://www.kegg.jp/kegg-bin/show_pathway?hsa05322+2209+2212+2214+3108+3109+3111+3113+3115+3117+3118+3119+3122+3123+3127+712+713+714+717+718+87+9555	117	21	7.96335078534031	2.6370808678501	3.19414358731507e-05	0.000528808216122161	2209;2212;2214;3108;3109;3111;3113;3115;3117;3118;3119;3122;3123;3127;712;713;714;717;718;87;9555	C3;HLA-DMA;HLA-DRB5;C1QC;C1QA;C1QB;HLA-DRA;FCGR2A;HLA-DPB1;HLA-DQB1;HLA-DPA1;FCGR3A;HLA-DRB1;HLA-DQA1;HLA-DMB;HLA-DOA;H2AFY;HLA-DQA2;FCGR1A;ACTN1;C2	pathway_KEGG
Secretory cell	hsa04380	Osteoclast differentiation	http://www.kegg.jp/kegg-bin/show_pathway?hsa04380+126014+140885+1436+1535+2209+2212+2213+2214+2885+3554+3727+4688+5336+54+54209+5468+5879+653361+6688+6850+7305	118	21	8.03141361256545	2.61473272490222	3.64665483628679e-05	0.00056150363707157	126014;140885;1436;1535;2209;2212;2213;2214;2885;3554;3727;4688;5336;54;54209;5468;5879;653361;6688;6850;7305	SPI1;TYROBP;TREM2;FCGR2B;FCGR2A;ACP5;CSF1R;SIRPA;FCGR3A;NCF2;CYBA;OSCAR;NCF1;PPARG;FCGR1A;GRB2;RAC1;IL1R1;PLCG2;SYK;JUND	pathway_KEGG
Secretory cell	hsa05134	Legionellosis	http://www.kegg.jp/kegg-bin/show_pathway?hsa05134+1915+29108+2919+2920+2921+3303+3310+3684+3689+7097+7099+718+929	53	13	3.60732984293194	3.60377358490566	3.76848078571523e-05	0.00056150363707157	1915;29108;2919;2920;2921;3303;3310;3684;3689;7097;7099;718;929	C3;HSPA6;EEF1A1;HSPA1A;ITGB2;CD14;PYCARD;TLR2;CXCL3;ITGAM;TLR4;CXCL1;CXCL2	pathway_KEGG
Secretory cell	hsa05332	Graft-versus-host disease	http://www.kegg.jp/kegg-bin/show_pathway?hsa05332+3108+3109+3111+3113+3115+3117+3118+3119+3122+3123+3127	40	11	2.72251308900524	4.04038461538461	4.80262282456234e-05	0.000681515048437894	3108;3109;3111;3113;3115;3117;3118;3119;3122;3123;3127	HLA-DMA;HLA-DRB5;HLA-DRA;HLA-DPB1;HLA-DQB1;HLA-DPA1;HLA-DRB1;HLA-DQA1;HLA-DMB;HLA-DOA;HLA-DQA2	pathway_KEGG
Secretory cell	hsa04940	Type I diabetes mellitus	http://www.kegg.jp/kegg-bin/show_pathway?hsa04940+3108+3109+3111+3113+3115+3117+3118+3119+3122+3123+3127	42	11	2.8586387434555	3.84798534798535	7.85646237051463e-05	0.0010641935392788	3108;3109;3111;3113;3115;3117;3118;3119;3122;3123;3127	HLA-DMA;HLA-DRB5;HLA-DRA;HLA-DPB1;HLA-DQB1;HLA-DPA1;HLA-DRB1;HLA-DQA1;HLA-DMB;HLA-DOA;HLA-DQA2	pathway_KEGG
Secretory cell	hsa05133	Pertussis	http://www.kegg.jp/kegg-bin/show_pathway?hsa05133+2771+29108+3394+3684+3689+6372+7099+710+712+713+714+717+718+722+929	73	15	4.96858638743455	3.01896733403583	8.93164558306569e-05	0.00115723060163199	2771;29108;3394;3684;3689;6372;7099;710;712;713;714;717;718;722;929	C4BPA;C3;C1QC;C1QA;C1QB;ITGB2;CD14;IRF8;PYCARD;SERPING1;ITGAM;TLR4;GNAI2;C2;CXCL6	pathway_KEGG
Secretory cell	hsa05320	Autoimmune thyroid disease	http://www.kegg.jp/kegg-bin/show_pathway?hsa05320+3108+3109+3111+3113+3115+3117+3118+3119+3122+3123+3127	43	11	2.92670157068063	3.75849731663685	9.92345224418711e-05	0.00123216198698657	3108;3109;3111;3113;3115;3117;3118;3119;3122;3123;3127	HLA-DMA;HLA-DRB5;HLA-DRA;HLA-DPB1;HLA-DQB1;HLA-DPA1;HLA-DRB1;HLA-DQA1;HLA-DMB;HLA-DOA;HLA-DQA2	pathway_KEGG
Secretory cell	hsa05130	Pathogenic Escherichia coli infection	http://www.kegg.jp/kegg-bin/show_pathway?hsa05130+10092+10094+10095+10109+10376+3059+3875+60+7099+7280+7430+929	51	12	3.47120418848168	3.45701357466063	0.00011593969216106	0.00138200113055984	10092;10094;10095;10109;10376;3059;3875;60;7099;7280;7430;929	KRT18;TUBB2A;CD14;HCLS1;ACTB;TUBA1B;ARPC1B;ARPC3;TLR4;ARPC5;ARPC2;EZR	pathway_KEGG
Secretory cell	hsa05145	Toxoplasmosis	http://www.kegg.jp/kegg-bin/show_pathway?hsa05145+240+2771+3108+3109+3111+3113+3115+3117+3118+3119+3122+3123+3127+3303+3310+4261+596+7097+7099	111	19	7.55497382198953	2.51489951489951	0.000147115633256645	0.00168617148886462	240;2771;3108;3109;3111;3113;3115;3117;3118;3119;3122;3123;3127;3303;3310;4261;596;7097;7099	HSPA6;HSPA1A;HLA-DMA;HLA-DRB5;HLA-DRA;HLA-DPB1;HLA-DQB1;HLA-DPA1;HLA-DRB1;HLA-DQA1;CIITA;ALOX5;HLA-DMB;HLA-DOA;TLR2;HLA-DQA2;TLR4;GNAI2;BCL2	pathway_KEGG
Secretory cell	hsa05144	Malaria	http://www.kegg.jp/kegg-bin/show_pathway?hsa05144+2995+3383+3689+4035+4233+6382+7057+7060+7097+7099+975	45	11	3.06282722513089	3.59145299145299	0.000154741446555695	0.00170788707679989	2995;3383;3689;4035;4233;6382;7057;7060;7097;7099;975	THBS4;SDC1;LRP1;ITGB2;TLR2;THBS1;TLR4;GYPC;CD81;MET;ICAM1	pathway_KEGG
Secretory cell	hsa05321	Inflammatory bowel disease (IBD)	http://www.kegg.jp/kegg-bin/show_pathway?hsa05321+3108+3109+3111+3113+3115+3117+3118+3119+3122+3123+3127+7097+7099	62	13	4.21989528795812	3.08064516129032	0.00021213808048981	0.00225775528521298	3108;3109;3111;3113;3115;3117;3118;3119;3122;3123;3127;7097;7099	HLA-DMA;HLA-DRB5;HLA-DRA;HLA-DPB1;HLA-DQB1;HLA-DPA1;HLA-DRB1;HLA-DQA1;HLA-DMB;HLA-DOA;TLR2;HLA-DQA2;TLR4	pathway_KEGG
Secretory cell	hsa04064	NF-kappa B signaling pathway	http://www.kegg.jp/kegg-bin/show_pathway?hsa04064+10673+115650+2920+3383+3554+4050+4067+472+5336+5579+596+597+6850+7099+7188+929	91	16	6.19371727748691	2.5832628909552	0.000356274780120236	0.00366103049916656	10673;115650;2920;3383;3554;4050;4067;472;5336;5579;596;597;6850;7099;7188;929	CD14;BCL2A1;TNFSF13B;TLR4;IL1R1;CXCL2;ICAM1;TNFRSF13C;LTB;PRKCB;PLCG2;SYK;TRAF5;BCL2;ATM;LYN	pathway_KEGG
Secretory cell	hsa04662	B cell receptor signaling pathway	http://www.kegg.jp/kegg-bin/show_pathway?hsa04662+2213+27071+2885+3635+4067+5336+5579+5777+5879+6850+973+974+975	68	13	4.6282722513089	2.80882352941176	0.000551215141961325	0.0054754037434825	2213;27071;2885;3635;4067;5336;5579;5777;5879;6850;973;974;975	FCGR2B;PTPN6;GRB2;CD81;RAC1;CD79A;CD79B;PRKCB;INPP5D;PLCG2;DAPP1;SYK;LYN	pathway_KEGG
Secretory cell	hsa05132	Salmonella infection	http://www.kegg.jp/kegg-bin/show_pathway?hsa05132+10092+10094+10095+10109+2316+29108+2919+2920+2921+5879+60+6348+7099+929	82	14	5.58115183246073	2.50844277673546	0.00111405670933762	0.0107093193349229	10092;10094;10095;10109;2316;29108;2919;2920;2921;5879;60;6348;7099;929	CD14;PYCARD;CCL3;ACTB;ARPC1B;ARPC3;CXCL3;TLR4;ARPC5;FLNA;RAC1;ARPC2;CXCL1;CXCL2	pathway_KEGG
Secretory cell	hsa05164	Influenza A	http://www.kegg.jp/kegg-bin/show_pathway?hsa05164+29108+3108+3109+3111+3113+3115+3117+3118+3119+3122+3123+3127+3267+3303+3310+3383+4261+5579+60+7099	149	20	10.1413612565445	1.97212183789365	0.00246958858064139	0.022998043657223	29108;3108;3109;3111;3113;3115;3117;3118;3119;3122;3123;3127;3267;3303;3310;3383;4261;5579;60;7099	HSPA6;HSPA1A;HLA-DMA;HLA-DRB5;HLA-DRA;HLA-DPB1;HLA-DQB1;HLA-DPA1;HLA-DRB1;HLA-DQA1;CIITA;HLA-DMB;PYCARD;ACTB;HLA-DOA;HLA-DQA2;TLR4;AGFG1;ICAM1;PRKCB	pathway_KEGG
Secretory cell	hsa05169	Epstein-Barr virus infection	http://www.kegg.jp/kegg-bin/show_pathway?hsa05169+10912+3108+3109+3111+3113+3115+3117+3118+3119+3122+3123+3127+3280+3383+4067+5336+5879+596+6850+7097+7188+7431+9636	184	23	12.5235602094241	1.83653846153846	0.00309913382803195	0.0279861175985916	10912;3108;3109;3111;3113;3115;3117;3118;3119;3122;3123;3127;3280;3383;4067;5336;5879;596;6850;7097;7188;7431;9636	GADD45G;HLA-DMA;HLA-DRB5;HLA-DRA;HLA-DPB1;HLA-DQB1;HLA-DPA1;HLA-DRB1;HLA-DQA1;HLA-DMB;HLA-DOA;TLR2;HLA-DQA2;ISG15;VIM;RAC1;HES1;ICAM1;PLCG2;SYK;TRAF5;BCL2;LYN	pathway_KEGG
Secretory cell	hsa04520	Adherens junction	http://www.kegg.jp/kegg-bin/show_pathway?hsa04520+1956+2064+3643+4008+4233+5770+5777+5879+60+6934+87	65	11	4.42408376963351	2.48639053254438	0.00398739267942094	0.0343530076595212	1956;2064;3643;4008;4233;5770;5777;5879;60;6934;87	ERBB2;PTPN6;ACTB;TCF7L2;ACTN1;RAC1;MET;INSR;LMO7;EGFR;PTPN1	pathway_KEGG
Secretory cell	hsa04216	Ferroptosis	http://www.kegg.jp/kegg-bin/show_pathway?hsa04216+1356+1536+2495+2512+3162+7037+8031	31	7	2.10994764397906	3.31761786600496	0.00403474922175584	0.0343530076595212	1356;1536;2495;2512;3162;7037;8031	CP;FTL;CYBB;FTH1;NCOA4;HMOX1;TFRC	pathway_KEGG
Secretory cell	hsa04979	Cholesterol metabolism	http://www.kegg.jp/kegg-bin/show_pathway?hsa04979+29116+341+348+4023+4035+4043+6272+706	40	8	2.72251308900524	2.93846153846154	0.00477664651800758	0.0395400183990627	29116;341;348;4023;4035;4043;6272;706	MYLIP;APOE;APOC1;LRP1;LPL;TSPO;SORT1;LRPAP1	pathway_KEGG
Secretory cell	hsa04960	Aldosterone-regulated sodium reabsorption	http://www.kegg.jp/kegg-bin/show_pathway?hsa04960+23327+3643+481+483+5579+6338+6340	33	7	2.24607329842932	3.11655011655012	0.00582734047073652	0.0469337151426887	23327;3643;481;483;5579;6338;6340	ATP1B1;ATP1B3;SCNN1G;SCNN1B;INSR;NEDD4L;PRKCB	pathway_KEGG
T cell	hsa04660	T cell receptor signaling pathway	http://www.kegg.jp/kegg-bin/show_pathway?hsa04660+10451+10892+2534+3932+5295+5594+5788+868+915+916+917+925+926	97	13	2.0839501715111	6.23815299315602	1.09489148414355e-07	3.26277662274777e-05	10451;10892;2534;3932;5295;5594;5788;868;915;916;917;925;926	CD8A;CD3G;CD8B;CD3D;CD3E;PTPRC;PIK3R1;FYN;LCK;CBLB;VAV3;MALT1;MAPK1	pathway_KEGG
T cell	hsa04650	Natural killer cell mediated cytotoxicity	http://www.kegg.jp/kegg-bin/show_pathway?hsa04650+10451+10870+2534+3002+3821+3822+3824+3932+5295+5336+5551+5594+962	116	13	2.49214659685864	5.21638655462185	9.1676618363401e-07	0.000136598161361468	10451;10870;2534;3002;3821;3822;3824;3932;5295;5336;5551;5594;962	KLRC1;KLRD1;KLRC2;GZMB;PRF1;HCST;PIK3R1;FYN;CD48;PLCG2;LCK;VAV3;MAPK1	pathway_KEGG
T cell	hsa04640	Hematopoietic cell lineage	http://www.kegg.jp/kegg-bin/show_pathway?hsa04640+3575+3672+3676+914+915+916+917+924+925+926+960	93	11	1.99801408196425	5.50546670281016	3.90341708023101e-06	0.000387739429969614	3575;3672;3676;914;915;916;917;924;925;926;960	CD8A;CD7;CD3G;CD8B;CD3D;CD2;CD3E;ITGA1;ITGA4;CD44;IL7R	pathway_KEGG
T cell	hsa05340	Primary immunodeficiency	http://www.kegg.jp/kegg-bin/show_pathway?hsa05340+3575+3932+5788+915+916+925+926	36	7	0.773424805921647	9.05065359477124	8.8158894580026e-06	0.000656783764621194	3575;3932;5788;915;916;925;926	CD8A;CD8B;CD3D;CD3E;PTPRC;LCK;IL7R	pathway_KEGG
T cell	hsa04658	Th1 and Th2 cell differentiation	http://www.kegg.jp/kegg-bin/show_pathway?hsa04658+2625+3516+3560+3932+5594+6775+864+915+916+917	87	10	1.86910994764398	5.35014005602241	1.42320580056587e-05	0.000848230657137261	2625;3516;3560;3932;5594;6775;864;915;916;917	RUNX3;CD3G;IL2RB;CD3D;CD3E;GATA3;STAT4;LCK;RBPJ;MAPK1	pathway_KEGG
T cell	hsa04380	Osteoclast differentiation	http://www.kegg.jp/kegg-bin/show_pathway?hsa04380+2355+2534+3727+3932+5295+5336+5594+7040+814+8651	118	10	2.53511464163206	3.94459478706737	0.000198018460722538	0.00983491688255271	2355;2534;3727;3932;5295;5336;5594;7040;814;8651	CAMK4;PIK3R1;FYN;PLCG2;LCK;SOCS1;JUND;TGFB1;FOSL2;MAPK1	pathway_KEGG
T cell	hsa05142	Chagas disease (American trypanosomiasis)	http://www.kegg.jp/kegg-bin/show_pathway?hsa05142+5295+5594+6348+6352+7040+841+915+916+917	101	9	2.16988626105795	4.14768283551044	0.000286149898783838	0.0114823108138	5295;5594;6348;6352;7040;841;915;916;917	CCL5;CD3G;CD3D;CD3E;PIK3R1;TGFB1;CCL3;CASP8;MAPK1	pathway_KEGG
T cell	hsa04659	Th17 cell differentiation	http://www.kegg.jp/kegg-bin/show_pathway?hsa04659+2625+3320+3560+3932+5594+7040+915+916+917	102	9	2.19137028344467	4.10701927829956	0.000308249954732887	0.0114823108138	2625;3320;3560;3932;5594;7040;915;916;917	CD3G;IL2RB;CD3D;CD3E;GATA3;LCK;TGFB1;MAPK1;HSP90AA1	pathway_KEGG
T cell	hsa04062	Chemokine signaling pathway	http://www.kegg.jp/kegg-bin/show_pathway?hsa04062+10451+5295+5567+5594+57580+6348+6351+6352+6375+6846+7852+9560	183	12	3.93157609676837	3.05221104835377	0.000509161632613608	0.0168589073909839	10451;5295;5567;5594;57580;6348;6351;6352;6375;6846;7852;9560	XCL2;XCL1;CCL5;CCL4;CXCR4;PIK3R1;CCL4L2;VAV3;PRKACB;PREX1;CCL3;MAPK1	pathway_KEGG
T cell	hsa05162	Measles	http://www.kegg.jp/kegg-bin/show_pathway?hsa05162+1027+2534+3560+5295+7128+868+915+916+917	117	9	2.51363061924535	3.58047834518423	0.000848948736476451	0.0252986723469983	1027;2534;3560;5295;7128;868;915;916;917	CD3G;IL2RB;CD3D;CD3E;PIK3R1;FYN;CBLB;TNFAIP3;CDKN1B	pathway_KEGG
T cell	hsa04810	Regulation of actin cytoskeleton	http://www.kegg.jp/kegg-bin/show_pathway?hsa04810+10451+10788+1729+3672+3676+3682+3688+5295+5305+5594+7852+8826	199	12	4.27532045495577	2.80680714496854	0.00107374589637332	0.0290887524653864	10451;10788;1729;3672;3676;3682;3688;5295;5305;5594;7852;8826	ITGA1;CXCR4;PIK3R1;ITGA4;PIP4K2A;VAV3;ITGB1;IQGAP2;IQGAP1;ITGAE;MAPK1;DIAPH1	pathway_KEGG
T cell	hsa04666	Fc gamma R-mediated phagocytosis	http://www.kegg.jp/kegg-bin/show_pathway?hsa04666+10451+3635+382+5295+5336+5594+5788	82	7	1.76168983571042	3.97345767575323	0.00177635334919479	0.042146336137026	10451;3635;382;5295;5336;5594;5788	PTPRC;PIK3R1;PLCG2;VAV3;ARF6;INPP5D;MAPK1	pathway_KEGG
T cell	hsa05169	Epstein-Barr virus infection	http://www.kegg.jp/kegg-bin/show_pathway?hsa05169+1027+3516+5295+5336+7128+841+864+915+916+917+960	184	11	3.95306011915508	2.78265436609426	0.001865298738434	0.042146336137026	1027;3516;5295;5336;7128;841;864;915;916;917;960	RUNX3;CD3G;CD3D;CD3E;PIK3R1;PLCG2;TNFAIP3;CDKN1B;CD44;RBPJ;CASP8	pathway_KEGG
T cell	hsa04664	Fc epsilon RI signaling pathway	http://www.kegg.jp/kegg-bin/show_pathway?hsa04664+10451+2534+3635+5295+5336+5594	62	6	1.33200938797617	4.50447275684467	0.00199677676406484	0.042146336137026	10451;2534;3635;5295;5336;5594	PIK3R1;FYN;PLCG2;VAV3;INPP5D;MAPK1	pathway_KEGG
T cell	hsa05170	Human immunodeficiency virus 1 infection	http://www.kegg.jp/kegg-bin/show_pathway?hsa05170+472+5295+5336+5594+60489+7133+7852+841+915+916+917	187	11	4.01751218631522	2.7380128521997	0.0021214598726691	0.042146336137026	472;5295;5336;5594;60489;7133;7852;841;915;916;917	CD3G;CD3D;CD3E;CXCR4;PIK3R1;PLCG2;APOBEC3G;TNFRSF1B;ATM;CASP8;MAPK1	pathway_KEGG
T cell	hsa04060	Cytokine-cytokine receptor interaction	http://www.kegg.jp/kegg-bin/show_pathway?hsa04060+3560+3575+3587+6348+6351+6352+6375+6846+7040+7133+7852+9235+9560	248	13	5.32803755190468	2.43992274329086	0.00238411260071614	0.0444040971883381	3560;3575;3587;6348;6351;6352;6375;6846;7040;7133;7852;9235;9560	XCL2;XCL1;CCL5;IL2RB;CCL4;CXCR4;CCL4L2;IL10RA;IL32;TNFRSF1B;TGFB1;IL7R;CCL3	pathway_KEGG
