# Supplementary material for: Single-cell RNA sequencing analysis to explore immune cell heterogeneity and novel biomarkers for the prognosis of lung adenocarcinoma
Source: Front Genet. 2022 Aug 15;13:975542. doi: 10.3389/fgene.2022.975542 (PMC9486955; doi:10.3389/fgene.2022.975542)
Supplement: Supplementary file 3 [file Table2.xls]

>Anterior foregut endoderm cell
expressed: CPM
>Cancer stem cell
expressed: PDPN, NES, ABCG5, EPCAM, CTNNB1, ALCAM, SOX2, TP63, PROM1, KIT, ABCG2, POU5F1, CD24, ABCB1, MET, MYC, ALDH1A1, KLF4, BMI1, CD44, THY1, NANOG, GLI1, MSI1, FLOT2
>Monocyte
expressed: CD14, CD36, CD68
>Plasmacytoid dendritic cell
expressed: NRP1, THBD
>T helper cell
expressed: GP1BA
>Alveolar epithelial progenitor cell
expressed: TM4SF1
>Endothelial cell
expressed: CD34, KDR, EMCN, ESM1, LYVE1, MCAM, VWF, FLT1, CDH5, PECAM1
>Natural killer cell
expressed: NCR1
>Malignant mesothelioma cell
expressed: MUC16
>Type II pneumocyte
expressed: SLC34A2, PGC, CD44, ABCA3
>Migrating cancer stem cell
expressed: MPL, CDCP1
>Epithelial progenitor cell
expressed: CEACAM6
>Basophil
expressed: CCR5, SMAD1
>Mesothelial cell
expressed: CDH2
>Cancer cell
expressed: KRT19
>Clara cell
expressed: SCGB1A1
>Dendritic cell
expressed: CD1A, CD1C, CD83, CCR6, CLEC4C, ITGAX, CD209, THBD
>Eosinophil
expressed: RNASE3
>Lung epithelial cell
expressed: MUC1, SFTPB, SLC34A2, LPCAT1, SFTPC, ABCA3, NAPSA
>Fibroblast
expressed: DES, PDGFRA, PTPN13, PDGFRB, CD36, VIM, ACTA2, THY1, ADGRE5
>Macrophage
expressed: FCGR1A, IL1RN, RETNLB, CD80, CD86, TFRC, CD14, CD83, CD163, ITGAL, ITGAM, ITGAX, CD68, CCL2, CCL18, ICAM1
>M2 macrophage
expressed: CD163, CD68, CCL18
>M1 macrophage
expressed: CXCL10, CD68
>Myofibroblast
expressed: FN1, DES, ACTA2
>Neutrophil
expressed: ITGAM, CEACAM8
>T cell
expressed: CD8A, IL2RA, CD3E, CD4, CD68, FOXP3
>CD8+ T cell
expressed: ITGAE
>Epithelial cell
expressed: VCAM1, IL6R, CD1D, IL6ST, CD24, ANPEP, CDH1, ITGAE, NOS2, THBD
>Myeloid dendritic cell
expressed: CD1A, CD1C, CD1B, CD207, LY75, ITGA4, CD80, CD86, CD83, PDCD1LG2, NRP1, CD4, ITGAM, ITGAX, CCR7, ADGRE1, CD209, CD40
>Airway secretory cell
expressed: PIGR, AQP3, MUC5AC, MUC5B, SCGB1A1
>Idiopathic pulmonary fibrosis cell
expressed: PDPN, IL10, TP63, SPDEF, SLC26A8, MUC5AC, MUC5B, SCGB1A1, KRT5, KRT14, NGFR, COL1A1, AKT2, LTBP4, PLA2G4C
>Basal cell
expressed: SH3BGRL3, SFN, GJB3, CLCA2, CLCA4, S100A10, SPRR1A, SPRR1B, S100A8, S100A2, S100A16, S100A14, PKP1, LAD1, PHLDA3, SDC1, CAPG, IL1RN, DAPL1, ITGA6, WNT10A, ACKR3, GPC1, TMEM43, DUSP7, CSTA, IL20RB, ATP1B3, TP63, CLDN1, FGFBP1, PGM2, ADH7, SPINK5, GM2A, FAT2, PTTG1, TRIM7, SERPINB1, CD109, GPNMB, HSPB1, POLR2J3, CAV1, ZYX, PLAT, FABP5, LY6D, AQP3, NOTCH1, NRARP, ANXA8L1, ANXA8, C10orf99, LOXL4, COL17A1, PKP3, RAB38, CCND2, KRT6B, KRT6C, KRT6A, KRT5, KRT4, IGFBP6, RARG, ZNF385A, GLTP, GPX2, IFI27L2, MT1X, C16orf74, NXN, SOX15, MMP28, TNS4, KRT13, KRT15, KRT14, KRT16, KRT17, JUP, ARL4D, TUBB6, DSC3, DSG3, SERPINB5, SERPINB13, SERPINB2, LGALS7, LGALS7B, LYPD3, PPP1R13L, THBD, BMP7, FBLN1, TIMP1, PLP2
>Secretory cell
expressed: KNCN, PDZK1IP1, PGLYRP4, CFH, PIGR, CAPN13, ANTXR1, IL1R1, TMEM45A, AMOTL2, CP, RARRES1, FNDC3B, SLC34A2, SLC4A4, CXCL8, CXCL6, CXCL1, CXCL2, PITX2, PLK2, SLC26A2, CD74, CYFIP2, GABRP, SCGB3A1, UBD, HLA-A, CFB, HLA-DRA, HLA-DRB5, HLA-DRB1, HLA-DQA1, HLA-DQB1, HLA-DQA2, HLA-DMB, HLA-DMA, HLA-DPA1, HLA-DPB1, STEAP4, PODXL, CA13, LYPD2, MSMB, IFITM1, IFITM3, MUC5B, PRR5L, CREB3L1, DTX4, SCGB1A1, PRSS23, CTSC, SERPINA3, CILP, ANPEP, ALDH1A3, ZG16B, CX3CL1, VMO1, LGALS9, CPD, SERPINB7, C3, NCCRP1, CEACAM6, TGM2, PPP1R16B, PI3, SLPI, XBP1, SLC6A14, VGLL1
>Ciliated cell
expressed: ANKRD65, LYPLA2, MYCBP, ZMYND12, FAM183A, EBNA1BP2, TCTEX1D4, PRDX1, TSPAN1, CYP4B1, WDR78, CTBS, C1orf194, PIFO, HIPK1, HIST2H2AA3, HIST2H2AA4, CTSS, RIIAD1, C1orf189, TSTD1, KLHDC9, UFC1, SDHC, ALDH9A1, NME7, CCDC181, APOBEC4, ATF3, SMYD2, DRC1, MAPRE3, AGBL5, RBKS, MORN2, DYNC2LI1, C2orf81, WDR54, INO80B, VWA3B, CCDC74B, SPC25, SSB, ERICH2, SPAG16, TUBA4B, DNAJB2, DAW1, B3GNT7, PPP1R7, ULK4, KIF9, DALRD3, SNTN, IFT57, RUVBL1, ACAD11, MLF1, LXN, LRRC34, RTP4, TCTEX1D2, IQCG, LAP3, UGDH, SLAIN2, CWH43, IGFBP7, PLAC8, C4orf3, ANKRD37, TPPP, C5orf49, ROPN1L, BASP1, CAPSL, FAM81B, CAST, FAM174A, C5orf15, NME5, PAIP2, CYSTM1, IK, STMND1, HIST1H1C, HIST1H2BD, DNPH1, LRRC73, ENPP5, ANKRD66, HMGN3, PPIL6, FAM229B, RSPH4A, PPP1R14C, CCDC170, DYNLT1, EZR, PACRG, IQCE, RPA3, AGR3, BBS9, STYXL1, SRI, IFT22, LRWD1, EFCAB10, AP3M2, ERICH5, AZIN1, LRRC6, PSCA, ARHGAP39, RRAGA, FOCAD, C9orf24, FAM166B, C9orf135, TRIM32, MORN5, WDR38, AK1, ENDOG, C9orf116, TUBB4B, VIM, SPAG6, ENKUR, ARMC4, TMEM254, DPCD, ARL3, MGMT, CARS, HBB, SAA4, SAA2-SAA4, SAA2, CD59, MAPK8IP1, C11orf49, CYB561A3, LRRC10B, SCGB2A1, BSCL2, PRDX5, ZNHIT2, CST6, PITPNM1, ALDH3B1, PLEKHB1, UCP2, CCDC81, C11orf97, C11orf88, C11orf52, PIH1D2, IFT46, VWA5A, SPA17, GPR162, LRRC23, H2AFJ, CASC1, CCDC65, TUBA1A, ORMDL2, TSPAN19, C12orf75, TCTN1, RITA1, CCDC60, DYNLL1, UNC119B, WDR66, STX2, STOML3, FAM216B, KCNRG, ANG, TM9SF1, PNMA1, ISCA2, IFT43, AHSA1, GALC, CALM1, IFI27, HSP90AA1, CKB, CRIP1, IQCH, CALML4, CCDC33, CIB1, NHLRC4, HS3ST6, MSRB1, C16orf71, SMIM22, IQCK, EEF2K, NSMCE1, ZNF688, CTF1, RRAD, TPPP3, ZDHHC1, PSMB10, NQO1, TMEM231, DYNLRB2, FAM92B, C17orf97, TEKT1, TMEM107, B9D1, ALDH3A1, CCL15, TTC25, CCDC103, LRRC46, AMZ2, PRKAR1A, KIF19, CYGB, LRRC45, FBXO15, GPX4, CAPS, CTXN1, FBXW9, RHPN2, FXYD3, DMKN, PSENEN, POLR2I, MIA, B9D2, ERF, RUVBL2, FUZ, VRK3, JOSD2, DNAAF3, HSPBP1, TMEM190, NAT14, BTBD3, IFT52, TOMM34, C20orf85, SOD1, KCNE1, RSPH1, CBY1, DNAL4, ODF3B, APOO, EFHC2, FAM104B, PIH1D3, PRPS1, KLHL13, AKAP14, CETN2
>Brush cell (Tuft cell)
expressed: ALPL, INPP5B, YBX1, NDC1, SLC16A1, MLLT11, KCNN3, NAV1, TOMM20, ID2, ODC1, ANXA4, IL1B, TMEM185B, NIFK, TSN, KYNU, FMNL2, HSPD1, FAM117B, SH3BP4, HES6, SPTSSB, AFAP1, RASSF6, CPE, NREP, FGF1, TUBB2B, SOX4, XPO5, PRDM1, HDAC2, LFNG, RAPGEF5, SKAP2, HOXA1, AZGP1, NKX3-1, MYC, ANXA1, RNF183, CCNJ, FRAT2, ACADSB, ASCL2, PPP1R14B, COLCA2, POU2F3, SORL1, GYS2, LRMP, DIP2B, IL23A, ASCL1, FBRSL1, RCOR1, ADAM10, AEN, CRYM, NFATC3, NIP7, TUBB3, KDM6B, NOS2, RFFL, FOXK2, HOMER3, GRAMD1A, AHCY, ADA, RTCB, PDXP, MAFF, NONO, ACSL4, ATP11C
>Neuroendocrine cell
expressed: ALPL, INPP5B, YBX1, NDC1, SLC16A1, MLLT11, KCNN3, NAV1, TOMM20, ID2, ODC1, ANXA4, IL1B, TMEM185B, NIFK, TSN, KYNU, FMNL2, HSPD1, FAM117B, SH3BP4, HES6, SPTSSB, AFAP1, RASSF6, CPE, NREP, FGF1, TUBB2B, SOX4, XPO5, PRDM1, HDAC2, LFNG, RAPGEF5, SKAP2, HOXA1, AZGP1, NKX3-1, MYC, ANXA1, RNF183, CCNJ, FRAT2, ACADSB, ASCL2, PPP1R14B, COLCA2, POU2F3, SORL1, GYS2, LRMP, DIP2B, IL23A, ASCL1, FBRSL1, RCOR1, ADAM10, AEN, CRYM, NFATC3, NIP7, TUBB3, KDM6B, NOS2, RFFL, FOXK2, HOMER3, GRAMD1A, AHCY, ADA, RTCB, PDXP, MAFF, NONO, ACSL4, ATP11C
>Ionocyte cell
expressed: TMEM51, CLCNKA, CLCNKB, CDA, ID3, PTAFR, AKIRIN1, ATP6V0B, PRPF38A, LRRC42, TMEM61, BSND, WLS, SH3GLB1, RBMXL1, CNN3, ATP1A1, PTGFRN, PI4KB, PYGO2, MEF2D, QSOX1, ATP6V1G3, PPP1R12B, KCNH1, ANGEL2, RPS6KC1, ITPKB, PSEN2, SLC35F3, ACP1, PXDN, KIDINS220, HPCAL1, ATP6V1C2, LBH, ATL2, EPCAM, C1D, ATP6V1B1, SUCLG1, EIF2AK3, COX5B, SULT1C2, TFCP2L1, NCKAP5, MGAT5, DARS, ACVR1, KLHL23, TFPI, FASTKD2, IGFBP5, SCG2, SP110, EIF4E2, EFHD1, HDAC4, BRPF1, VGLL4, TGFBR2, GPD1L, ZDHHC3, CSPG5, PCBP4, ARL6IP5, FOXP1, TFG, ATP6V1A, PPP2R3A, GYG1, GPR160, FAM43A, MRFAP1L1, TBC1D14, WDR1, PPARGC1A, TBC1D1, FAM114A1, FRYL, STAP1, YTHDC1, TMPRSS11E, SCARB2, LEF1, ANK2, USP53, JADE1, CLGN, TBC1D9, CLCN3, ACSL1, AMACR, IQGAP2, MAN2A1, SLC12A2, PPP2CA, GRPEL2, NDST1, CCNJL, FOXI1, ID4, PPP1R18, DDAH2, SLC29A1, RCAN2, SMAP1, MYO6, ANKRD6, CD164, PKIB, AKAP7, SLC2A12, UST, MTHFD1L, MPC1, NDUFA4, ARL4A, PDE1C, RALA, CAMK2B, SEMA3C, CYP51A1, HEPACAM2, DOCK4, CFTR, HILPDA, ATP6V1F, AKR1B1, ATP6V0A4, RARRES2, REPIN1, TMUB1, PRKAG2, PSD3, UBXN2B, TPD52, ZNF704, ATP6V0D2, PLEKHF2, SDC2, NCALD, RRM2B, SNTB1, FBXO32, KHDRBS3, PTK2, DMRT2, CCDC107, RFK, GOLM1, GADD45G, FAM120AOS, PALM2-AKAP2, C9orf152, MEGF9, AGPAT2, CALML3, CELF2, PLXDC2, SVIL, RET, KCNMA1, TSPAN14, TRIM8, NEURL1, CHST15, AKIP1, ASCL3, NRIP3, ADM, LGR4, SYT7, VEGFB, FAM89B, C11orf68, INPPL1, FXYD2, FXYD6-FXYD2, FXYD6, TMPRSS13, SC5D, ETS1, APLP2, ST14, JAM3, CD9, GABARAPL1, CDKN1B, RERG, RECQL, ITPR2, LIMA1, KRT80, KRT7, KRT8, KRT18, TMTC3, DUSP6, UHRF1BP1L, IGF1, NT5DC3, PRDM4, ACADS, RNF34, SHISA2, POSTN, TBC1D4, ATP11A, SAV1, DHRS7, PLEKHG3, SMOC1, ZNF410, LTBP2, TGFB3, IRF2BPL, CCDC85C, ANKRD9, KLC1, THBS1, BMF, INO80, CGNL1, TPM1, CA12, TBC1D2B, FAM174B, RGMA, AXIN1, ATP6V0C, CORO7, NUDT16L1, BFAR, FOPNL, GPRC5B, SCNN1B, MAF, PLCG2, PHF23, STAC2, PHB, NGFR, RAD51C, RAB37, NT5C, H3F3B, TRIM47, TWSG1, IMPA2, OSBPL1A, SLC14A1, NEDD4L, SEC11C, BCL2, GNA11, SLC25A23, DOCK6, MRPL34, ZNF493, USF2, SIRT2, TMEM160, COX6B2, MRPS26, PLCB4, SEC23B, PYGB, BPIFA2, FAM210B, APP, CBR3, BCR, SMARCB1, H1F0, MIEF1, BIK, TMSB4X, PDK3, BCOR, MAOA, SLC9A7, COX7B, ATP7A, DOCK11, AIFM1, VBP1
>FOXN4+ cell
expressed: ENO1, RCC2, LCK, MYCL, STIL, ADAM15, UBE2T, NEK2, PPM1G, SNRPG, TTC30A, PTMA, ARL4C, ACTL6A, USP13, PLK4, CASP3, CDC20B, MCIDAS, CCNO, DHFR, NOP16, TCF19, TAF11, AMD1, DPY19L1, KIAA0895, CHCHD2, DBF4, INSIG1, TACC1, GGH, PSIP1, CDKN2A, LRRC26, BAMBI, CDK1, HELLS, OAT, POLR2L, E2F8, PSMC3, CDK2AP2, CHORDC1, LAYN, HYLS1, TM7SF3, ARNTL2, TMEM106C, PTGES3, LYZ, E2F7, FOXN4, RB1, ACTN1, GSKIP, WDR61, PCSK6, PAQR4, CARHSP1, MAZ, ALDOA, NETO2, CDT1, SLFN11, PIGW, FOXJ1, TYMS, RTTN, GADD45B, ISYNA1, EIF2S2, BTG3, DGCR6, RANBP1, YWHAH, CENPM, PRPS2
>SLC16A7+ cell
expressed: SCNN1D, CCNL2, ATAD3C, CEP104, RNF207, TNFRSF25, NOL9, TNFRSF9, NMNAT1, KIF1B, DFFA, UBIAD1, FBXO6, MTHFR, AGMAT, FBLIM1, CROCC, RSRP1, MAP3K6, FAM76A, MED18, PHACTR4, RAB42, GMEB1, KPNA6, ZBTB8A, ADPRHL2, MANEAL, EXO5, RIMKLA, CCDC30, CLDN19, BEST4, MMACHC, IPP, DMBX1, COA7, ECHDC2, CPT2, TCEANC2, CYB5RL, OMA1, MYSM1, L1TD1, KANK4, LEPR, TCTEX1D1, IL23R, SRSF11, HHLA3, CTH, IFI44L, ODF2L, GBP4, LRRC8B, DBT, RNPC3, GSTM3, OVGP1, MOV10, MAGI3, BCL2L15, MAB21L3, SPAG17, TARS2, THEM4, IL6R, SHE, ADAR, SLC50A1, GON4L, ISG20L2, IGSF9, PIGM, SLAMF6, CD84, PPOX, BLZF1, F5, ANKRD45, RC3H1, ABL2, KIAA1614, MR1, PRELP, LAX1, MDM4, RBBP5, DSTYK, IL10, FLVCR1, PTPN14, GPATCH2, TAF1A, IBA57, TARBP1, RBM34, ARID4B, GGPS1, ZNF669, ZNF124, TRIM58, ZNF692, RNASEH1, RSAD2, MBOAT2, ADAM17, GREB1, LPIN1, BIRC6, GALM, C2orf91, PPM1B, CLHC1, PNPT1, USP34, FAM161A, TMEM17, WDPCP, WDR92, FBXO48, AAK1, TIA1, CCDC142, SEMA4F, KCMF1, ELMOD3, KDM3A, ZNF514, ANKRD36, ANKRD36B, MGAT4A, C2orf15, TBC1D8, RNF149, MFSD9, ST6GAL2, LIMS3, ZC3H6, UGGT1, ARHGEF4, ORC4, KCNJ3, MYO3B, METTL8, GPR155, PMS1, DNAH7, TYW5, CLK1, NIF3L1, FAM126B, CFLAR, ALS2, BMPR2, ICA1L, CARF, CYP20A1, ABI2, MDH1B, METTL21A, KANSL1L, IKZF2, CXCR2, STK36, GLB1L, AP1S3, NYAP2, ARMC9, TIGD1, USP40, MLPH, RAB17, SRGAP3, ARPC4-TTLL3, TTLL3, IL17RE, PRRT3, FANCD2, MKRN2OS, XPC, METTL6, BTD, DLEC1, EXOG, SCN11A, ZNF621, SEC22C, ZNF445, LIMD1, SLC6A20, LRRC2, SCAP, NME6, PLXNB1, COL7A1, ARIH2OS, C3orf62, IP6K1, RBM6, DNAH1, DCP1A, CHDH, CCDC66, DNAH12, LMOD3, CNTN3, SENP7, NXPE3, CD96, TMPRSS7, SIDT1, LRRC58, ARGFX, MBD4, NEK11, ACKR4, NPHP3, DZIP1L, SLC25A36, TFDP2, GK5, XRN1, ATR, HLTF, COMMD2, CCNL1, IFT80, ZBBX, SAMD7, SLC7A14, TMEM212, ZMAT3, GNB4, TTC14, YEATS2, ABCF3, IGF2BP2, KNG1, LPP, CLDN16, PIGX, CEP19, UVSSA, CRIPAK, HAUS3, TADA2B, FAM184B, DCAF16, ANAPC4, C4orf19, TLR10, TMEM156, LIAS, N4BP2, NSUN7, NIPAL1, EXOC1, AASDH, TMPRSS11B, UGT2B15, COX18, FRAS1, MAPK10, EMCN, ALPK1, PRSS12, TNIP3, QRFPR, INTU, HSPA4L, MFSD8, MMAA, SH3D19, LRAT, WDR17, C4orf47, PLEKHG4B, TRIP13, SEMA5A, CMBL, DNAH5, SLC45A2, SPEF2, PRKAA1, SREK1IP1, SGTB, NLN, SREK1, CCDC125, OCLN, GTF2H2, BHMT2, MTX3, ZFYVE16, ERAP2, SRFBP1, LYRM7, ACSL6, SLC22A5, SHROOM1, TCF7, RNF14, PRELID2, LARS, PDE6A, C1QTNF2, PHYKPL, CLK4, ZNF454, ADAMTS2, TRIM41, TRIM52, KIAA0319, BTN3A2, MOG, POU5F1, SKIV2L, AGER, TAP2, SYNGAP1, MDGA1, BTBD9, USP49, TAF8, GUCA1B, RPL7L1, CUL9, POLH, PLA2G7, EFHC1, COL21A1, FILIP1, PHIP, CEP162, TSTD3, MCHR2, QRSL1, TRAF3IP2, TSPYL4, GOPC, CEP85L, TBC1D32, KIAA0408, SOGA3, VNN1, VNN3, PBOV1, UTRN, ADGB, ZC3H12D, SYNE1, GTF2H5, FGFR1OP, CCR6, WDR27, COX19, MAFK, CHST12, FBXL18, ZNF316, VWDE, SCIN, MACC1, DNAH11, FAM221A, FKBP14, PURB, ADCY1, ABCA13, ZNF713, PHKG1, ZNF716, ZNF273, POM121, RFC2, HIP1, SEMA3E, DMTF1, GTPBP10, AKAP9, ANKIB1, FAM133B, CASD1, TECPR1, ZNF655, ZKSCAN1, ZNF3, PILRB, ZCWPW1, MOGAT3, ORAI2, ALKBH4, FBXL13, NAPEPLD, CDHR3, ZNF277, TMEM168, LEP, METTL2B, FAM71F2, KCP, SLC35B4, AKR1D1, SVOPL, UBN2, SLC37A3, ZNF398, ZNF862, XRCC2, NOM1, CLN8, MCPH1, ANGPT2, MFHAS1, PPP1R3B, MTMR9, PIWIL2, BIN3, TNFRSF10B, ENTPD4, IDO1, IKBKB, RNF170, PCMTD1, RP1, SGK3, TMEM67, VPS13B, UTP23, AARD, TSNARE1, ZNF696, ZC3H3, TONSL, ZNF251, ZNF34, ZNF250, AK3, ZDHHC21, MTAP, PIGO, GNE, DCAF10, ANKRD18A, FXN, PTAR1, NMRK1, PCSK5, VPS13A, RASEF, S1PR3, ZNF169, ERCC6L2, CDC14B, XPA, ANKS6, ZNF483, SLC31A1, TNFSF15, CNTRL, GOLGA2, SPTAN1, FNBP1, RALGDS, SNAPC4, EXD3, PNPLA7, DPH7, DIP2C, ANKRD16, ITIH5, CAMK1D, SUV39H2, OLAH, ACBD7, TMEM236, NSUN6, MLLT10, GJD4, ZNF37A, ZNF33B, VSTM4, AGAP6, ZNF365, CCAR1, SLC29A3, CDH23, MCU, USP54, SYNPO2L, MAT1A, LDB3, BTAF1, ZFYVE27, DNMBP, FGFR2, FANK1, LRRC27, EPS8L2, FAM160A2, TRIM3, ARFIP2, STK33, PIK3C2A, NCR3LG1, CSRP3, MPPED2, CSTF3, TRAF6, CD82, AGBL2, FNBP4, FAM111B, FAM111A, MS4A2, SLC22A9, NAA40, EHBP1L1, AP5B1, SART1, RAD9A, CABP4, PDE2A, ARAP1, ATG16L2, ACER3, B3GNT6, CREBZF, NOX4, DYNC2H1, ELMOD1, ATM, TTC12, ANKK1, USP28, PAFAH1B2, CEP164, SCN2B, CCDC84, VPS11, MCAM, USP2, CLMP, GRAMD1B, TIRAP, KCNJ5, ARHGAP32, ERC1, PLEKHG6, ENO2, SLC2A3, MFAP5, GSG1, PLEKHA5, ABCC9, RASSF8, CAPRIN2, DENND5B, YARS2, SCAF11, DNAJC22, SPATS2, CERS5, GALNT6, SLC4A8, CSAD, IKZF4, RNF41, NABP2, STAT2, RBMS2, SLC16A7, MSRB3, CPM, CAPS2, ACSS3, CEP290, NR2C1, IKBIP, SSH1, HECTD4, NOS1, P2RX7, TMEM120B, SETD1B, VPS33A, HCAR1, SBNO1, DDX55, GTF2H3, SFSWAP, DDX51, ZMYM5, KATNAL1, N4BP2L2, SLC25A15, KBTBD6, SIAH3, ARL11, SPRYD7, NEK3, TDRD3, BIVM, ARGLU1, GRTP1, DCUN1D2, RASA3, METTL17, ACIN1, RABGGTA, AP4S1, DNAAF2, L2HGDH, ATG14, SNAPC1, CHURC1, MAP3K9, RBM25, LIN52, EFCAB11, TDP1, CCDC88C, TRIP11, BTBD7, CLMN, C14orf132, SLC25A29, MOK, MTA1, GABRB3, FMN1, SLC12A6, GOLGA8A, RPUSD2, JMJD7, VPS39, ZNF106, LRRC57, TUBGCP4, SLC28A2, MYEF2, ATP8B4, TRPM7, GNB5, MYO5A, RAB27A, LACTB, PDCD7, DIS3L, STOML1, FAM219B, NEIL1, GOLGA6L10, GOLGA6L9, FSD2, C15orf40, GOLGA6L4, WDR73, WDR93, TTC23, UNKL, MAPK8IP3, FAHD1, PKD1, PGP, MEFV, CLUAP1, DNASE1, ALG1, SNX29, SHISA9, NPIPA2, NPIPA5, ABCC6, SMG1, TMC5, GP2, DNAH3, NPIPB3, VWA3A, NPIPB5, DCTN5, TNRC6A, NPIPB6, NPIPB9, NFATC2IP, SPN, QPRT, DOC2A, ITGAL, ZNF785, SRCAP, PHKG2, TRIM72, SHCBP1, MYLK3, LONP2, HEATR3, NKD1, DYNC1LI2, PDP2, KIAA0895L, LRRC36, GFOD2, SLC7A6, NFAT5, PDPR, ZNF23, MARVELD3, CHST5, ADAT1, WWOX, DNAAF1, ANKRD11, SPG7, VPS53, TLCD2, SMYD4, TSR1, METTL16, CTNS, CYB5D2, SCIMP, AIPL1, KIAA0753, XAF1, CHRNB1, DNAH2, CNTROB, KRBA2, USP43, GAS7, TOP3A, WSB1, NEK8, PIPOX, ABHD15, EFCAB5, SLC6A4, C17orf75, SLFN13, CCL5, MYO19, SYNRG, TBC1D3, SRCIN1, CWC25, PLXDC1, FBXL20, IKZF3, GSDMB, MSL1, KAT2A, RND2, SLC4A1, ARL17A, CDK5RAP3, STXBP4, DGKE, PRR11, GDPD1, TUBD1, BRIP1, METTL2A, TLK2, CYB561, KCNH6, MAP3K3, DDX5, ABCA9, ABCA5, SSTR2, FADS6, TRIM65, JMJD6, MFSD11, ENGASE, CCDC40, ARL16, ANKRD62, PTPN2, ZNF519, DSC1, SLC14A2, CCBE1, KDSR, DSEL, CFD, GAMT, ZNF554, ZNF555, ZNF556, RAX2, ATCAY, TMIGD2, DPP9, FUT6, GTF2F1, PNPLA6, EVI5L, MYO1F, ZNF426, ZNF561, ZNF440, ZNF763, ZNF625, ZNF563, ZNF791, DNASE2, MRI1, IL27RA, AKAP8, CYP4F12, HSH2D, SLC35E1, ANKLE1, NXNL1, PDE4C, SUGP2, PBX4, ZNF737, ZNF714, ZNF429, ZNF728, ZNF302, ZFP14, ZNF461, ZNF793, MAP4K1, RINL, NFKBIB, SAMD4B, MED29, NUMBL, CEACAM5, ZNF526, ZNF234, CLASRP, EXOC3L2, CD3EAP, OPA3, QPCTL, PRKD2, C5AR1, CRX, ZNF114, CCDC114, KCNJ14, FAM83E, FUT2, KCNA7, SIGLEC11, ZNF841, ZNF766, ZNF83, ZNF320, ZNF816-ZNF321P, ERVV-1, ZNF665, ZNF761, NLRP12, CACNG8, LILRB3, LILRA5, LAIR1, LENG8, LILRB1, FCAR, ZNF865, DUXA, ZNF264, ZNF749, ZNF773, ZNF549, ZNF551, ZNF154, ZNF587, ZNF417, ZNF606, ZNF135, MZF1, SIRPB2, ZNF343, UBOX5, ATRN, MAVS, PANK2, DZANK1, CDK5RAP1, PXMP4, PIGU, NFS1, GDAP1L1, TTPAL, PABPC1L, MOCS3, TSHZ2, ZBP1, STX16, FAM217B, MTG2, LAMA5, PTK6, JAM2, PAXBP1, C21orf62, IL10RB, ITSN1, SETD4, AIRE, UBE2G2, POFUT2, C21orf58, DIP2A, IL17RA, MICAL3, PEX26, KLHL22, SNAP29, SLC2A11, SGSM1, HSCB, KREMEN1, SEC14L4, APOL6, GGA1, GCAT, PLA2G6, DDX17, DMC1, FAM227A, NPTXR, TNRC6B, DESI1, RRP7A, PRR5-ARHGAP8, ARHGAP8, TRMU, PRKX, MID1, TLR7, GEMIN8, ASB11, MAGEB10, CXorf21, GPR82, WDR45, SHROOM4, FAAH2, OPHN1, TAF1, ZDHHC15, PCDH11X, DIAPH2, NXF2, NXF2B, RBM41, VSIG1, MCTS1, XIAP, PCDH11Y, DDX3Y
