# Supplementary material for: Single-cell RNA sequencing analysis to explore immune cell heterogeneity and novel biomarkers for the prognosis of lung adenocarcinoma
Source: Front Genet. 2022 Aug 15;13:975542. doi: 10.3389/fgene.2022.975542 (PMC9486955; doi:10.3389/fgene.2022.975542)
Supplement: Supplementary file 6 [file Table5.XLS]

source	target	ligand	receptor	prob	pval	interaction_name	interaction_name_2	pathway_name	annotation	evidence
Dendritic cell	Fibroblast	TGFB1	TGFbR1_R2	0.000402383667816816	0	TGFB1_TGFBR1_TGFBR2	TGFB1 - (TGFBR1+TGFBR2)	TGFb	Secreted Signaling	KEGG: hsa04350
Endothelial cell	Fibroblast	TGFB1	TGFbR1_R2	0.000338974724173523	0	TGFB1_TGFBR1_TGFBR2	TGFB1 - (TGFBR1+TGFBR2)	TGFb	Secreted Signaling	KEGG: hsa04350
Fibroblast	Fibroblast	TGFB1	TGFbR1_R2	6.32555011448896e-05	0	TGFB1_TGFBR1_TGFBR2	TGFB1 - (TGFBR1+TGFBR2)	TGFb	Secreted Signaling	KEGG: hsa04350
Macrophage	Fibroblast	TGFB1	TGFbR1_R2	0.000591875479839775	0	TGFB1_TGFBR1_TGFBR2	TGFB1 - (TGFBR1+TGFBR2)	TGFb	Secreted Signaling	KEGG: hsa04350
Neuroendocrine cell	Fibroblast	TGFB1	TGFbR1_R2	0.000477828334219357	0	TGFB1_TGFBR1_TGFBR2	TGFB1 - (TGFBR1+TGFBR2)	TGFb	Secreted Signaling	KEGG: hsa04350
Secretory cell	Fibroblast	TGFB1	TGFbR1_R2	0.000346749604313464	0	TGFB1_TGFBR1_TGFBR2	TGFB1 - (TGFBR1+TGFBR2)	TGFb	Secreted Signaling	KEGG: hsa04350
SLC16A7+ cell	Fibroblast	TGFB1	TGFbR1_R2	0.000429790181378025	0	TGFB1_TGFBR1_TGFBR2	TGFB1 - (TGFBR1+TGFBR2)	TGFb	Secreted Signaling	KEGG: hsa04350
T cell	Fibroblast	TGFB1	TGFbR1_R2	0.00168389829506281	0	TGFB1_TGFBR1_TGFBR2	TGFB1 - (TGFBR1+TGFBR2)	TGFb	Secreted Signaling	KEGG: hsa04350
Ciliated cell	Endothelial cell	GDF15	TGFBR2	0.0124602804654101	0	GDF15_TGFBR2	GDF15 - TGFBR2	GDF	Secreted Signaling	KEGG: hsa04350
Secretory cell	Endothelial cell	GDF15	TGFBR2	0.00968772557146688	0	GDF15_TGFBR2	GDF15 - TGFBR2	GDF	Secreted Signaling	KEGG: hsa04350
Ciliated cell	Fibroblast	GDF15	TGFBR2	0.00422555490768893	0	GDF15_TGFBR2	GDF15 - TGFBR2	GDF	Secreted Signaling	KEGG: hsa04350
Secretory cell	Fibroblast	GDF15	TGFBR2	0.0032792361934083	0	GDF15_TGFBR2	GDF15 - TGFBR2	GDF	Secreted Signaling	KEGG: hsa04350
Ciliated cell	Ionocyte cell	GDF15	TGFBR2	0.0117795078790087	0	GDF15_TGFBR2	GDF15 - TGFBR2	GDF	Secreted Signaling	KEGG: hsa04350
Secretory cell	Ionocyte cell	GDF15	TGFBR2	0.00915702806505132	0	GDF15_TGFBR2	GDF15 - TGFBR2	GDF	Secreted Signaling	KEGG: hsa04350
Ciliated cell	Lung epithelial cell	GDF15	TGFBR2	0.00322269708243334	0	GDF15_TGFBR2	GDF15 - TGFBR2	GDF	Secreted Signaling	KEGG: hsa04350
Secretory cell	Lung epithelial cell	GDF15	TGFBR2	0.00250040577662839	0	GDF15_TGFBR2	GDF15 - TGFBR2	GDF	Secreted Signaling	KEGG: hsa04350
Ciliated cell	Macrophage	GDF15	TGFBR2	0.00400045206561723	0	GDF15_TGFBR2	GDF15 - TGFBR2	GDF	Secreted Signaling	KEGG: hsa04350
Secretory cell	Macrophage	GDF15	TGFBR2	0.00310438827329435	0	GDF15_TGFBR2	GDF15 - TGFBR2	GDF	Secreted Signaling	KEGG: hsa04350
Ciliated cell	Secretory cell	GDF15	TGFBR2	0.00213365744907225	0	GDF15_TGFBR2	GDF15 - TGFBR2	GDF	Secreted Signaling	KEGG: hsa04350
Secretory cell	Secretory cell	GDF15	TGFBR2	0.0016550433385524	0	GDF15_TGFBR2	GDF15 - TGFBR2	GDF	Secreted Signaling	KEGG: hsa04350
Ciliated cell	SLC16A7+ cell	GDF15	TGFBR2	0.00518602596737219	0	GDF15_TGFBR2	GDF15 - TGFBR2	GDF	Secreted Signaling	KEGG: hsa04350
Secretory cell	SLC16A7+ cell	GDF15	TGFBR2	0.00402547801509223	0	GDF15_TGFBR2	GDF15 - TGFBR2	GDF	Secreted Signaling	KEGG: hsa04350
Ciliated cell	T cell	GDF15	TGFBR2	0.00408871417603384	0	GDF15_TGFBR2	GDF15 - TGFBR2	GDF	Secreted Signaling	KEGG: hsa04350
Secretory cell	T cell	GDF15	TGFBR2	0.00317294347836994	0	GDF15_TGFBR2	GDF15 - TGFBR2	GDF	Secreted Signaling	KEGG: hsa04350
Ciliated cell	Ciliated cell	AREG	EGFR	0.000174368410343338	0	AREG_EGFR	AREG - EGFR	EGF	Secreted Signaling	KEGG: hsa04012
Dendritic cell	Ciliated cell	AREG	EGFR	0.000791173228170218	0	AREG_EGFR	AREG - EGFR	EGF	Secreted Signaling	KEGG: hsa04012
Ionocyte cell	Ciliated cell	AREG	EGFR	0.00017237867721795	0	AREG_EGFR	AREG - EGFR	EGF	Secreted Signaling	KEGG: hsa04012
Lung epithelial cell	Ciliated cell	AREG	EGFR	0.00164313880852651	0	AREG_EGFR	AREG - EGFR	EGF	Secreted Signaling	KEGG: hsa04012
Macrophage	Ciliated cell	AREG	EGFR	0.00117297471103004	0	AREG_EGFR	AREG - EGFR	EGF	Secreted Signaling	KEGG: hsa04012
Neuroendocrine cell	Ciliated cell	AREG	EGFR	0.000228810672362974	0	AREG_EGFR	AREG - EGFR	EGF	Secreted Signaling	KEGG: hsa04012
Secretory cell	Ciliated cell	AREG	EGFR	0.000108970764762191	0	AREG_EGFR	AREG - EGFR	EGF	Secreted Signaling	KEGG: hsa04012
T cell	Ciliated cell	AREG	EGFR	0.000274495377667714	0	AREG_EGFR	AREG - EGFR	EGF	Secreted Signaling	KEGG: hsa04012
Ciliated cell	Fibroblast	AREG	EGFR	0.0013472226127375	0	AREG_EGFR	AREG - EGFR	EGF	Secreted Signaling	KEGG: hsa04012
Dendritic cell	Fibroblast	AREG	EGFR	0.0060875809027653	0	AREG_EGFR	AREG - EGFR	EGF	Secreted Signaling	KEGG: hsa04012
Ionocyte cell	Fibroblast	AREG	EGFR	0.00133186716631091	0	AREG_EGFR	AREG - EGFR	EGF	Secreted Signaling	KEGG: hsa04012
Lung epithelial cell	Fibroblast	AREG	EGFR	0.0125711659253625	0	AREG_EGFR	AREG - EGFR	EGF	Secreted Signaling	KEGG: hsa04012
Macrophage	Fibroblast	AREG	EGFR	0.00900227610490899	0	AREG_EGFR	AREG - EGFR	EGF	Secreted Signaling	KEGG: hsa04012
Neuroendocrine cell	Fibroblast	AREG	EGFR	0.00176721259327507	0	AREG_EGFR	AREG - EGFR	EGF	Secreted Signaling	KEGG: hsa04012
Secretory cell	Fibroblast	AREG	EGFR	0.000842311381283622	0	AREG_EGFR	AREG - EGFR	EGF	Secreted Signaling	KEGG: hsa04012
T cell	Fibroblast	AREG	EGFR	0.00211940594472043	0	AREG_EGFR	AREG - EGFR	EGF	Secreted Signaling	KEGG: hsa04012
Ciliated cell	Ionocyte cell	AREG	EGFR	0.00192461396982289	0	AREG_EGFR	AREG - EGFR	EGF	Secreted Signaling	KEGG: hsa04012
Dendritic cell	Ionocyte cell	AREG	EGFR	0.00867893433827488	0	AREG_EGFR	AREG - EGFR	EGF	Secreted Signaling	KEGG: hsa04012
Ionocyte cell	Ionocyte cell	AREG	EGFR	0.00190269003963897	0	AREG_EGFR	AREG - EGFR	EGF	Secreted Signaling	KEGG: hsa04012
Lung epithelial cell	Ionocyte cell	AREG	EGFR	0.0178728135782677	0	AREG_EGFR	AREG - EGFR	EGF	Secreted Signaling	KEGG: hsa04012
Macrophage	Ionocyte cell	AREG	EGFR	0.0128183517203519	0	AREG_EGFR	AREG - EGFR	EGF	Secreted Signaling	KEGG: hsa04012
Neuroendocrine cell	Ionocyte cell	AREG	EGFR	0.00252414789098018	0	AREG_EGFR	AREG - EGFR	EGF	Secreted Signaling	KEGG: hsa04012
Secretory cell	Ionocyte cell	AREG	EGFR	0.00120356917079642	0	AREG_EGFR	AREG - EGFR	EGF	Secreted Signaling	KEGG: hsa04012
T cell	Ionocyte cell	AREG	EGFR	0.00302673585916864	0	AREG_EGFR	AREG - EGFR	EGF	Secreted Signaling	KEGG: hsa04012
Ciliated cell	Ciliated cell	AREG	EGFR_ERBB2	0.000511262497196	0	AREG_EGFR_ERBB2	AREG - (EGFR+ERBB2)	EGF	Secreted Signaling	KEGG: hsa04012
Dendritic cell	Ciliated cell	AREG	EGFR_ERBB2	0.00231702315258467	0	AREG_EGFR_ERBB2	AREG - (EGFR+ERBB2)	EGF	Secreted Signaling	KEGG: hsa04012
Ionocyte cell	Ciliated cell	AREG	EGFR_ERBB2	0.000505430379666538	0	AREG_EGFR_ERBB2	AREG - (EGFR+ERBB2)	EGF	Secreted Signaling	KEGG: hsa04012
Lung epithelial cell	Ciliated cell	AREG	EGFR_ERBB2	0.00480418229697162	0	AREG_EGFR_ERBB2	AREG - (EGFR+ERBB2)	EGF	Secreted Signaling	KEGG: hsa04012
Macrophage	Ciliated cell	AREG	EGFR_ERBB2	0.00343263412743374	0	AREG_EGFR_ERBB2	AREG - (EGFR+ERBB2)	EGF	Secreted Signaling	KEGG: hsa04012
Neuroendocrine cell	Ciliated cell	AREG	EGFR_ERBB2	0.000670821105991425	0	AREG_EGFR_ERBB2	AREG - (EGFR+ERBB2)	EGF	Secreted Signaling	KEGG: hsa04012
Secretory cell	Ciliated cell	AREG	EGFR_ERBB2	0.000319551613841898	0	AREG_EGFR_ERBB2	AREG - (EGFR+ERBB2)	EGF	Secreted Signaling	KEGG: hsa04012
T cell	Ciliated cell	AREG	EGFR_ERBB2	0.000804687290466752	0	AREG_EGFR_ERBB2	AREG - (EGFR+ERBB2)	EGF	Secreted Signaling	KEGG: hsa04012
Ciliated cell	Ionocyte cell	AREG	EGFR_ERBB2	0.00175963925275045	0	AREG_EGFR_ERBB2	AREG - (EGFR+ERBB2)	EGF	Secreted Signaling	KEGG: hsa04012
Dendritic cell	Ionocyte cell	AREG	EGFR_ERBB2	0.00793959612805147	0	AREG_EGFR_ERBB2	AREG - (EGFR+ERBB2)	EGF	Secreted Signaling	KEGG: hsa04012
Ionocyte cell	Ionocyte cell	AREG	EGFR_ERBB2	0.0017395913300076	0	AREG_EGFR_ERBB2	AREG - (EGFR+ERBB2)	EGF	Secreted Signaling	KEGG: hsa04012
Lung epithelial cell	Ionocyte cell	AREG	EGFR_ERBB2	0.0163631981426271	0	AREG_EGFR_ERBB2	AREG - (EGFR+ERBB2)	EGF	Secreted Signaling	KEGG: hsa04012
Macrophage	Ionocyte cell	AREG	EGFR_ERBB2	0.0117305589111427	0	AREG_EGFR_ERBB2	AREG - (EGFR+ERBB2)	EGF	Secreted Signaling	KEGG: hsa04012
Neuroendocrine cell	Ionocyte cell	AREG	EGFR_ERBB2	0.00230790095482364	0	AREG_EGFR_ERBB2	AREG - (EGFR+ERBB2)	EGF	Secreted Signaling	KEGG: hsa04012
Secretory cell	Ionocyte cell	AREG	EGFR_ERBB2	0.00110033307870702	0	AREG_EGFR_ERBB2	AREG - (EGFR+ERBB2)	EGF	Secreted Signaling	KEGG: hsa04012
T cell	Ionocyte cell	AREG	EGFR_ERBB2	0.00276755104228892	0	AREG_EGFR_ERBB2	AREG - (EGFR+ERBB2)	EGF	Secreted Signaling	KEGG: hsa04012
Ciliated cell	Ciliated cell	BTC	EGFR	0.000104394764319955	0	BTC_EGFR	BTC - EGFR	EGF	Secreted Signaling	KEGG: hsa04012
Ciliated cell	Fibroblast	BTC	EGFR	0.000806965121398012	0	BTC_EGFR	BTC - EGFR	EGF	Secreted Signaling	KEGG: hsa04012
Ciliated cell	Ionocyte cell	BTC	EGFR	0.00115308079628761	0	BTC_EGFR	BTC - EGFR	EGF	Secreted Signaling	KEGG: hsa04012
Ciliated cell	Ciliated cell	BTC	EGFR_ERBB2	0.000306135416390379	0	BTC_EGFR_ERBB2	BTC - (EGFR+ERBB2)	EGF	Secreted Signaling	KEGG: hsa04012
Ciliated cell	Ionocyte cell	BTC	EGFR_ERBB2	0.00105417077154266	0	BTC_EGFR_ERBB2	BTC - (EGFR+ERBB2)	EGF	Secreted Signaling	KEGG: hsa04012
Ciliated cell	Ciliated cell	BTC	ERBB4	0.000635847051130336	0	BTC_ERBB4	BTC - ERBB4	EGF	Secreted Signaling	KEGG: hsa04012
Ciliated cell	Ciliated cell	BTC	ERBB2_ERBB4	0.000755389217157095	0	BTC_ERBB2_ERBB4	BTC - (ERBB2+ERBB4)	EGF	Secreted Signaling	KEGG: hsa04012
Ionocyte cell	Ciliated cell	HBEGF	EGFR	0.000123741317859052	0	HBEGF_EGFR	HBEGF - EGFR	EGF	Secreted Signaling	KEGG: hsa04012
Macrophage	Ciliated cell	HBEGF	EGFR	0.000267790915295056	0	HBEGF_EGFR	HBEGF - EGFR	EGF	Secreted Signaling	KEGG: hsa04012
Ionocyte cell	Fibroblast	HBEGF	EGFR	0.000956388257119617	0	HBEGF_EGFR	HBEGF - EGFR	EGF	Secreted Signaling	KEGG: hsa04012
Macrophage	Fibroblast	HBEGF	EGFR	0.00206773332845525	0	HBEGF_EGFR	HBEGF - EGFR	EGF	Secreted Signaling	KEGG: hsa04012
Ionocyte cell	Ionocyte cell	HBEGF	EGFR	0.00136650540929266	0	HBEGF_EGFR	HBEGF - EGFR	EGF	Secreted Signaling	KEGG: hsa04012
Macrophage	Ionocyte cell	HBEGF	EGFR	0.00295300736095451	0	HBEGF_EGFR	HBEGF - EGFR	EGF	Secreted Signaling	KEGG: hsa04012
Ionocyte cell	Ciliated cell	HBEGF	EGFR_ERBB2	0.00036285520396997	0	HBEGF_EGFR_ERBB2	HBEGF - (EGFR+ERBB2)	EGF	Secreted Signaling	KEGG: hsa04012
Macrophage	Ciliated cell	HBEGF	EGFR_ERBB2	0.000785043228023761	0	HBEGF_EGFR_ERBB2	HBEGF - (EGFR+ERBB2)	EGF	Secreted Signaling	KEGG: hsa04012
Ionocyte cell	Ionocyte cell	HBEGF	EGFR_ERBB2	0.00124931094981433	0	HBEGF_EGFR_ERBB2	HBEGF - (EGFR+ERBB2)	EGF	Secreted Signaling	KEGG: hsa04012
Macrophage	Ionocyte cell	HBEGF	EGFR_ERBB2	0.00270011894856681	0	HBEGF_EGFR_ERBB2	HBEGF - (EGFR+ERBB2)	EGF	Secreted Signaling	KEGG: hsa04012
Ionocyte cell	Ciliated cell	HBEGF	ERBB4	0.000753608701889734	0	HBEGF_ERBB4	HBEGF - ERBB4	EGF	Secreted Signaling	KEGG: hsa04012
Macrophage	Ciliated cell	HBEGF	ERBB4	0.001629703665169	0	HBEGF_ERBB4	HBEGF - ERBB4	EGF	Secreted Signaling	KEGG: hsa04012
Ionocyte cell	Ciliated cell	HBEGF	ERBB2_ERBB4	0.000895270765467444	0	HBEGF_ERBB2_ERBB4	HBEGF - (ERBB2+ERBB4)	EGF	Secreted Signaling	KEGG: hsa04012
Macrophage	Ciliated cell	HBEGF	ERBB2_ERBB4	0.0019357335181937	0	HBEGF_ERBB2_ERBB4	HBEGF - (ERBB2+ERBB4)	EGF	Secreted Signaling	KEGG: hsa04012
Macrophage	Ciliated cell	EREG	EGFR	0.000401270145059578	0	EREG_EGFR	EREG - EGFR	EGF	Secreted Signaling	KEGG: hsa04012
Macrophage	Fibroblast	EREG	EGFR	0.00309560806956793	0	EREG_EGFR	EREG - EGFR	EGF	Secreted Signaling	KEGG: hsa04012
Macrophage	Ionocyte cell	EREG	EGFR	0.0044190050435071	0	EREG_EGFR	EREG - EGFR	EGF	Secreted Signaling	KEGG: hsa04012
Macrophage	Ciliated cell	EREG	EGFR_ERBB2	0.00117604135721095	0	EREG_EGFR_ERBB2	EREG - (EGFR+ERBB2)	EGF	Secreted Signaling	KEGG: hsa04012
Macrophage	Ionocyte cell	EREG	EGFR_ERBB2	0.00404108097127696	0	EREG_EGFR_ERBB2	EREG - (EGFR+ERBB2)	EGF	Secreted Signaling	KEGG: hsa04012
Macrophage	Ciliated cell	EREG	ERBB4	0.00244036538623662	0	EREG_ERBB4	EREG - ERBB4	EGF	Secreted Signaling	KEGG: hsa04012
Macrophage	Ciliated cell	EREG	ERBB2_ERBB4	0.00289818143127724	0	EREG_ERBB2_ERBB4	EREG - (ERBB2+ERBB4)	EGF	Secreted Signaling	KEGG: hsa04012
Fibroblast	Fibroblast	FGF7	FGFR1	0.00545996431300122	0	FGF7_FGFR1	FGF7 - FGFR1	FGF	Secreted Signaling	PMC: 4393358
Lung epithelial cell	Fibroblast	FGF7	FGFR1	0.00294305403844817	0	FGF7_FGFR1	FGF7 - FGFR1	FGF	Secreted Signaling	PMC: 4393358
Ionocyte cell	Fibroblast	PDGFA	PDGFRA	0.00329065091836554	0	PDGFA_PDGFRA	PDGFA - PDGFRA	PDGF	Secreted Signaling	PMID: 15207812
Ionocyte cell	Fibroblast	PDGFA	PDGFRB	0.00105745976333465	0	PDGFA_PDGFRB	PDGFA - PDGFRB	PDGF	Secreted Signaling	PMID: 15207812
Endothelial cell	Fibroblast	PDGFB	PDGFRA	0.0017636109111038	0	PDGFB_PDGFRA	PDGFB - PDGFRA	PDGF	Secreted Signaling	PMID: 15207812
Endothelial cell	Fibroblast	PDGFB	PDGFRB	0.000565724267829192	0	PDGFB_PDGFRB	PDGFB - PDGFRB	PDGF	Secreted Signaling	PMID: 15207812
Secretory cell	Fibroblast	PDGFC	PDGFRA	0.00160352795318653	0	PDGFC_PDGFRA	PDGFC - PDGFRA	PDGF	Secreted Signaling	PMID: 15207812
Dendritic cell	Endothelial cell	VEGFA	FLT1	0.0240999288858846	0	VEGFA_VEGFR1	VEGFA - VEGFR1	VEGF	Secreted Signaling	KEGG: hsa04370; PMID: 16633338
Ionocyte cell	Endothelial cell	VEGFA	FLT1	0.0128091701724949	0	VEGFA_VEGFR1	VEGFA - VEGFR1	VEGF	Secreted Signaling	KEGG: hsa04370; PMID: 16633338
Secretory cell	Endothelial cell	VEGFA	FLT1	0.00142312819686465	0	VEGFA_VEGFR1	VEGFA - VEGFR1	VEGF	Secreted Signaling	KEGG: hsa04370; PMID: 16633338
Fibroblast	Endothelial cell	VEGFB	FLT1	0.00497992313414746	0	VEGFB_VEGFR1	VEGFB - VEGFR1	VEGF	Secreted Signaling	KEGG: hsa04370; PMID: 16633338
Secretory cell	Endothelial cell	VEGFB	FLT1	0.00195675669197094	0	VEGFB_VEGFR1	VEGFB - VEGFR1	VEGF	Secreted Signaling	KEGG: hsa04370; PMID: 16633338
Fibroblast	Ciliated cell	IGF1	IGF1R	0.00161506433133377	0	IGF1_IGF1R	IGF1 - IGF1R	IGF	Secreted Signaling	PMID: 14604834
Fibroblast	Ciliated cell	CXCL12	CXCR4	0.00231451942654799	0	CXCL12_CXCR4	CXCL12 - CXCR4	CXCL	Secreted Signaling	KEGG: hsa04060
Fibroblast	Endothelial cell	CXCL12	CXCR4	0.00236397753349252	0	CXCL12_CXCR4	CXCL12 - CXCR4	CXCL	Secreted Signaling	KEGG: hsa04060
Fibroblast	Fibroblast	CXCL12	CXCR4	0.00174510575771311	0	CXCL12_CXCR4	CXCL12 - CXCR4	CXCL	Secreted Signaling	KEGG: hsa04060
Fibroblast	Ionocyte cell	CXCL12	CXCR4	0.0021673131520497	0	CXCL12_CXCR4	CXCL12 - CXCR4	CXCL	Secreted Signaling	KEGG: hsa04060
Fibroblast	Lung epithelial cell	CXCL12	CXCR4	0.00184253386202514	0	CXCL12_CXCR4	CXCL12 - CXCR4	CXCL	Secreted Signaling	KEGG: hsa04060
Fibroblast	Macrophage	CXCL12	CXCR4	0.0188148483918056	0	CXCL12_CXCR4	CXCL12 - CXCR4	CXCL	Secreted Signaling	KEGG: hsa04060
Fibroblast	Neuroendocrine cell	CXCL12	CXCR4	0.00529355022978126	0	CXCL12_CXCR4	CXCL12 - CXCR4	CXCL	Secreted Signaling	KEGG: hsa04060
Fibroblast	Secretory cell	CXCL12	CXCR4	0.0101223044594539	0	CXCL12_CXCR4	CXCL12 - CXCR4	CXCL	Secreted Signaling	KEGG: hsa04060
Fibroblast	SLC16A7+ cell	CXCL12	CXCR4	0.0310855191726884	0	CXCL12_CXCR4	CXCL12 - CXCR4	CXCL	Secreted Signaling	KEGG: hsa04060
Fibroblast	T cell	CXCL12	CXCR4	0.0332086266200322	0	CXCL12_CXCR4	CXCL12 - CXCR4	CXCL	Secreted Signaling	KEGG: hsa04060
Fibroblast	Ciliated cell	MIF	CD74_CXCR4	0.0177531309114181	0.04	MIF_CD74_CXCR4	MIF - (CD74+CXCR4)	MIF	Secreted Signaling	PMID: 29637711; PMID: 24760155
Lung epithelial cell	Ciliated cell	MIF	CD74_CXCR4	0.0212403955473898	0	MIF_CD74_CXCR4	MIF - (CD74+CXCR4)	MIF	Secreted Signaling	PMID: 29637711; PMID: 24760155
Fibroblast	Endothelial cell	MIF	CD74_CXCR4	0.0224891069230407	0	MIF_CD74_CXCR4	MIF - (CD74+CXCR4)	MIF	Secreted Signaling	PMID: 29637711; PMID: 24760155
Lung epithelial cell	Endothelial cell	MIF	CD74_CXCR4	0.0268812045349965	0	MIF_CD74_CXCR4	MIF - (CD74+CXCR4)	MIF	Secreted Signaling	PMID: 29637711; PMID: 24760155
Lung epithelial cell	Ionocyte cell	MIF	CD74_CXCR4	0.0201691364735663	0	MIF_CD74_CXCR4	MIF - (CD74+CXCR4)	MIF	Secreted Signaling	PMID: 29637711; PMID: 24760155
Fibroblast	Lung epithelial cell	MIF	CD74_CXCR4	0.0203159218868217	0	MIF_CD74_CXCR4	MIF - (CD74+CXCR4)	MIF	Secreted Signaling	PMID: 29637711; PMID: 24760155
Lung epithelial cell	Lung epithelial cell	MIF	CD74_CXCR4	0.0242941470297936	0	MIF_CD74_CXCR4	MIF - (CD74+CXCR4)	MIF	Secreted Signaling	PMID: 29637711; PMID: 24760155
Ciliated cell	Macrophage	MIF	CD74_CXCR4	0.0436083680936046	0	MIF_CD74_CXCR4	MIF - (CD74+CXCR4)	MIF	Secreted Signaling	PMID: 29637711; PMID: 24760155
Endothelial cell	Macrophage	MIF	CD74_CXCR4	0.0276280192889123	0	MIF_CD74_CXCR4	MIF - (CD74+CXCR4)	MIF	Secreted Signaling	PMID: 29637711; PMID: 24760155
Fibroblast	Macrophage	MIF	CD74_CXCR4	0.0572551369423504	0	MIF_CD74_CXCR4	MIF - (CD74+CXCR4)	MIF	Secreted Signaling	PMID: 29637711; PMID: 24760155
Ionocyte cell	Macrophage	MIF	CD74_CXCR4	0.0258563603070956	0	MIF_CD74_CXCR4	MIF - (CD74+CXCR4)	MIF	Secreted Signaling	PMID: 29637711; PMID: 24760155
Lung epithelial cell	Macrophage	MIF	CD74_CXCR4	0.0679649189297701	0	MIF_CD74_CXCR4	MIF - (CD74+CXCR4)	MIF	Secreted Signaling	PMID: 29637711; PMID: 24760155
T cell	Macrophage	MIF	CD74_CXCR4	0.024109982657572	0.04	MIF_CD74_CXCR4	MIF - (CD74+CXCR4)	MIF	Secreted Signaling	PMID: 29637711; PMID: 24760155
Ciliated cell	Neuroendocrine cell	MIF	CD74_CXCR4	0.0198685689318367	0.01	MIF_CD74_CXCR4	MIF - (CD74+CXCR4)	MIF	Secreted Signaling	PMID: 29637711; PMID: 24760155
Fibroblast	Neuroendocrine cell	MIF	CD74_CXCR4	0.0262904438980963	0	MIF_CD74_CXCR4	MIF - (CD74+CXCR4)	MIF	Secreted Signaling	PMID: 29637711; PMID: 24760155
Lung epithelial cell	Neuroendocrine cell	MIF	CD74_CXCR4	0.0314010899997678	0	MIF_CD74_CXCR4	MIF - (CD74+CXCR4)	MIF	Secreted Signaling	PMID: 29637711; PMID: 24760155
Ciliated cell	Secretory cell	MIF	CD74_CXCR4	0.0363941172878398	0	MIF_CD74_CXCR4	MIF - (CD74+CXCR4)	MIF	Secreted Signaling	PMID: 29637711; PMID: 24760155
Endothelial cell	Secretory cell	MIF	CD74_CXCR4	0.0229938809593488	0	MIF_CD74_CXCR4	MIF - (CD74+CXCR4)	MIF	Secreted Signaling	PMID: 29637711; PMID: 24760155
Fibroblast	Secretory cell	MIF	CD74_CXCR4	0.0478963263544356	0	MIF_CD74_CXCR4	MIF - (CD74+CXCR4)	MIF	Secreted Signaling	PMID: 29637711; PMID: 24760155
Ionocyte cell	Secretory cell	MIF	CD74_CXCR4	0.0215128136302634	0	MIF_CD74_CXCR4	MIF - (CD74+CXCR4)	MIF	Secreted Signaling	PMID: 29637711; PMID: 24760155
Lung epithelial cell	Secretory cell	MIF	CD74_CXCR4	0.056961281131459	0	MIF_CD74_CXCR4	MIF - (CD74+CXCR4)	MIF	Secreted Signaling	PMID: 29637711; PMID: 24760155
Ciliated cell	SLC16A7+ cell	MIF	CD74_CXCR4	0.0443888220574276	0	MIF_CD74_CXCR4	MIF - (CD74+CXCR4)	MIF	Secreted Signaling	PMID: 29637711; PMID: 24760155
Endothelial cell	SLC16A7+ cell	MIF	CD74_CXCR4	0.0281308870168888	0	MIF_CD74_CXCR4	MIF - (CD74+CXCR4)	MIF	Secreted Signaling	PMID: 29637711; PMID: 24760155
Fibroblast	SLC16A7+ cell	MIF	CD74_CXCR4	0.0582649463877846	0	MIF_CD74_CXCR4	MIF - (CD74+CXCR4)	MIF	Secreted Signaling	PMID: 29637711; PMID: 24760155
Ionocyte cell	SLC16A7+ cell	MIF	CD74_CXCR4	0.0263278545255554	0	MIF_CD74_CXCR4	MIF - (CD74+CXCR4)	MIF	Secreted Signaling	PMID: 29637711; PMID: 24760155
Lung epithelial cell	SLC16A7+ cell	MIF	CD74_CXCR4	0.0691497620522513	0	MIF_CD74_CXCR4	MIF - (CD74+CXCR4)	MIF	Secreted Signaling	PMID: 29637711; PMID: 24760155
Secretory cell	SLC16A7+ cell	MIF	CD74_CXCR4	0.0159649586818245	0.02	MIF_CD74_CXCR4	MIF - (CD74+CXCR4)	MIF	Secreted Signaling	PMID: 29637711; PMID: 24760155
T cell	SLC16A7+ cell	MIF	CD74_CXCR4	0.0245504340147266	0.04	MIF_CD74_CXCR4	MIF - (CD74+CXCR4)	MIF	Secreted Signaling	PMID: 29637711; PMID: 24760155
Ciliated cell	T cell	MIF	CD74_CXCR4	0.0358096950663716	0	MIF_CD74_CXCR4	MIF - (CD74+CXCR4)	MIF	Secreted Signaling	PMID: 29637711; PMID: 24760155
Endothelial cell	T cell	MIF	CD74_CXCR4	0.0226195905676809	0	MIF_CD74_CXCR4	MIF - (CD74+CXCR4)	MIF	Secreted Signaling	PMID: 29637711; PMID: 24760155
Fibroblast	T cell	MIF	CD74_CXCR4	0.0471362350107776	0	MIF_CD74_CXCR4	MIF - (CD74+CXCR4)	MIF	Secreted Signaling	PMID: 29637711; PMID: 24760155
Ionocyte cell	T cell	MIF	CD74_CXCR4	0.0211621095995639	0	MIF_CD74_CXCR4	MIF - (CD74+CXCR4)	MIF	Secreted Signaling	PMID: 29637711; PMID: 24760155
Lung epithelial cell	T cell	MIF	CD74_CXCR4	0.0560658045388818	0	MIF_CD74_CXCR4	MIF - (CD74+CXCR4)	MIF	Secreted Signaling	PMID: 29637711; PMID: 24760155
Ciliated cell	Dendritic cell	MIF	CD74_CD44	0.0285603344431561	0	MIF_CD74_CD44	MIF - (CD74+CD44)	MIF	Secreted Signaling	PMID: 29637711; PMID: 26175090
Fibroblast	Dendritic cell	MIF	CD74_CD44	0.0376835310270921	0	MIF_CD74_CD44	MIF - (CD74+CD44)	MIF	Secreted Signaling	PMID: 29637711; PMID: 26175090
Lung epithelial cell	Dendritic cell	MIF	CD74_CD44	0.0449067582318071	0	MIF_CD74_CD44	MIF - (CD74+CD44)	MIF	Secreted Signaling	PMID: 29637711; PMID: 26175090
Ciliated cell	Fibroblast	MIF	CD74_CD44	0.0187328274093321	0.04	MIF_CD74_CD44	MIF - (CD74+CD44)	MIF	Secreted Signaling	PMID: 29637711; PMID: 26175090
Fibroblast	Fibroblast	MIF	CD74_CD44	0.0247968977733422	0	MIF_CD74_CD44	MIF - (CD74+CD44)	MIF	Secreted Signaling	PMID: 29637711; PMID: 26175090
Lung epithelial cell	Fibroblast	MIF	CD74_CD44	0.0296260444518886	0	MIF_CD74_CD44	MIF - (CD74+CD44)	MIF	Secreted Signaling	PMID: 29637711; PMID: 26175090
Fibroblast	Ionocyte cell	MIF	CD74_CD44	0.0193893065688729	0.01	MIF_CD74_CD44	MIF - (CD74+CD44)	MIF	Secreted Signaling	PMID: 29637711; PMID: 26175090
Lung epithelial cell	Ionocyte cell	MIF	CD74_CD44	0.0231903787725557	0	MIF_CD74_CD44	MIF - (CD74+CD44)	MIF	Secreted Signaling	PMID: 29637711; PMID: 26175090
Ciliated cell	Lung epithelial cell	MIF	CD74_CD44	0.0387645517934836	0	MIF_CD74_CD44	MIF - (CD74+CD44)	MIF	Secreted Signaling	PMID: 29637711; PMID: 26175090
Endothelial cell	Lung epithelial cell	MIF	CD74_CD44	0.0245137299226108	0	MIF_CD74_CD44	MIF - (CD74+CD44)	MIF	Secreted Signaling	PMID: 29637711; PMID: 26175090
Fibroblast	Lung epithelial cell	MIF	CD74_CD44	0.050976294726351	0	MIF_CD74_CD44	MIF - (CD74+CD44)	MIF	Secreted Signaling	PMID: 29637711; PMID: 26175090
Ionocyte cell	Lung epithelial cell	MIF	CD74_CD44	0.0229370653256858	0	MIF_CD74_CD44	MIF - (CD74+CD44)	MIF	Secreted Signaling	PMID: 29637711; PMID: 26175090
Lung epithelial cell	Lung epithelial cell	MIF	CD74_CD44	0.0605870763418254	0	MIF_CD74_CD44	MIF - (CD74+CD44)	MIF	Secreted Signaling	PMID: 29637711; PMID: 26175090
Ciliated cell	Macrophage	MIF	CD74_CD44	0.042920482976339	0	MIF_CD74_CD44	MIF - (CD74+CD44)	MIF	Secreted Signaling	PMID: 29637711; PMID: 26175090
Endothelial cell	Macrophage	MIF	CD74_CD44	0.0271850454837098	0	MIF_CD74_CD44	MIF - (CD74+CD44)	MIF	Secreted Signaling	PMID: 29637711; PMID: 26175090
Fibroblast	Macrophage	MIF	CD74_CD44	0.0563646722457139	0	MIF_CD74_CD44	MIF - (CD74+CD44)	MIF	Secreted Signaling	PMID: 29637711; PMID: 26175090
Ionocyte cell	Macrophage	MIF	CD74_CD44	0.0254410491844008	0	MIF_CD74_CD44	MIF - (CD74+CD44)	MIF	Secreted Signaling	PMID: 29637711; PMID: 26175090
Lung epithelial cell	Macrophage	MIF	CD74_CD44	0.066919712977658	0	MIF_CD74_CD44	MIF - (CD74+CD44)	MIF	Secreted Signaling	PMID: 29637711; PMID: 26175090
Fibroblast	Neuroendocrine cell	MIF	CD74_CD44	0.0199395531683981	0.03	MIF_CD74_CD44	MIF - (CD74+CD44)	MIF	Secreted Signaling	PMID: 29637711; PMID: 26175090
Lung epithelial cell	Neuroendocrine cell	MIF	CD74_CD44	0.0238458723860242	0	MIF_CD74_CD44	MIF - (CD74+CD44)	MIF	Secreted Signaling	PMID: 29637711; PMID: 26175090
Ciliated cell	Secretory cell	MIF	CD74_CD44	0.0367476346552507	0	MIF_CD74_CD44	MIF - (CD74+CD44)	MIF	Secreted Signaling	PMID: 29637711; PMID: 26175090
Endothelial cell	Secretory cell	MIF	CD74_CD44	0.0232203706050971	0	MIF_CD74_CD44	MIF - (CD74+CD44)	MIF	Secreted Signaling	PMID: 29637711; PMID: 26175090
Fibroblast	Secretory cell	MIF	CD74_CD44	0.0483559646591668	0	MIF_CD74_CD44	MIF - (CD74+CD44)	MIF	Secreted Signaling	PMID: 29637711; PMID: 26175090
Ionocyte cell	Secretory cell	MIF	CD74_CD44	0.0217250391630889	0	MIF_CD74_CD44	MIF - (CD74+CD44)	MIF	Secreted Signaling	PMID: 29637711; PMID: 26175090
Lung epithelial cell	Secretory cell	MIF	CD74_CD44	0.0575026575850492	0	MIF_CD74_CD44	MIF - (CD74+CD44)	MIF	Secreted Signaling	PMID: 29637711; PMID: 26175090
Ciliated cell	SLC16A7+ cell	MIF	CD74_CD44	0.0303986117496021	0	MIF_CD74_CD44	MIF - (CD74+CD44)	MIF	Secreted Signaling	PMID: 29637711; PMID: 26175090
Endothelial cell	SLC16A7+ cell	MIF	CD74_CD44	0.0191620093682467	0	MIF_CD74_CD44	MIF - (CD74+CD44)	MIF	Secreted Signaling	PMID: 29637711; PMID: 26175090
Fibroblast	SLC16A7+ cell	MIF	CD74_CD44	0.0400847898416657	0	MIF_CD74_CD44	MIF - (CD74+CD44)	MIF	Secreted Signaling	PMID: 29637711; PMID: 26175090
Lung epithelial cell	SLC16A7+ cell	MIF	CD74_CD44	0.0477454567223746	0	MIF_CD74_CD44	MIF - (CD74+CD44)	MIF	Secreted Signaling	PMID: 29637711; PMID: 26175090
Ciliated cell	T cell	MIF	CD74_CD44	0.0267025902616417	0	MIF_CD74_CD44	MIF - (CD74+CD44)	MIF	Secreted Signaling	PMID: 29637711; PMID: 26175090
Fibroblast	T cell	MIF	CD74_CD44	0.0352538924263296	0	MIF_CD74_CD44	MIF - (CD74+CD44)	MIF	Secreted Signaling	PMID: 29637711; PMID: 26175090
Lung epithelial cell	T cell	MIF	CD74_CD44	0.0420317448118628	0	MIF_CD74_CD44	MIF - (CD74+CD44)	MIF	Secreted Signaling	PMID: 29637711; PMID: 26175090
Dendritic cell	Endothelial cell	LIF	LIFR_IL6ST	0.00920045082685193	0	LIF_LIFR_IL6ST	LIF - (LIFR+IL6ST)	LIFR	Secreted Signaling	KEGG: hsa04060
Dendritic cell	Fibroblast	LIF	LIFR_IL6ST	0.00414178764942661	0	LIF_LIFR_IL6ST	LIF - (LIFR+IL6ST)	LIFR	Secreted Signaling	KEGG: hsa04060
Macrophage	Macrophage	IL1B	IL1R2	0.0153523348358875	0	IL1B_IL1R2	IL1B - IL1R2	IL1	Secreted Signaling	KEGG: hsa04060
Dendritic cell	Macrophage	CSF1	CSF1R	0.00983770824183594	0	CSF1_CSF1R	CSF1 - CSF1R	CSF	Secreted Signaling	KEGG: hsa04060
T cell	Macrophage	CSF1	CSF1R	0.002894032135728	0	CSF1_CSF1R	CSF1 - CSF1R	CSF	Secreted Signaling	KEGG: hsa04060
Dendritic cell	Secretory cell	CSF1	CSF1R	0.00234973943641868	0	CSF1_CSF1R	CSF1 - CSF1R	CSF	Secreted Signaling	KEGG: hsa04060
T cell	Secretory cell	CSF1	CSF1R	0.00068757037013869	0	CSF1_CSF1R	CSF1 - CSF1R	CSF	Secreted Signaling	KEGG: hsa04060
Fibroblast	Fibroblast	IL16	CD4	0.000951973432643239	0	IL16_CD4	IL16 - CD4	IL16	Secreted Signaling	KEGG: hsa04060
Fibroblast	Macrophage	IL16	CD4	0.00139400593871205	0	IL16_CD4	IL16 - CD4	IL16	Secreted Signaling	KEGG: hsa04060
Fibroblast	Secretory cell	IL16	CD4	0.000905576676653234	0	IL16_CD4	IL16 - CD4	IL16	Secreted Signaling	KEGG: hsa04060
Lung epithelial cell	Lung epithelial cell	CSF3	CSF3R	0.00525086966975789	0	CSF3_CSF3R	CSF3 - CSF3R	CSF3	Secreted Signaling	KEGG: hsa04060
Lung epithelial cell	Macrophage	CSF3	CSF3R	0.00245922933322862	0	CSF3_CSF3R	CSF3 - CSF3R	CSF3	Secreted Signaling	KEGG: hsa04060
Lung epithelial cell	Secretory cell	CSF3	CSF3R	0.00147138810492979	0	CSF3_CSF3R	CSF3 - CSF3R	CSF3	Secreted Signaling	KEGG: hsa04060
Fibroblast	Ciliated cell	TNFSF12	TNFRSF12A	0.000465211319134171	0	TNFSF12_TNFRSF12A	TNFSF12 - TNFRSF12A	TWEAK	Secreted Signaling	KEGG: hsa04060
Secretory cell	Ciliated cell	TNFSF12	TNFRSF12A	0.000443537328386213	0	TNFSF12_TNFRSF12A	TNFSF12 - TNFRSF12A	TWEAK	Secreted Signaling	KEGG: hsa04060
Fibroblast	Fibroblast	TNFSF12	TNFRSF12A	0.00120510772466032	0	TNFSF12_TNFRSF12A	TNFSF12 - TNFRSF12A	TWEAK	Secreted Signaling	KEGG: hsa04060
Secretory cell	Fibroblast	TNFSF12	TNFRSF12A	0.00114900191199648	0	TNFSF12_TNFRSF12A	TNFSF12 - TNFRSF12A	TWEAK	Secreted Signaling	KEGG: hsa04060
Fibroblast	Ionocyte cell	TNFSF12	TNFRSF12A	0.003443941109612	0	TNFSF12_TNFRSF12A	TNFSF12 - TNFRSF12A	TWEAK	Secreted Signaling	KEGG: hsa04060
Secretory cell	Ionocyte cell	TNFSF12	TNFRSF12A	0.00328394535857138	0	TNFSF12_TNFRSF12A	TNFSF12 - TNFRSF12A	TWEAK	Secreted Signaling	KEGG: hsa04060
Fibroblast	Lung epithelial cell	TNFSF12	TNFRSF12A	0.00387902374109945	0	TNFSF12_TNFRSF12A	TNFSF12 - TNFRSF12A	TWEAK	Secreted Signaling	KEGG: hsa04060
Secretory cell	Lung epithelial cell	TNFSF12	TNFRSF12A	0.00369889030607278	0	TNFSF12_TNFRSF12A	TNFSF12 - TNFRSF12A	TWEAK	Secreted Signaling	KEGG: hsa04060
Secretory cell	Macrophage	RETN	TLR4	0.00106502188490289	0	RETN_TLR4	RETN - TLR4	RESISTIN	Secreted Signaling	PMID: 30809105
Secretory cell	Ciliated cell	RETN	CAP1	0.0010051463402386	0	RETN_CAP1	RETN - CAP1	RESISTIN	Secreted Signaling	PMID: 30809105
Secretory cell	Dendritic cell	RETN	CAP1	0.00422991447411803	0	RETN_CAP1	RETN - CAP1	RESISTIN	Secreted Signaling	PMID: 30809105
Secretory cell	Endothelial cell	RETN	CAP1	0.00357947789615571	0	RETN_CAP1	RETN - CAP1	RESISTIN	Secreted Signaling	PMID: 30809105
Secretory cell	Fibroblast	RETN	CAP1	0.0026277729958715	0	RETN_CAP1	RETN - CAP1	RESISTIN	Secreted Signaling	PMID: 30809105
Secretory cell	Ionocyte cell	RETN	CAP1	0.00329245823980957	0	RETN_CAP1	RETN - CAP1	RESISTIN	Secreted Signaling	PMID: 30809105
Secretory cell	Lung epithelial cell	RETN	CAP1	0.000881510394246234	0	RETN_CAP1	RETN - CAP1	RESISTIN	Secreted Signaling	PMID: 30809105
Secretory cell	Macrophage	RETN	CAP1	0.00492680587338409	0	RETN_CAP1	RETN - CAP1	RESISTIN	Secreted Signaling	PMID: 30809105
Secretory cell	Secretory cell	RETN	CAP1	0.00386617263420987	0	RETN_CAP1	RETN - CAP1	RESISTIN	Secreted Signaling	PMID: 30809105
Secretory cell	SLC16A7+ cell	RETN	CAP1	0.0015910928686735	0	RETN_CAP1	RETN - CAP1	RESISTIN	Secreted Signaling	PMID: 30809105
Secretory cell	T cell	RETN	CAP1	0.00155818982964875	0	RETN_CAP1	RETN - CAP1	RESISTIN	Secreted Signaling	PMID: 30809105
Ciliated cell	Ciliated cell	NAMPT	INSR	0.00238925009005696	0.01	NAMPT_INSR	NAMPT - INSR	VISFATIN	Secreted Signaling	PMID: 28490838
Dendritic cell	Ciliated cell	NAMPT	INSR	0.00317537103855469	0	NAMPT_INSR	NAMPT - INSR	VISFATIN	Secreted Signaling	PMID: 28490838
Endothelial cell	Ciliated cell	NAMPT	INSR	0.00307515504697232	0	NAMPT_INSR	NAMPT - INSR	VISFATIN	Secreted Signaling	PMID: 28490838
Fibroblast	Ciliated cell	NAMPT	INSR	0.00483599748766967	0	NAMPT_INSR	NAMPT - INSR	VISFATIN	Secreted Signaling	PMID: 28490838
Ionocyte cell	Ciliated cell	NAMPT	INSR	0.00506066265082325	0	NAMPT_INSR	NAMPT - INSR	VISFATIN	Secreted Signaling	PMID: 28490838
Lung epithelial cell	Ciliated cell	NAMPT	INSR	0.0102565537912465	0	NAMPT_INSR	NAMPT - INSR	VISFATIN	Secreted Signaling	PMID: 28490838
Macrophage	Ciliated cell	NAMPT	INSR	0.0227254948606803	0	NAMPT_INSR	NAMPT - INSR	VISFATIN	Secreted Signaling	PMID: 28490838
Neuroendocrine cell	Ciliated cell	NAMPT	INSR	0.0060934448327416	0	NAMPT_INSR	NAMPT - INSR	VISFATIN	Secreted Signaling	PMID: 28490838
Secretory cell	Ciliated cell	NAMPT	INSR	0.00483200808038395	0	NAMPT_INSR	NAMPT - INSR	VISFATIN	Secreted Signaling	PMID: 28490838
T cell	Ciliated cell	NAMPT	INSR	0.0024578096926487	0	NAMPT_INSR	NAMPT - INSR	VISFATIN	Secreted Signaling	PMID: 28490838
Ciliated cell	Ionocyte cell	NAMPT	INSR	0.00104765495042577	0	NAMPT_INSR	NAMPT - INSR	VISFATIN	Secreted Signaling	PMID: 28490838
Dendritic cell	Ionocyte cell	NAMPT	INSR	0.00139297507192145	0.01	NAMPT_INSR	NAMPT - INSR	VISFATIN	Secreted Signaling	PMID: 28490838
Endothelial cell	Ionocyte cell	NAMPT	INSR	0.00134893609282922	0.01	NAMPT_INSR	NAMPT - INSR	VISFATIN	Secreted Signaling	PMID: 28490838
Fibroblast	Ionocyte cell	NAMPT	INSR	0.00212344606746674	0	NAMPT_INSR	NAMPT - INSR	VISFATIN	Secreted Signaling	PMID: 28490838
Ionocyte cell	Ionocyte cell	NAMPT	INSR	0.00222237607952618	0	NAMPT_INSR	NAMPT - INSR	VISFATIN	Secreted Signaling	PMID: 28490838
Lung epithelial cell	Ionocyte cell	NAMPT	INSR	0.00451736853507688	0	NAMPT_INSR	NAMPT - INSR	VISFATIN	Secreted Signaling	PMID: 28490838
Macrophage	Ionocyte cell	NAMPT	INSR	0.0100802149300722	0	NAMPT_INSR	NAMPT - INSR	VISFATIN	Secreted Signaling	PMID: 28490838
Neuroendocrine cell	Ionocyte cell	NAMPT	INSR	0.00267747832082079	0	NAMPT_INSR	NAMPT - INSR	VISFATIN	Secreted Signaling	PMID: 28490838
Secretory cell	Ionocyte cell	NAMPT	INSR	0.00212168958132042	0	NAMPT_INSR	NAMPT - INSR	VISFATIN	Secreted Signaling	PMID: 28490838
T cell	Ionocyte cell	NAMPT	INSR	0.00107775903045329	0.01	NAMPT_INSR	NAMPT - INSR	VISFATIN	Secreted Signaling	PMID: 28490838
Ciliated cell	Macrophage	NAMPT	INSR	0.00298026036942524	0.02	NAMPT_INSR	NAMPT - INSR	VISFATIN	Secreted Signaling	PMID: 28490838
Dendritic cell	Macrophage	NAMPT	INSR	0.00396006605949333	0	NAMPT_INSR	NAMPT - INSR	VISFATIN	Secreted Signaling	PMID: 28490838
Endothelial cell	Macrophage	NAMPT	INSR	0.00383518005824862	0	NAMPT_INSR	NAMPT - INSR	VISFATIN	Secreted Signaling	PMID: 28490838
Fibroblast	Macrophage	NAMPT	INSR	0.00602858327407864	0	NAMPT_INSR	NAMPT - INSR	VISFATIN	Secreted Signaling	PMID: 28490838
Ionocyte cell	Macrophage	NAMPT	INSR	0.00630830100264518	0	NAMPT_INSR	NAMPT - INSR	VISFATIN	Secreted Signaling	PMID: 28490838
Lung epithelial cell	Macrophage	NAMPT	INSR	0.0127687296153102	0	NAMPT_INSR	NAMPT - INSR	VISFATIN	Secreted Signaling	PMID: 28490838
Macrophage	Macrophage	NAMPT	INSR	0.0282047031294939	0	NAMPT_INSR	NAMPT - INSR	VISFATIN	Secreted Signaling	PMID: 28490838
Neuroendocrine cell	Macrophage	NAMPT	INSR	0.0075937584025139	0	NAMPT_INSR	NAMPT - INSR	VISFATIN	Secreted Signaling	PMID: 28490838
Secretory cell	Macrophage	NAMPT	INSR	0.00602361601009428	0	NAMPT_INSR	NAMPT - INSR	VISFATIN	Secreted Signaling	PMID: 28490838
T cell	Macrophage	NAMPT	INSR	0.00306572691325159	0	NAMPT_INSR	NAMPT - INSR	VISFATIN	Secreted Signaling	PMID: 28490838
Fibroblast	Neuroendocrine cell	NAMPT	INSR	0.00506129173898939	0	NAMPT_INSR	NAMPT - INSR	VISFATIN	Secreted Signaling	PMID: 28490838
Ionocyte cell	Neuroendocrine cell	NAMPT	INSR	0.00529636765760759	0	NAMPT_INSR	NAMPT - INSR	VISFATIN	Secreted Signaling	PMID: 28490838
Lung epithelial cell	Neuroendocrine cell	NAMPT	INSR	0.0107316518897086	0	NAMPT_INSR	NAMPT - INSR	VISFATIN	Secreted Signaling	PMID: 28490838
Macrophage	Neuroendocrine cell	NAMPT	INSR	0.0237643039687655	0	NAMPT_INSR	NAMPT - INSR	VISFATIN	Secreted Signaling	PMID: 28490838
Neuroendocrine cell	Neuroendocrine cell	NAMPT	INSR	0.00637694430837891	0	NAMPT_INSR	NAMPT - INSR	VISFATIN	Secreted Signaling	PMID: 28490838
Secretory cell	Neuroendocrine cell	NAMPT	INSR	0.00505711742194041	0	NAMPT_INSR	NAMPT - INSR	VISFATIN	Secreted Signaling	PMID: 28490838
Ciliated cell	Secretory cell	NAMPT	INSR	0.00154862441260795	0	NAMPT_INSR	NAMPT - INSR	VISFATIN	Secreted Signaling	PMID: 28490838
Dendritic cell	Secretory cell	NAMPT	INSR	0.00205873000312149	0	NAMPT_INSR	NAMPT - INSR	VISFATIN	Secreted Signaling	PMID: 28490838
Endothelial cell	Secretory cell	NAMPT	INSR	0.00199368516874968	0	NAMPT_INSR	NAMPT - INSR	VISFATIN	Secreted Signaling	PMID: 28490838
Fibroblast	Secretory cell	NAMPT	INSR	0.00313722363818775	0	NAMPT_INSR	NAMPT - INSR	VISFATIN	Secreted Signaling	PMID: 28490838
Ionocyte cell	Secretory cell	NAMPT	INSR	0.00328322950637329	0	NAMPT_INSR	NAMPT - INSR	VISFATIN	Secreted Signaling	PMID: 28490838
Lung epithelial cell	Secretory cell	NAMPT	INSR	0.00666641944603282	0	NAMPT_INSR	NAMPT - INSR	VISFATIN	Secreted Signaling	PMID: 28490838
Macrophage	Secretory cell	NAMPT	INSR	0.0148362416204753	0	NAMPT_INSR	NAMPT - INSR	VISFATIN	Secreted Signaling	PMID: 28490838
Neuroendocrine cell	Secretory cell	NAMPT	INSR	0.00395471420459535	0	NAMPT_INSR	NAMPT - INSR	VISFATIN	Secreted Signaling	PMID: 28490838
Secretory cell	Secretory cell	NAMPT	INSR	0.00313463120305593	0	NAMPT_INSR	NAMPT - INSR	VISFATIN	Secreted Signaling	PMID: 28490838
T cell	Secretory cell	NAMPT	INSR	0.00159310075677348	0	NAMPT_INSR	NAMPT - INSR	VISFATIN	Secreted Signaling	PMID: 28490838
Ciliated cell	Endothelial cell	NAMPT	ITGA5_ITGB1	0.0110177639230658	0	NAMPT_ITGA5_ITGB1	NAMPT - (ITGA5+ITGB1)	VISFATIN	Secreted Signaling	PMID: 28490838
Dendritic cell	Endothelial cell	NAMPT	ITGA5_ITGB1	0.0146013219117162	0	NAMPT_ITGA5_ITGB1	NAMPT - (ITGA5+ITGB1)	VISFATIN	Secreted Signaling	PMID: 28490838
Endothelial cell	Endothelial cell	NAMPT	ITGA5_ITGB1	0.0141456155649671	0	NAMPT_ITGA5_ITGB1	NAMPT - (ITGA5+ITGB1)	VISFATIN	Secreted Signaling	PMID: 28490838
Fibroblast	Endothelial cell	NAMPT	ITGA5_ITGB1	0.0221048803247172	0	NAMPT_ITGA5_ITGB1	NAMPT - (ITGA5+ITGB1)	VISFATIN	Secreted Signaling	PMID: 28490838
Ionocyte cell	Endothelial cell	NAMPT	ITGA5_ITGB1	0.0231131703926401	0	NAMPT_ITGA5_ITGB1	NAMPT - (ITGA5+ITGB1)	VISFATIN	Secreted Signaling	PMID: 28490838
Lung epithelial cell	Endothelial cell	NAMPT	ITGA5_ITGB1	0.0459872547738698	0	NAMPT_ITGA5_ITGB1	NAMPT - (ITGA5+ITGB1)	VISFATIN	Secreted Signaling	PMID: 28490838
Macrophage	Endothelial cell	NAMPT	ITGA5_ITGB1	0.0976102478149646	0	NAMPT_ITGA5_ITGB1	NAMPT - (ITGA5+ITGB1)	VISFATIN	Secreted Signaling	PMID: 28490838
Neuroendocrine cell	Endothelial cell	NAMPT	ITGA5_ITGB1	0.0277274439933942	0	NAMPT_ITGA5_ITGB1	NAMPT - (ITGA5+ITGB1)	VISFATIN	Secreted Signaling	PMID: 28490838
Secretory cell	Endothelial cell	NAMPT	ITGA5_ITGB1	0.0220869613021901	0	NAMPT_ITGA5_ITGB1	NAMPT - (ITGA5+ITGB1)	VISFATIN	Secreted Signaling	PMID: 28490838
T cell	Endothelial cell	NAMPT	ITGA5_ITGB1	0.0113311067376614	0	NAMPT_ITGA5_ITGB1	NAMPT - (ITGA5+ITGB1)	VISFATIN	Secreted Signaling	PMID: 28490838
Fibroblast	Endothelial cell	ANGPTL1	ITGA1_ITGB1	0.0048411242319681	0	ANGPTL1_ITGA1_ITGB1	ANGPTL1 - (ITGA1+ITGB1)	ANGPTL	Secreted Signaling	PMID: 24478758
Fibroblast	Fibroblast	ANGPTL1	ITGA1_ITGB1	0.00760761745583328	0	ANGPTL1_ITGA1_ITGB1	ANGPTL1 - (ITGA1+ITGB1)	ANGPTL	Secreted Signaling	PMID: 24478758
Fibroblast	T cell	ANGPTL1	ITGA1_ITGB1	0.00978944145441133	0	ANGPTL1_ITGA1_ITGB1	ANGPTL1 - (ITGA1+ITGB1)	ANGPTL	Secreted Signaling	PMID: 24478758
Fibroblast	Endothelial cell	ANGPTL2	ITGA5_ITGB1	0.00761836694491292	0	ANGPTL2_ITGA5_ITGB1	ANGPTL2 - (ITGA5+ITGB1)	ANGPTL	Secreted Signaling	PMID: 24478758
Fibroblast	Macrophage	ANGPTL2	TLR4	0.00158246665369194	0	ANGPTL2_TLR4	ANGPTL2 - TLR4	ANGPTL	Secreted Signaling	PMID: 24478758
Fibroblast	Macrophage	ANGPTL2	LILRB3	0.00236042583163619	0	ANGPTL2_PIRB	ANGPTL2 - PIRB	ANGPTL	Secreted Signaling	PMID: 24478758
Fibroblast	Secretory cell	ANGPTL2	LILRB3	0.000403294443569536	0	ANGPTL2_PIRB	ANGPTL2 - PIRB	ANGPTL	Secreted Signaling	PMID: 24478758
Fibroblast	Macrophage	ANGPTL1	LILRB3	0.00219240918063503	0	ANGPTL1_PIRB	ANGPTL1 - PIRB	ANGPTL	Secreted Signaling	PMID: 24478758
Fibroblast	Secretory cell	ANGPTL1	LILRB3	0.000374535381972129	0	ANGPTL1_PIRB	ANGPTL1 - PIRB	ANGPTL	Secreted Signaling	PMID: 24478758
Fibroblast	Endothelial cell	ANGPT1	TEK	0.00328538184378194	0	ANGPT1_TEK	ANGPT1 - TEK	ANGPT	Secreted Signaling	PMID: 20651738
Ciliated cell	Ionocyte cell	MDK	SDC1	0.00453876142423528	0	MDK_SDC1	MDK - SDC1	MK	Secreted Signaling	PMID: 28356350
Endothelial cell	Ionocyte cell	MDK	SDC1	0.00766564252347542	0	MDK_SDC1	MDK - SDC1	MK	Secreted Signaling	PMID: 28356350
Fibroblast	Ionocyte cell	MDK	SDC1	0.0225429167479867	0	MDK_SDC1	MDK - SDC1	MK	Secreted Signaling	PMID: 28356350
Secretory cell	Ionocyte cell	MDK	SDC1	0.00325520290771851	0	MDK_SDC1	MDK - SDC1	MK	Secreted Signaling	PMID: 28356350
Ciliated cell	Lung epithelial cell	MDK	SDC1	0.000739630619527329	0	MDK_SDC1	MDK - SDC1	MK	Secreted Signaling	PMID: 28356350
Endothelial cell	Lung epithelial cell	MDK	SDC1	0.00125247615800586	0	MDK_SDC1	MDK - SDC1	MK	Secreted Signaling	PMID: 28356350
Fibroblast	Lung epithelial cell	MDK	SDC1	0.00373003292125499	0	MDK_SDC1	MDK - SDC1	MK	Secreted Signaling	PMID: 28356350
Secretory cell	Lung epithelial cell	MDK	SDC1	0.000529891697231188	0	MDK_SDC1	MDK - SDC1	MK	Secreted Signaling	PMID: 28356350
Ciliated cell	Neuroendocrine cell	MDK	SDC1	0.00121888634578792	0	MDK_SDC1	MDK - SDC1	MK	Secreted Signaling	PMID: 28356350
Endothelial cell	Neuroendocrine cell	MDK	SDC1	0.00206335234430307	0	MDK_SDC1	MDK - SDC1	MK	Secreted Signaling	PMID: 28356350
Fibroblast	Neuroendocrine cell	MDK	SDC1	0.00613507199921894	0	MDK_SDC1	MDK - SDC1	MK	Secreted Signaling	PMID: 28356350
Secretory cell	Neuroendocrine cell	MDK	SDC1	0.000873362448199627	0	MDK_SDC1	MDK - SDC1	MK	Secreted Signaling	PMID: 28356350
Ciliated cell	Secretory cell	MDK	SDC1	0.0015216879358976	0	MDK_SDC1	MDK - SDC1	MK	Secreted Signaling	PMID: 28356350
Endothelial cell	Secretory cell	MDK	SDC1	0.00257539928383745	0	MDK_SDC1	MDK - SDC1	MK	Secreted Signaling	PMID: 28356350
Fibroblast	Secretory cell	MDK	SDC1	0.00764982185304721	0	MDK_SDC1	MDK - SDC1	MK	Secreted Signaling	PMID: 28356350
Secretory cell	Secretory cell	MDK	SDC1	0.00109042104738949	0	MDK_SDC1	MDK - SDC1	MK	Secreted Signaling	PMID: 28356350
Ciliated cell	Fibroblast	MDK	SDC2	0.00160265922161968	0	MDK_SDC2	MDK - SDC2	MK	Secreted Signaling	PMID: 28356350
Endothelial cell	Fibroblast	MDK	SDC2	0.00271228781419286	0	MDK_SDC2	MDK - SDC2	MK	Secreted Signaling	PMID: 28356350
Fibroblast	Fibroblast	MDK	SDC2	0.00805424989883446	0	MDK_SDC2	MDK - SDC2	MK	Secreted Signaling	PMID: 28356350
Secretory cell	Fibroblast	MDK	SDC2	0.00114847037411182	0	MDK_SDC2	MDK - SDC2	MK	Secreted Signaling	PMID: 28356350
Ciliated cell	Ionocyte cell	MDK	SDC2	0.00117418482940527	0	MDK_SDC2	MDK - SDC2	MK	Secreted Signaling	PMID: 28356350
Endothelial cell	Ionocyte cell	MDK	SDC2	0.00198774246299055	0	MDK_SDC2	MDK - SDC2	MK	Secreted Signaling	PMID: 28356350
Fibroblast	Ionocyte cell	MDK	SDC2	0.00591114103213297	0	MDK_SDC2	MDK - SDC2	MK	Secreted Signaling	PMID: 28356350
Secretory cell	Ionocyte cell	MDK	SDC2	0.000841322023454483	0	MDK_SDC2	MDK - SDC2	MK	Secreted Signaling	PMID: 28356350
Ciliated cell	Lung epithelial cell	MDK	SDC2	0.000667689433998684	0	MDK_SDC2	MDK - SDC2	MK	Secreted Signaling	PMID: 28356350
Endothelial cell	Lung epithelial cell	MDK	SDC2	0.00113070879302997	0	MDK_SDC2	MDK - SDC2	MK	Secreted Signaling	PMID: 28356350
Fibroblast	Lung epithelial cell	MDK	SDC2	0.00336820657938967	0	MDK_SDC2	MDK - SDC2	MK	Secreted Signaling	PMID: 28356350
Secretory cell	Lung epithelial cell	MDK	SDC2	0.00047834128968416	0	MDK_SDC2	MDK - SDC2	MK	Secreted Signaling	PMID: 28356350
Ciliated cell	Ciliated cell	MDK	SDC4	0.0055717730876596	0	MDK_SDC4	MDK - SDC4	MK	Secreted Signaling	PMID: 28356350
Endothelial cell	Ciliated cell	MDK	SDC4	0.00940360235121568	0	MDK_SDC4	MDK - SDC4	MK	Secreted Signaling	PMID: 28356350
Fibroblast	Ciliated cell	MDK	SDC4	0.0275601843605158	0	MDK_SDC4	MDK - SDC4	MK	Secreted Signaling	PMID: 28356350
Secretory cell	Ciliated cell	MDK	SDC4	0.00399725266580536	0	MDK_SDC4	MDK - SDC4	MK	Secreted Signaling	PMID: 28356350
Ciliated cell	Ionocyte cell	MDK	SDC4	0.00699021179265876	0	MDK_SDC4	MDK - SDC4	MK	Secreted Signaling	PMID: 28356350
Endothelial cell	Ionocyte cell	MDK	SDC4	0.0117859706073178	0	MDK_SDC4	MDK - SDC4	MK	Secreted Signaling	PMID: 28356350
Fibroblast	Ionocyte cell	MDK	SDC4	0.0343827973262189	0	MDK_SDC4	MDK - SDC4	MK	Secreted Signaling	PMID: 28356350
Secretory cell	Ionocyte cell	MDK	SDC4	0.00501687874964908	0	MDK_SDC4	MDK - SDC4	MK	Secreted Signaling	PMID: 28356350
Ciliated cell	Lung epithelial cell	MDK	SDC4	0.0115976850957637	0	MDK_SDC4	MDK - SDC4	MK	Secreted Signaling	PMID: 28356350
Endothelial cell	Lung epithelial cell	MDK	SDC4	0.0194924326327527	0	MDK_SDC4	MDK - SDC4	MK	Secreted Signaling	PMID: 28356350
Fibroblast	Lung epithelial cell	MDK	SDC4	0.0560268990054705	0	MDK_SDC4	MDK - SDC4	MK	Secreted Signaling	PMID: 28356350
Secretory cell	Lung epithelial cell	MDK	SDC4	0.00833458180479153	0	MDK_SDC4	MDK - SDC4	MK	Secreted Signaling	PMID: 28356350
Ciliated cell	Macrophage	MDK	SDC4	0.00178754021114323	0	MDK_SDC4	MDK - SDC4	MK	Secreted Signaling	PMID: 28356350
Endothelial cell	Macrophage	MDK	SDC4	0.00302478651602196	0	MDK_SDC4	MDK - SDC4	MK	Secreted Signaling	PMID: 28356350
Fibroblast	Macrophage	MDK	SDC4	0.00897668762106249	0	MDK_SDC4	MDK - SDC4	MK	Secreted Signaling	PMID: 28356350
Secretory cell	Macrophage	MDK	SDC4	0.00128102386877703	0	MDK_SDC4	MDK - SDC4	MK	Secreted Signaling	PMID: 28356350
Ciliated cell	Secretory cell	MDK	SDC4	0.0015785888587049	0	MDK_SDC4	MDK - SDC4	MK	Secreted Signaling	PMID: 28356350
Endothelial cell	Secretory cell	MDK	SDC4	0.00267159651782276	0	MDK_SDC4	MDK - SDC4	MK	Secreted Signaling	PMID: 28356350
Fibroblast	Secretory cell	MDK	SDC4	0.0079340530149999	0	MDK_SDC4	MDK - SDC4	MK	Secreted Signaling	PMID: 28356350
Secretory cell	Secretory cell	MDK	SDC4	0.00113121375139128	0	MDK_SDC4	MDK - SDC4	MK	Secreted Signaling	PMID: 28356350
Ciliated cell	Macrophage	MDK	ITGA4_ITGB1	0.00228401016409343	0	MDK_ITGA4_ITGB1	MDK - (ITGA4+ITGB1)	MK	Secreted Signaling	PMID: 28356350
Endothelial cell	Macrophage	MDK	ITGA4_ITGB1	0.0038635582246557	0	MDK_ITGA4_ITGB1	MDK - (ITGA4+ITGB1)	MK	Secreted Signaling	PMID: 28356350
Fibroblast	Macrophage	MDK	ITGA4_ITGB1	0.0114469683007469	0	MDK_ITGA4_ITGB1	MDK - (ITGA4+ITGB1)	MK	Secreted Signaling	PMID: 28356350
Secretory cell	Macrophage	MDK	ITGA4_ITGB1	0.00163704509898558	0	MDK_ITGA4_ITGB1	MDK - (ITGA4+ITGB1)	MK	Secreted Signaling	PMID: 28356350
Ciliated cell	SLC16A7+ cell	MDK	ITGA4_ITGB1	0.00227629290569646	0	MDK_ITGA4_ITGB1	MDK - (ITGA4+ITGB1)	MK	Secreted Signaling	PMID: 28356350
Endothelial cell	SLC16A7+ cell	MDK	ITGA4_ITGB1	0.00385052455557663	0	MDK_ITGA4_ITGB1	MDK - (ITGA4+ITGB1)	MK	Secreted Signaling	PMID: 28356350
Fibroblast	SLC16A7+ cell	MDK	ITGA4_ITGB1	0.0114086450794929	0	MDK_ITGA4_ITGB1	MDK - (ITGA4+ITGB1)	MK	Secreted Signaling	PMID: 28356350
Secretory cell	SLC16A7+ cell	MDK	ITGA4_ITGB1	0.00163151024424564	0	MDK_ITGA4_ITGB1	MDK - (ITGA4+ITGB1)	MK	Secreted Signaling	PMID: 28356350
Ciliated cell	T cell	MDK	ITGA4_ITGB1	0.00437804656130219	0	MDK_ITGA4_ITGB1	MDK - (ITGA4+ITGB1)	MK	Secreted Signaling	PMID: 28356350
Endothelial cell	T cell	MDK	ITGA4_ITGB1	0.00739502916486769	0	MDK_ITGA4_ITGB1	MDK - (ITGA4+ITGB1)	MK	Secreted Signaling	PMID: 28356350
Fibroblast	T cell	MDK	ITGA4_ITGB1	0.0217586200983724	0	MDK_ITGA4_ITGB1	MDK - (ITGA4+ITGB1)	MK	Secreted Signaling	PMID: 28356350
Secretory cell	T cell	MDK	ITGA4_ITGB1	0.00313979473973008	0	MDK_ITGA4_ITGB1	MDK - (ITGA4+ITGB1)	MK	Secreted Signaling	PMID: 28356350
Ciliated cell	Endothelial cell	MDK	ITGA6_ITGB1	0.00386659840006597	0	MDK_ITGA6_ITGB1	MDK - (ITGA6+ITGB1)	MK	Secreted Signaling	PMID: 28356350
Endothelial cell	Endothelial cell	MDK	ITGA6_ITGB1	0.0065334466348886	0	MDK_ITGA6_ITGB1	MDK - (ITGA6+ITGB1)	MK	Secreted Signaling	PMID: 28356350
Fibroblast	Endothelial cell	MDK	ITGA6_ITGB1	0.0192560241249183	0	MDK_ITGA6_ITGB1	MDK - (ITGA6+ITGB1)	MK	Secreted Signaling	PMID: 28356350
Secretory cell	Endothelial cell	MDK	ITGA6_ITGB1	0.00277259767237401	0	MDK_ITGA6_ITGB1	MDK - (ITGA6+ITGB1)	MK	Secreted Signaling	PMID: 28356350
Ciliated cell	Neuroendocrine cell	MDK	ITGA6_ITGB1	0.00148834511517737	0	MDK_ITGA6_ITGB1	MDK - (ITGA6+ITGB1)	MK	Secreted Signaling	PMID: 28356350
Endothelial cell	Neuroendocrine cell	MDK	ITGA6_ITGB1	0.00251902607026735	0	MDK_ITGA6_ITGB1	MDK - (ITGA6+ITGB1)	MK	Secreted Signaling	PMID: 28356350
Fibroblast	Neuroendocrine cell	MDK	ITGA6_ITGB1	0.0074832073560526	0	MDK_ITGA6_ITGB1	MDK - (ITGA6+ITGB1)	MK	Secreted Signaling	PMID: 28356350
Secretory cell	Neuroendocrine cell	MDK	ITGA6_ITGB1	0.00106651793810766	0	MDK_ITGA6_ITGB1	MDK - (ITGA6+ITGB1)	MK	Secreted Signaling	PMID: 28356350
Ciliated cell	Fibroblast	MDK	LRP1	0.00641929955454134	0	MDK_LRP1	MDK - LRP1	MK	Secreted Signaling	PMID: 28356350
Endothelial cell	Fibroblast	MDK	LRP1	0.0108276447742261	0	MDK_LRP1	MDK - LRP1	MK	Secreted Signaling	PMID: 28356350
Fibroblast	Fibroblast	MDK	LRP1	0.0316459456990828	0	MDK_LRP1	MDK - LRP1	MK	Secreted Signaling	PMID: 28356350
Secretory cell	Fibroblast	MDK	LRP1	0.00460638710110847	0	MDK_LRP1	MDK - LRP1	MK	Secreted Signaling	PMID: 28356350
Ciliated cell	Macrophage	MDK	LRP1	0.00138745533729813	0	MDK_LRP1	MDK - LRP1	MK	Secreted Signaling	PMID: 28356350
Endothelial cell	Macrophage	MDK	LRP1	0.00234843430914556	0	MDK_LRP1	MDK - LRP1	MK	Secreted Signaling	PMID: 28356350
Fibroblast	Macrophage	MDK	LRP1	0.0069787867638527	0	MDK_LRP1	MDK - LRP1	MK	Secreted Signaling	PMID: 28356350
Secretory cell	Macrophage	MDK	LRP1	0.000994193897934989	0	MDK_LRP1	MDK - LRP1	MK	Secreted Signaling	PMID: 28356350
Ciliated cell	Secretory cell	MDK	LRP1	0.0015619795492601	0	MDK_LRP1	MDK - LRP1	MK	Secreted Signaling	PMID: 28356350
Endothelial cell	Secretory cell	MDK	LRP1	0.00264351744804607	0	MDK_LRP1	MDK - LRP1	MK	Secreted Signaling	PMID: 28356350
Fibroblast	Secretory cell	MDK	LRP1	0.00785109976879115	0	MDK_LRP1	MDK - LRP1	MK	Secreted Signaling	PMID: 28356350
Secretory cell	Secretory cell	MDK	LRP1	0.00111930627504031	0	MDK_LRP1	MDK - LRP1	MK	Secreted Signaling	PMID: 28356350
Ciliated cell	Ciliated cell	MDK	NCL	0.00368622158840217	0	MDK_NCL	MDK - NCL	MK	Secreted Signaling	PMID: 28356350
Endothelial cell	Ciliated cell	MDK	NCL	0.00622943935885247	0	MDK_NCL	MDK - NCL	MK	Secreted Signaling	PMID: 28356350
Fibroblast	Ciliated cell	MDK	NCL	0.018370970638286	0	MDK_NCL	MDK - NCL	MK	Secreted Signaling	PMID: 28356350
Secretory cell	Ciliated cell	MDK	NCL	0.00264312057800263	0	MDK_NCL	MDK - NCL	MK	Secreted Signaling	PMID: 28356350
Ciliated cell	Dendritic cell	MDK	NCL	0.00512683293975636	0	MDK_NCL	MDK - NCL	MK	Secreted Signaling	PMID: 28356350
Endothelial cell	Dendritic cell	MDK	NCL	0.00865533053538396	0	MDK_NCL	MDK - NCL	MK	Secreted Signaling	PMID: 28356350
Fibroblast	Dendritic cell	MDK	NCL	0.025404192518785	0	MDK_NCL	MDK - NCL	MK	Secreted Signaling	PMID: 28356350
Secretory cell	Dendritic cell	MDK	NCL	0.0036775826085141	0	MDK_NCL	MDK - NCL	MK	Secreted Signaling	PMID: 28356350
Ciliated cell	Endothelial cell	MDK	NCL	0.00183765443053827	0.01	MDK_NCL	MDK - NCL	MK	Secreted Signaling	PMID: 28356350
Endothelial cell	Endothelial cell	MDK	NCL	0.00310947925181641	0	MDK_NCL	MDK - NCL	MK	Secreted Signaling	PMID: 28356350
Fibroblast	Endothelial cell	MDK	NCL	0.00922648879020373	0	MDK_NCL	MDK - NCL	MK	Secreted Signaling	PMID: 28356350
Secretory cell	Endothelial cell	MDK	NCL	0.00131695648716689	0	MDK_NCL	MDK - NCL	MK	Secreted Signaling	PMID: 28356350
Ciliated cell	Fibroblast	MDK	NCL	0.00469980988270175	0	MDK_NCL	MDK - NCL	MK	Secreted Signaling	PMID: 28356350
Endothelial cell	Fibroblast	MDK	NCL	0.00793675721448596	0	MDK_NCL	MDK - NCL	MK	Secreted Signaling	PMID: 28356350
Fibroblast	Fibroblast	MDK	NCL	0.0233278343134058	0	MDK_NCL	MDK - NCL	MK	Secreted Signaling	PMID: 28356350
Secretory cell	Fibroblast	MDK	NCL	0.00337086119998403	0	MDK_NCL	MDK - NCL	MK	Secreted Signaling	PMID: 28356350
Ciliated cell	Ionocyte cell	MDK	NCL	0.00415606278002888	0	MDK_NCL	MDK - NCL	MK	Secreted Signaling	PMID: 28356350
Endothelial cell	Ionocyte cell	MDK	NCL	0.00702115154099896	0	MDK_NCL	MDK - NCL	MK	Secreted Signaling	PMID: 28356350
Fibroblast	Ionocyte cell	MDK	NCL	0.020673673495849	0	MDK_NCL	MDK - NCL	MK	Secreted Signaling	PMID: 28356350
Secretory cell	Ionocyte cell	MDK	NCL	0.00298040713813341	0	MDK_NCL	MDK - NCL	MK	Secreted Signaling	PMID: 28356350
Ciliated cell	Lung epithelial cell	MDK	NCL	0.0025756002984265	0	MDK_NCL	MDK - NCL	MK	Secreted Signaling	PMID: 28356350
Endothelial cell	Lung epithelial cell	MDK	NCL	0.00435592232756642	0	MDK_NCL	MDK - NCL	MK	Secreted Signaling	PMID: 28356350
Fibroblast	Lung epithelial cell	MDK	NCL	0.0128932384170772	0	MDK_NCL	MDK - NCL	MK	Secreted Signaling	PMID: 28356350
Secretory cell	Lung epithelial cell	MDK	NCL	0.00184619271437673	0	MDK_NCL	MDK - NCL	MK	Secreted Signaling	PMID: 28356350
Ciliated cell	Macrophage	MDK	NCL	0.00169993933757524	0	MDK_NCL	MDK - NCL	MK	Secreted Signaling	PMID: 28356350
Endothelial cell	Macrophage	MDK	NCL	0.00287672741762504	0	MDK_NCL	MDK - NCL	MK	Secreted Signaling	PMID: 28356350
Fibroblast	Macrophage	MDK	NCL	0.00853978673774231	0	MDK_NCL	MDK - NCL	MK	Secreted Signaling	PMID: 28356350
Secretory cell	Macrophage	MDK	NCL	0.00121821523385809	0	MDK_NCL	MDK - NCL	MK	Secreted Signaling	PMID: 28356350
Ciliated cell	Neuroendocrine cell	MDK	NCL	0.0044087580482789	0	MDK_NCL	MDK - NCL	MK	Secreted Signaling	PMID: 28356350
Endothelial cell	Neuroendocrine cell	MDK	NCL	0.00744674613926977	0	MDK_NCL	MDK - NCL	MK	Secreted Signaling	PMID: 28356350
Fibroblast	Neuroendocrine cell	MDK	NCL	0.0219085713873986	0	MDK_NCL	MDK - NCL	MK	Secreted Signaling	PMID: 28356350
Secretory cell	Neuroendocrine cell	MDK	NCL	0.00316184761950999	0	MDK_NCL	MDK - NCL	MK	Secreted Signaling	PMID: 28356350
Ciliated cell	Secretory cell	MDK	NCL	0.00366168735621787	0	MDK_NCL	MDK - NCL	MK	Secreted Signaling	PMID: 28356350
Endothelial cell	Secretory cell	MDK	NCL	0.00618808346952587	0	MDK_NCL	MDK - NCL	MK	Secreted Signaling	PMID: 28356350
Fibroblast	Secretory cell	MDK	NCL	0.0182504900725438	0	MDK_NCL	MDK - NCL	MK	Secreted Signaling	PMID: 28356350
Secretory cell	Secretory cell	MDK	NCL	0.00262551057485281	0	MDK_NCL	MDK - NCL	MK	Secreted Signaling	PMID: 28356350
Ciliated cell	SLC16A7+ cell	MDK	NCL	0.00233018765529713	0	MDK_NCL	MDK - NCL	MK	Secreted Signaling	PMID: 28356350
Endothelial cell	SLC16A7+ cell	MDK	NCL	0.00394154442456333	0	MDK_NCL	MDK - NCL	MK	Secreted Signaling	PMID: 28356350
Fibroblast	SLC16A7+ cell	MDK	NCL	0.0116762319444987	0	MDK_NCL	MDK - NCL	MK	Secreted Signaling	PMID: 28356350
Secretory cell	SLC16A7+ cell	MDK	NCL	0.00167016432393711	0	MDK_NCL	MDK - NCL	MK	Secreted Signaling	PMID: 28356350
Ciliated cell	T cell	MDK	NCL	0.00576105165815577	0	MDK_NCL	MDK - NCL	MK	Secreted Signaling	PMID: 28356350
Endothelial cell	T cell	MDK	NCL	0.00972177931801774	0	MDK_NCL	MDK - NCL	MK	Secreted Signaling	PMID: 28356350
Fibroblast	T cell	MDK	NCL	0.0284750416109223	0	MDK_NCL	MDK - NCL	MK	Secreted Signaling	PMID: 28356350
Secretory cell	T cell	MDK	NCL	0.00413326555945348	0	MDK_NCL	MDK - NCL	MK	Secreted Signaling	PMID: 28356350
Endothelial cell	Fibroblast	POSTN	ITGAV_ITGB5	0.00246016581030088	0	POSTN_ITGAV_ITGB5	POSTN - (ITGAV+ITGB5)	PERIOSTIN	Secreted Signaling	PMID: 26721738
Fibroblast	Fibroblast	POSTN	ITGAV_ITGB5	0.00274678066230632	0	POSTN_ITGAV_ITGB5	POSTN - (ITGAV+ITGB5)	PERIOSTIN	Secreted Signaling	PMID: 26721738
Fibroblast	Macrophage	C3	C3AR1	0.02595383749231	0	C3_C3AR1	C3 - C3AR1	COMPLEMENT	Secreted Signaling	KEGG: hsa04080
Lung epithelial cell	Macrophage	C3	C3AR1	0.0398017259944763	0	C3_C3AR1	C3 - C3AR1	COMPLEMENT	Secreted Signaling	KEGG: hsa04080
Secretory cell	Macrophage	C3	C3AR1	0.0183571588038933	0	C3_C3AR1	C3 - C3AR1	COMPLEMENT	Secreted Signaling	KEGG: hsa04080
Fibroblast	Secretory cell	C3	C3AR1	0.00744556176098687	0	C3_C3AR1	C3 - C3AR1	COMPLEMENT	Secreted Signaling	KEGG: hsa04080
Lung epithelial cell	Secretory cell	C3	C3AR1	0.0115351516291958	0	C3_C3AR1	C3 - C3AR1	COMPLEMENT	Secreted Signaling	KEGG: hsa04080
Secretory cell	Secretory cell	C3	C3AR1	0.00523712120528021	0	C3_C3AR1	C3 - C3AR1	COMPLEMENT	Secreted Signaling	KEGG: hsa04080
Fibroblast	Macrophage	C3	ITGAX_ITGB2	0.0383830878702511	0	C3_ITGAX_ITGB2	C3 - (ITGAX+ITGB2)	COMPLEMENT	Secreted Signaling	PMID: 16234578
Lung epithelial cell	Macrophage	C3	ITGAX_ITGB2	0.0584646546816621	0	C3_ITGAX_ITGB2	C3 - (ITGAX+ITGB2)	COMPLEMENT	Secreted Signaling	PMID: 16234578
Secretory cell	Macrophage	C3	ITGAX_ITGB2	0.0272501507700286	0	C3_ITGAX_ITGB2	C3 - (ITGAX+ITGB2)	COMPLEMENT	Secreted Signaling	PMID: 16234578
Lung epithelial cell	Ciliated cell	C5	C5AR1	0.000401613528508213	0	HC_C5AR1	HC - C5AR1	COMPLEMENT	Secreted Signaling	KEGG: hsa04080
Lung epithelial cell	Macrophage	C5	C5AR1	0.0050386744608297	0	HC_C5AR1	HC - C5AR1	COMPLEMENT	Secreted Signaling	KEGG: hsa04080
Lung epithelial cell	Secretory cell	C5	C5AR1	0.000551522721950983	0	HC_C5AR1	HC - C5AR1	COMPLEMENT	Secreted Signaling	KEGG: hsa04080
Endothelial cell	Endothelial cell	EDN1	EDNRB	0.0340320825143883	0	EDN1_EDNRB	EDN1 - EDNRB	EDN	Secreted Signaling	KEGG: hsa04080
SLC16A7+ cell	Fibroblast	GZMA	F2R	0.0113482251867388	0	GZMA_F2R	GZMA - F2R	PARs	Secreted Signaling	KEGG: hsa04080
SLC16A7+ cell	T cell	GZMA	F2R	0.0035713354973157	0	GZMA_F2R	GZMA - F2R	PARs	Secreted Signaling	KEGG: hsa04080
SLC16A7+ cell	Endothelial cell	GZMA	F2RL3	0.00280680951423947	0	GZMA_F2RL3	GZMA - F2RL3	PARs	Secreted Signaling	KEGG: hsa04080
SLC16A7+ cell	Ciliated cell	GZMA	PARD3	0.00217498460612867	0	GZMA_PARD3	GZMA - PARD3	PARs	Secreted Signaling	KEGG: hsa04080
Fibroblast	Lung epithelial cell	HGF	MET	0.000731780172962199	0	HGF_MET	HGF - MET	HGF	Secreted Signaling	PMID: 28475121
Ionocyte cell	Ciliated cell	SEMA3B	NRP2_PLXNA2	0.00126616593570261	0	SEMA3B_NRP2_PLXNA2	SEMA3B - (NRP2+PLXNA2)	SEMA3	Secreted Signaling	PMID: 27533782
Ciliated cell	Ciliated cell	SEMA3C	NRP2_PLXNA2	0.000611424137347863	0	SEMA3C_NRP2_PLXNA2	SEMA3C - (NRP2+PLXNA2)	SEMA3	Secreted Signaling	PMID: 27533782
Fibroblast	Ciliated cell	SEMA3C	NRP2_PLXNA2	0.000794383802512203	0	SEMA3C_NRP2_PLXNA2	SEMA3C - (NRP2+PLXNA2)	SEMA3	Secreted Signaling	PMID: 27533782
Ciliated cell	Endothelial cell	SEMA3C	PLXND1	0.00123065375829568	0	SEMA3C_PLXND1	SEMA3C - PLXND1	SEMA3	Secreted Signaling	PMID: 27533782
Fibroblast	Endothelial cell	SEMA3C	PLXND1	0.00159861236794756	0	SEMA3C_PLXND1	SEMA3C - PLXND1	SEMA3	Secreted Signaling	PMID: 27533782
Ciliated cell	Secretory cell	SEMA3C	PLXND1	0.000527638487136411	0	SEMA3C_PLXND1	SEMA3C - PLXND1	SEMA3	Secreted Signaling	PMID: 27533782
Fibroblast	Secretory cell	SEMA3C	PLXND1	0.000685543729073258	0	SEMA3C_PLXND1	SEMA3C - PLXND1	SEMA3	Secreted Signaling	PMID: 27533782
Endothelial cell	Endothelial cell	ADM	CALCRL	0.00506957207117592	0	ADM_CALCRL	ADM - CALCRL	CALCR	Secreted Signaling	KEGG: hsa04080
Ciliated cell	Macrophage	ANXA1	FPR2	0.0222971412461182	0	ANXA1_FPR2	ANXA1 - FPR2	ANNEXIN	Secreted Signaling	PMID: 23230437
Dendritic cell	Macrophage	ANXA1	FPR2	0.0201878974205493	0	ANXA1_FPR2	ANXA1 - FPR2	ANNEXIN	Secreted Signaling	PMID: 23230437
Endothelial cell	Macrophage	ANXA1	FPR2	0.0222549358095995	0	ANXA1_FPR2	ANXA1 - FPR2	ANNEXIN	Secreted Signaling	PMID: 23230437
Fibroblast	Macrophage	ANXA1	FPR2	0.0203971949920466	0	ANXA1_FPR2	ANXA1 - FPR2	ANNEXIN	Secreted Signaling	PMID: 23230437
Ionocyte cell	Macrophage	ANXA1	FPR2	0.0118868589358293	0	ANXA1_FPR2	ANXA1 - FPR2	ANNEXIN	Secreted Signaling	PMID: 23230437
Lung epithelial cell	Macrophage	ANXA1	FPR2	0.00878333141707381	0	ANXA1_FPR2	ANXA1 - FPR2	ANNEXIN	Secreted Signaling	PMID: 23230437
Macrophage	Macrophage	ANXA1	FPR2	0.0218189644588434	0	ANXA1_FPR2	ANXA1 - FPR2	ANNEXIN	Secreted Signaling	PMID: 23230437
Neuroendocrine cell	Macrophage	ANXA1	FPR2	0.00218456076290299	0	ANXA1_FPR2	ANXA1 - FPR2	ANNEXIN	Secreted Signaling	PMID: 23230437
Secretory cell	Macrophage	ANXA1	FPR2	0.0119368886130934	0	ANXA1_FPR2	ANXA1 - FPR2	ANNEXIN	Secreted Signaling	PMID: 23230437
SLC16A7+ cell	Macrophage	ANXA1	FPR2	0.0138634014649424	0	ANXA1_FPR2	ANXA1 - FPR2	ANNEXIN	Secreted Signaling	PMID: 23230437
T cell	Macrophage	ANXA1	FPR2	0.0203509636570411	0	ANXA1_FPR2	ANXA1 - FPR2	ANNEXIN	Secreted Signaling	PMID: 23230437
Ciliated cell	Macrophage	ANXA1	FPR1	0.0747043548358749	0	ANXA1_FPR1	ANXA1 - FPR1	ANNEXIN	Secreted Signaling	PMID: 23230437
Dendritic cell	Macrophage	ANXA1	FPR1	0.0679822558698461	0	ANXA1_FPR1	ANXA1 - FPR1	ANNEXIN	Secreted Signaling	PMID: 23230437
Endothelial cell	Macrophage	ANXA1	FPR1	0.0745705157903996	0	ANXA1_FPR1	ANXA1 - FPR1	ANNEXIN	Secreted Signaling	PMID: 23230437
Fibroblast	Macrophage	ANXA1	FPR1	0.0686523417682817	0	ANXA1_FPR1	ANXA1 - FPR1	ANNEXIN	Secreted Signaling	PMID: 23230437
Ionocyte cell	Macrophage	ANXA1	FPR1	0.0408480157259017	0	ANXA1_FPR1	ANXA1 - FPR1	ANNEXIN	Secreted Signaling	PMID: 23230437
Lung epithelial cell	Macrophage	ANXA1	FPR1	0.0304158041198261	0	ANXA1_FPR1	ANXA1 - FPR1	ANNEXIN	Secreted Signaling	PMID: 23230437
Macrophage	Macrophage	ANXA1	FPR1	0.0731864016333754	0	ANXA1_FPR1	ANXA1 - FPR1	ANNEXIN	Secreted Signaling	PMID: 23230437
Neuroendocrine cell	Macrophage	ANXA1	FPR1	0.00769101985260235	0	ANXA1_FPR1	ANXA1 - FPR1	ANNEXIN	Secreted Signaling	PMID: 23230437
Secretory cell	Macrophage	ANXA1	FPR1	0.0410148782239202	0	ANXA1_FPR1	ANXA1 - FPR1	ANNEXIN	Secreted Signaling	PMID: 23230437
SLC16A7+ cell	Macrophage	ANXA1	FPR1	0.0474091563329558	0	ANXA1_FPR1	ANXA1 - FPR1	ANNEXIN	Secreted Signaling	PMID: 23230437
T cell	Macrophage	ANXA1	FPR1	0.0685043860885801	0	ANXA1_FPR1	ANXA1 - FPR1	ANNEXIN	Secreted Signaling	PMID: 23230437
Ciliated cell	Secretory cell	ANXA1	FPR1	0.0115091657413635	0	ANXA1_FPR1	ANXA1 - FPR1	ANNEXIN	Secreted Signaling	PMID: 23230437
Dendritic cell	Secretory cell	ANXA1	FPR1	0.010409567252927	0	ANXA1_FPR1	ANXA1 - FPR1	ANNEXIN	Secreted Signaling	PMID: 23230437
Endothelial cell	Secretory cell	ANXA1	FPR1	0.0114871405471381	0	ANXA1_FPR1	ANXA1 - FPR1	ANNEXIN	Secreted Signaling	PMID: 23230437
Fibroblast	Secretory cell	ANXA1	FPR1	0.0105185765151699	0	ANXA1_FPR1	ANXA1 - FPR1	ANNEXIN	Secreted Signaling	PMID: 23230437
Ionocyte cell	Secretory cell	ANXA1	FPR1	0.00610422000822196	0	ANXA1_FPR1	ANXA1 - FPR1	ANNEXIN	Secreted Signaling	PMID: 23230437
Lung epithelial cell	Secretory cell	ANXA1	FPR1	0.0045035943683015	0	ANXA1_FPR1	ANXA1 - FPR1	ANNEXIN	Secreted Signaling	PMID: 23230437
Macrophage	Secretory cell	ANXA1	FPR1	0.0112596797556348	0	ANXA1_FPR1	ANXA1 - FPR1	ANNEXIN	Secreted Signaling	PMID: 23230437
Neuroendocrine cell	Secretory cell	ANXA1	FPR1	0.00111649722415309	0	ANXA1_FPR1	ANXA1 - FPR1	ANNEXIN	Secreted Signaling	PMID: 23230437
Secretory cell	Secretory cell	ANXA1	FPR1	0.00613006257452778	0	ANXA1_FPR1	ANXA1 - FPR1	ANNEXIN	Secreted Signaling	PMID: 23230437
SLC16A7+ cell	Secretory cell	ANXA1	FPR1	0.00712616194852368	0	ANXA1_FPR1	ANXA1 - FPR1	ANNEXIN	Secreted Signaling	PMID: 23230437
T cell	Secretory cell	ANXA1	FPR1	0.0104944957292851	0	ANXA1_FPR1	ANXA1 - FPR1	ANNEXIN	Secreted Signaling	PMID: 23230437
Ciliated cell	Fibroblast	GAS6	AXL	0.00173314047302461	0	GAS6_AXL	GAS6 - AXL	GAS	Secreted Signaling	PMID: 27801848
Endothelial cell	Fibroblast	GAS6	AXL	0.00207541798326224	0	GAS6_AXL	GAS6 - AXL	GAS	Secreted Signaling	PMID: 27801848
Fibroblast	Fibroblast	GAS6	AXL	0.00562540317286642	0	GAS6_AXL	GAS6 - AXL	GAS	Secreted Signaling	PMID: 27801848
Ionocyte cell	Fibroblast	GAS6	AXL	0.00815127222954385	0	GAS6_AXL	GAS6 - AXL	GAS	Secreted Signaling	PMID: 27801848
Secretory cell	Fibroblast	GAS6	AXL	0.000483740111095778	0	GAS6_AXL	GAS6 - AXL	GAS	Secreted Signaling	PMID: 27801848
Ciliated cell	Secretory cell	GAS6	AXL	0.00092508214462277	0	GAS6_AXL	GAS6 - AXL	GAS	Secreted Signaling	PMID: 27801848
Endothelial cell	Secretory cell	GAS6	AXL	0.00110795352070584	0	GAS6_AXL	GAS6 - AXL	GAS	Secreted Signaling	PMID: 27801848
Fibroblast	Secretory cell	GAS6	AXL	0.00300808705317454	0	GAS6_AXL	GAS6 - AXL	GAS	Secreted Signaling	PMID: 27801848
Ionocyte cell	Secretory cell	GAS6	AXL	0.00436390934322901	0	GAS6_AXL	GAS6 - AXL	GAS	Secreted Signaling	PMID: 27801848
Secretory cell	Secretory cell	GAS6	AXL	0.000258050844078983	0	GAS6_AXL	GAS6 - AXL	GAS	Secreted Signaling	PMID: 27801848
Dendritic cell	Ciliated cell	GRN	SORT1	0.00387134491131819	0.04	GRN_SORT1	GRN - SORT1	GRN	Secreted Signaling	PMID: 29555433
Endothelial cell	Ciliated cell	GRN	SORT1	0.0048467518174056	0	GRN_SORT1	GRN - SORT1	GRN	Secreted Signaling	PMID: 29555433
Fibroblast	Ciliated cell	GRN	SORT1	0.00421646141600718	0.02	GRN_SORT1	GRN - SORT1	GRN	Secreted Signaling	PMID: 29555433
Ionocyte cell	Ciliated cell	GRN	SORT1	0.00422294351167677	0.03	GRN_SORT1	GRN - SORT1	GRN	Secreted Signaling	PMID: 29555433
Macrophage	Ciliated cell	GRN	SORT1	0.00823438507230402	0	GRN_SORT1	GRN - SORT1	GRN	Secreted Signaling	PMID: 29555433
Neuroendocrine cell	Ciliated cell	GRN	SORT1	0.00501980098931212	0	GRN_SORT1	GRN - SORT1	GRN	Secreted Signaling	PMID: 29555433
Secretory cell	Ciliated cell	GRN	SORT1	0.00824046527412979	0	GRN_SORT1	GRN - SORT1	GRN	Secreted Signaling	PMID: 29555433
Dendritic cell	Dendritic cell	GRN	SORT1	0.00572312000885288	0	GRN_SORT1	GRN - SORT1	GRN	Secreted Signaling	PMID: 29555433
Endothelial cell	Dendritic cell	GRN	SORT1	0.00716173755899704	0	GRN_SORT1	GRN - SORT1	GRN	Secreted Signaling	PMID: 29555433
Fibroblast	Dendritic cell	GRN	SORT1	0.00623228279945983	0	GRN_SORT1	GRN - SORT1	GRN	Secreted Signaling	PMID: 29555433
Ionocyte cell	Dendritic cell	GRN	SORT1	0.00624184445398772	0	GRN_SORT1	GRN - SORT1	GRN	Secreted Signaling	PMID: 29555433
Macrophage	Dendritic cell	GRN	SORT1	0.0121476768533795	0	GRN_SORT1	GRN - SORT1	GRN	Secreted Signaling	PMID: 29555433
Neuroendocrine cell	Dendritic cell	GRN	SORT1	0.00741682531719069	0	GRN_SORT1	GRN - SORT1	GRN	Secreted Signaling	PMID: 29555433
Secretory cell	Dendritic cell	GRN	SORT1	0.012156611178794	0	GRN_SORT1	GRN - SORT1	GRN	Secreted Signaling	PMID: 29555433
Dendritic cell	Fibroblast	GRN	SORT1	0.00460736320088443	0	GRN_SORT1	GRN - SORT1	GRN	Secreted Signaling	PMID: 29555433
Endothelial cell	Fibroblast	GRN	SORT1	0.00576714037572418	0	GRN_SORT1	GRN - SORT1	GRN	Secreted Signaling	PMID: 29555433
Fibroblast	Fibroblast	GRN	SORT1	0.00501776258260423	0	GRN_SORT1	GRN - SORT1	GRN	Secreted Signaling	PMID: 29555433
Ionocyte cell	Fibroblast	GRN	SORT1	0.00502547032626028	0	GRN_SORT1	GRN - SORT1	GRN	Secreted Signaling	PMID: 29555433
Macrophage	Fibroblast	GRN	SORT1	0.00979174870948991	0	GRN_SORT1	GRN - SORT1	GRN	Secreted Signaling	PMID: 29555433
Neuroendocrine cell	Fibroblast	GRN	SORT1	0.00597285400814576	0	GRN_SORT1	GRN - SORT1	GRN	Secreted Signaling	PMID: 29555433
Secretory cell	Fibroblast	GRN	SORT1	0.00979896749391775	0	GRN_SORT1	GRN - SORT1	GRN	Secreted Signaling	PMID: 29555433
Dendritic cell	Ionocyte cell	GRN	SORT1	0.00615559947468413	0	GRN_SORT1	GRN - SORT1	GRN	Secreted Signaling	PMID: 29555433
Endothelial cell	Ionocyte cell	GRN	SORT1	0.00770208702202189	0	GRN_SORT1	GRN - SORT1	GRN	Secreted Signaling	PMID: 29555433
Fibroblast	Ionocyte cell	GRN	SORT1	0.00670297882251413	0	GRN_SORT1	GRN - SORT1	GRN	Secreted Signaling	PMID: 29555433
Ionocyte cell	Ionocyte cell	GRN	SORT1	0.00671325774702377	0	GRN_SORT1	GRN - SORT1	GRN	Secreted Signaling	PMID: 29555433
Lung epithelial cell	Ionocyte cell	GRN	SORT1	0.00326048853793596	0.02	GRN_SORT1	GRN - SORT1	GRN	Secreted Signaling	PMID: 29555433
Macrophage	Ionocyte cell	GRN	SORT1	0.0130592647472914	0	GRN_SORT1	GRN - SORT1	GRN	Secreted Signaling	PMID: 29555433
Neuroendocrine cell	Ionocyte cell	GRN	SORT1	0.00797626640156704	0	GRN_SORT1	GRN - SORT1	GRN	Secreted Signaling	PMID: 29555433
Secretory cell	Ionocyte cell	GRN	SORT1	0.0130688606539925	0	GRN_SORT1	GRN - SORT1	GRN	Secreted Signaling	PMID: 29555433
SLC16A7+ cell	Ionocyte cell	GRN	SORT1	0.00291782913240583	0.03	GRN_SORT1	GRN - SORT1	GRN	Secreted Signaling	PMID: 29555433
Dendritic cell	Macrophage	GRN	SORT1	0.00565603686635719	0	GRN_SORT1	GRN - SORT1	GRN	Secreted Signaling	PMID: 29555433
Endothelial cell	Macrophage	GRN	SORT1	0.00707791180298863	0	GRN_SORT1	GRN - SORT1	GRN	Secreted Signaling	PMID: 29555433
Fibroblast	Macrophage	GRN	SORT1	0.00615926851248636	0	GRN_SORT1	GRN - SORT1	GRN	Secreted Signaling	PMID: 29555433
Ionocyte cell	Macrophage	GRN	SORT1	0.00616871884283523	0	GRN_SORT1	GRN - SORT1	GRN	Secreted Signaling	PMID: 29555433
Macrophage	Macrophage	GRN	SORT1	0.0120061980573734	0	GRN_SORT1	GRN - SORT1	GRN	Secreted Signaling	PMID: 29555433
Neuroendocrine cell	Macrophage	GRN	SORT1	0.00733003588710292	0	GRN_SORT1	GRN - SORT1	GRN	Secreted Signaling	PMID: 29555433
Secretory cell	Macrophage	GRN	SORT1	0.0120150295941106	0	GRN_SORT1	GRN - SORT1	GRN	Secreted Signaling	PMID: 29555433
Ciliated cell	Secretory cell	GRN	SORT1	0.00142902388127815	0	GRN_SORT1	GRN - SORT1	GRN	Secreted Signaling	PMID: 29555433
Dendritic cell	Secretory cell	GRN	SORT1	0.00516531551139327	0	GRN_SORT1	GRN - SORT1	GRN	Secreted Signaling	PMID: 29555433
Endothelial cell	Secretory cell	GRN	SORT1	0.00646462970537893	0	GRN_SORT1	GRN - SORT1	GRN	Secreted Signaling	PMID: 29555433
Fibroblast	Secretory cell	GRN	SORT1	0.00562513345417953	0	GRN_SORT1	GRN - SORT1	GRN	Secreted Signaling	PMID: 29555433
Ionocyte cell	Secretory cell	GRN	SORT1	0.00563376889252827	0	GRN_SORT1	GRN - SORT1	GRN	Secreted Signaling	PMID: 29555433
Lung epithelial cell	Secretory cell	GRN	SORT1	0.00273467487042749	0	GRN_SORT1	GRN - SORT1	GRN	Secreted Signaling	PMID: 29555433
Macrophage	Secretory cell	GRN	SORT1	0.0109706112530038	0	GRN_SORT1	GRN - SORT1	GRN	Secreted Signaling	PMID: 29555433
Neuroendocrine cell	Secretory cell	GRN	SORT1	0.00669505521492748	0	GRN_SORT1	GRN - SORT1	GRN	Secreted Signaling	PMID: 29555433
Secretory cell	Secretory cell	GRN	SORT1	0.0109786894960229	0	GRN_SORT1	GRN - SORT1	GRN	Secreted Signaling	PMID: 29555433
SLC16A7+ cell	Secretory cell	GRN	SORT1	0.00244713991661977	0	GRN_SORT1	GRN - SORT1	GRN	Secreted Signaling	PMID: 29555433
Macrophage	Dendritic cell	LGALS9	PTPRC	0.0117659602382708	0	LGALS9_CD45	LGALS9 - CD45	GALECTIN	Secreted Signaling	PMID: 30120235
Secretory cell	Dendritic cell	LGALS9	PTPRC	0.00871524199072788	0	LGALS9_CD45	LGALS9 - CD45	GALECTIN	Secreted Signaling	PMID: 30120235
Macrophage	Macrophage	LGALS9	PTPRC	0.0282841392135283	0	LGALS9_CD45	LGALS9 - CD45	GALECTIN	Secreted Signaling	PMID: 30120235
Secretory cell	Macrophage	LGALS9	PTPRC	0.0210417236044149	0	LGALS9_CD45	LGALS9 - CD45	GALECTIN	Secreted Signaling	PMID: 30120235
Macrophage	Neuroendocrine cell	LGALS9	PTPRC	0.00316035726183405	0	LGALS9_CD45	LGALS9 - CD45	GALECTIN	Secreted Signaling	PMID: 30120235
Secretory cell	Neuroendocrine cell	LGALS9	PTPRC	0.00233565549272181	0	LGALS9_CD45	LGALS9 - CD45	GALECTIN	Secreted Signaling	PMID: 30120235
Macrophage	Secretory cell	LGALS9	PTPRC	0.0043453812241267	0	LGALS9_CD45	LGALS9 - CD45	GALECTIN	Secreted Signaling	PMID: 30120235
Secretory cell	Secretory cell	LGALS9	PTPRC	0.00321244154622638	0	LGALS9_CD45	LGALS9 - CD45	GALECTIN	Secreted Signaling	PMID: 30120235
Macrophage	SLC16A7+ cell	LGALS9	PTPRC	0.0291276285460773	0	LGALS9_CD45	LGALS9 - CD45	GALECTIN	Secreted Signaling	PMID: 30120235
Secretory cell	SLC16A7+ cell	LGALS9	PTPRC	0.0216740471767535	0	LGALS9_CD45	LGALS9 - CD45	GALECTIN	Secreted Signaling	PMID: 30120235
Macrophage	T cell	LGALS9	PTPRC	0.0318273462013674	0	LGALS9_CD45	LGALS9 - CD45	GALECTIN	Secreted Signaling	PMID: 30120235
Secretory cell	T cell	LGALS9	PTPRC	0.0236997876514911	0	LGALS9_CD45	LGALS9 - CD45	GALECTIN	Secreted Signaling	PMID: 30120235
Ciliated cell	Fibroblast	PROS1	AXL	0.00124254208337548	0	PROS1_AXL	PROS1 - AXL	PROS	Secreted Signaling	PMID: 29531161
Fibroblast	Fibroblast	PROS1	AXL	0.0010997658589236	0	PROS1_AXL	PROS1 - AXL	PROS	Secreted Signaling	PMID: 29531161
Ionocyte cell	Fibroblast	PROS1	AXL	0.00102939233000062	0	PROS1_AXL	PROS1 - AXL	PROS	Secreted Signaling	PMID: 29531161
Ciliated cell	Secretory cell	PROS1	AXL	0.000663068109769403	0	PROS1_AXL	PROS1 - AXL	PROS	Secreted Signaling	PMID: 29531161
Fibroblast	Secretory cell	PROS1	AXL	0.000586838117198846	0	PROS1_AXL	PROS1 - AXL	PROS	Secreted Signaling	PMID: 29531161
Ionocyte cell	Secretory cell	PROS1	AXL	0.000549268558734037	0	PROS1_AXL	PROS1 - AXL	PROS	Secreted Signaling	PMID: 29531161
Ciliated cell	Macrophage	SCGB3A2	MARCO	0.00333719200762756	0	SCGB3A2_MARCO	SCGB3A2 - MARCO	UGRP1	Secreted Signaling	PMID: 12847263
Ionocyte cell	Macrophage	SCGB3A2	MARCO	0.00284677295365977	0	SCGB3A2_MARCO	SCGB3A2 - MARCO	UGRP1	Secreted Signaling	PMID: 12847263
Lung epithelial cell	Macrophage	SCGB3A2	MARCO	0.00694682422412792	0	SCGB3A2_MARCO	SCGB3A2 - MARCO	UGRP1	Secreted Signaling	PMID: 12847263
Macrophage	Macrophage	SCGB3A2	MARCO	0.00544644795524463	0	SCGB3A2_MARCO	SCGB3A2 - MARCO	UGRP1	Secreted Signaling	PMID: 12847263
Secretory cell	Macrophage	SCGB3A2	MARCO	0.0115650385291942	0	SCGB3A2_MARCO	SCGB3A2 - MARCO	UGRP1	Secreted Signaling	PMID: 12847263
Ciliated cell	Neuroendocrine cell	SCGB3A2	MARCO	0.00351093871933712	0	SCGB3A2_MARCO	SCGB3A2 - MARCO	UGRP1	Secreted Signaling	PMID: 12847263
Ionocyte cell	Neuroendocrine cell	SCGB3A2	MARCO	0.00299506334226194	0	SCGB3A2_MARCO	SCGB3A2 - MARCO	UGRP1	Secreted Signaling	PMID: 12847263
Lung epithelial cell	Neuroendocrine cell	SCGB3A2	MARCO	0.00730712407194542	0	SCGB3A2_MARCO	SCGB3A2 - MARCO	UGRP1	Secreted Signaling	PMID: 12847263
Macrophage	Neuroendocrine cell	SCGB3A2	MARCO	0.00572937914663993	0	SCGB3A2_MARCO	SCGB3A2 - MARCO	UGRP1	Secreted Signaling	PMID: 12847263
Secretory cell	Neuroendocrine cell	SCGB3A2	MARCO	0.0121619304582168	0	SCGB3A2_MARCO	SCGB3A2 - MARCO	UGRP1	Secreted Signaling	PMID: 12847263
Ciliated cell	Secretory cell	SCGB3A2	MARCO	0.00745711373465085	0	SCGB3A2_MARCO	SCGB3A2 - MARCO	UGRP1	Secreted Signaling	PMID: 12847263
Endothelial cell	Secretory cell	SCGB3A2	MARCO	0.00268810186216144	0	SCGB3A2_MARCO	SCGB3A2 - MARCO	UGRP1	Secreted Signaling	PMID: 12847263
Ionocyte cell	Secretory cell	SCGB3A2	MARCO	0.00636511574595434	0	SCGB3A2_MARCO	SCGB3A2 - MARCO	UGRP1	Secreted Signaling	PMID: 12847263
Lung epithelial cell	Secretory cell	SCGB3A2	MARCO	0.0154539107632067	0	SCGB3A2_MARCO	SCGB3A2 - MARCO	UGRP1	Secreted Signaling	PMID: 12847263
Macrophage	Secretory cell	SCGB3A2	MARCO	0.0121386315867409	0	SCGB3A2_MARCO	SCGB3A2 - MARCO	UGRP1	Secreted Signaling	PMID: 12847263
Secretory cell	Secretory cell	SCGB3A2	MARCO	0.025581904278692	0	SCGB3A2_MARCO	SCGB3A2 - MARCO	UGRP1	Secreted Signaling	PMID: 12847263
Macrophage	Secretory cell	LGALS9	HAVCR2	0.000822390929271085	0	LGALS9_HAVCR2	LGALS9 - HAVCR2	GALECTIN	Secreted Signaling	PMID: 27192565
Secretory cell	Secretory cell	LGALS9	HAVCR2	0.000607414557230588	0	LGALS9_HAVCR2	LGALS9 - HAVCR2	GALECTIN	Secreted Signaling	PMID: 27192565
Macrophage	Dendritic cell	LGALS9	CD44	0.0242879944187847	0	LGALS9_CD44	LGALS9 - CD44	GALECTIN	Secreted Signaling	PMID: 25065622
Secretory cell	Dendritic cell	LGALS9	CD44	0.0180498215916354	0	LGALS9_CD44	LGALS9 - CD44	GALECTIN	Secreted Signaling	PMID: 25065622
Macrophage	Fibroblast	LGALS9	CD44	0.00857055269067474	0	LGALS9_CD44	LGALS9 - CD44	GALECTIN	Secreted Signaling	PMID: 25065622
Secretory cell	Fibroblast	LGALS9	CD44	0.00634303272122743	0	LGALS9_CD44	LGALS9 - CD44	GALECTIN	Secreted Signaling	PMID: 25065622
Macrophage	Ionocyte cell	LGALS9	CD44	0.00326729160712318	0	LGALS9_CD44	LGALS9 - CD44	GALECTIN	Secreted Signaling	PMID: 25065622
Secretory cell	Ionocyte cell	LGALS9	CD44	0.00241475269593665	0	LGALS9_CD44	LGALS9 - CD44	GALECTIN	Secreted Signaling	PMID: 25065622
Macrophage	Lung epithelial cell	LGALS9	CD44	0.0138566959534324	0	LGALS9_CD44	LGALS9 - CD44	GALECTIN	Secreted Signaling	PMID: 25065622
Secretory cell	Lung epithelial cell	LGALS9	CD44	0.0102695179442027	0	LGALS9_CD44	LGALS9 - CD44	GALECTIN	Secreted Signaling	PMID: 25065622
Macrophage	Macrophage	LGALS9	CD44	0.0206106623679356	0	LGALS9_CD44	LGALS9 - CD44	GALECTIN	Secreted Signaling	PMID: 25065622
Secretory cell	Macrophage	LGALS9	CD44	0.0153021696637	0	LGALS9_CD44	LGALS9 - CD44	GALECTIN	Secreted Signaling	PMID: 25065622
Macrophage	Neuroendocrine cell	LGALS9	CD44	0.00341645544148798	0	LGALS9_CD44	LGALS9 - CD44	GALECTIN	Secreted Signaling	PMID: 25065622
Secretory cell	Neuroendocrine cell	LGALS9	CD44	0.00252509360766329	0	LGALS9_CD44	LGALS9 - CD44	GALECTIN	Secreted Signaling	PMID: 25065622
Macrophage	Secretory cell	LGALS9	CD44	0.0116983415409728	0	LGALS9_CD44	LGALS9 - CD44	GALECTIN	Secreted Signaling	PMID: 25065622
Secretory cell	Secretory cell	LGALS9	CD44	0.00866500197250607	0	LGALS9_CD44	LGALS9 - CD44	GALECTIN	Secreted Signaling	PMID: 25065622
Macrophage	SLC16A7+ cell	LGALS9	CD44	0.0163112937209986	0	LGALS9_CD44	LGALS9 - CD44	GALECTIN	Secreted Signaling	PMID: 25065622
Secretory cell	SLC16A7+ cell	LGALS9	CD44	0.0120964717083493	0	LGALS9_CD44	LGALS9 - CD44	GALECTIN	Secreted Signaling	PMID: 25065622
Macrophage	T cell	LGALS9	CD44	0.0208228955647174	0	LGALS9_CD44	LGALS9 - CD44	GALECTIN	Secreted Signaling	PMID: 25065622
Secretory cell	T cell	LGALS9	CD44	0.0154606028764587	0	LGALS9_CD44	LGALS9 - CD44	GALECTIN	Secreted Signaling	PMID: 25065622
Fibroblast	Endothelial cell	COL1A1	ITGA1_ITGB1	0.0501716497675748	0	COL1A1_ITGA1_ITGB1	COL1A1 - (ITGA1+ITGB1)	COLLAGEN	ECM-Receptor	KEGG: hsa04512
Fibroblast	Fibroblast	COL1A1	ITGA1_ITGB1	0.0768423379408366	0	COL1A1_ITGA1_ITGB1	COL1A1 - (ITGA1+ITGB1)	COLLAGEN	ECM-Receptor	KEGG: hsa04512
Fibroblast	T cell	COL1A1	ITGA1_ITGB1	0.0969406850209627	0	COL1A1_ITGA1_ITGB1	COL1A1 - (ITGA1+ITGB1)	COLLAGEN	ECM-Receptor	KEGG: hsa04512
Fibroblast	Endothelial cell	COL1A2	ITGA1_ITGB1	0.074729650389734	0	COL1A2_ITGA1_ITGB1	COL1A2 - (ITGA1+ITGB1)	COLLAGEN	ECM-Receptor	KEGG: hsa04512
Fibroblast	Fibroblast	COL1A2	ITGA1_ITGB1	0.112903316222602	0	COL1A2_ITGA1_ITGB1	COL1A2 - (ITGA1+ITGB1)	COLLAGEN	ECM-Receptor	KEGG: hsa04512
Fibroblast	T cell	COL1A2	ITGA1_ITGB1	0.140993002902478	0	COL1A2_ITGA1_ITGB1	COL1A2 - (ITGA1+ITGB1)	COLLAGEN	ECM-Receptor	KEGG: hsa04512
Endothelial cell	Endothelial cell	COL4A1	ITGA1_ITGB1	0.011593140173461	0	COL4A1_ITGA1_ITGB1	COL4A1 - (ITGA1+ITGB1)	COLLAGEN	ECM-Receptor	KEGG: hsa04512
Fibroblast	Endothelial cell	COL4A1	ITGA1_ITGB1	0.0161695843910979	0	COL4A1_ITGA1_ITGB1	COL4A1 - (ITGA1+ITGB1)	COLLAGEN	ECM-Receptor	KEGG: hsa04512
Ionocyte cell	Endothelial cell	COL4A1	ITGA1_ITGB1	0.00910840704924033	0	COL4A1_ITGA1_ITGB1	COL4A1 - (ITGA1+ITGB1)	COLLAGEN	ECM-Receptor	KEGG: hsa04512
Endothelial cell	Fibroblast	COL4A1	ITGA1_ITGB1	0.0181477551445741	0	COL4A1_ITGA1_ITGB1	COL4A1 - (ITGA1+ITGB1)	COLLAGEN	ECM-Receptor	KEGG: hsa04512
Fibroblast	Fibroblast	COL4A1	ITGA1_ITGB1	0.0252455749189373	0	COL4A1_ITGA1_ITGB1	COL4A1 - (ITGA1+ITGB1)	COLLAGEN	ECM-Receptor	KEGG: hsa04512
Ionocyte cell	Fibroblast	COL4A1	ITGA1_ITGB1	0.0142784795131004	0	COL4A1_ITGA1_ITGB1	COL4A1 - (ITGA1+ITGB1)	COLLAGEN	ECM-Receptor	KEGG: hsa04512
Endothelial cell	T cell	COL4A1	ITGA1_ITGB1	0.0232815181014114	0	COL4A1_ITGA1_ITGB1	COL4A1 - (ITGA1+ITGB1)	COLLAGEN	ECM-Receptor	KEGG: hsa04512
Fibroblast	T cell	COL4A1	ITGA1_ITGB1	0.0323211219527822	0	COL4A1_ITGA1_ITGB1	COL4A1 - (ITGA1+ITGB1)	COLLAGEN	ECM-Receptor	KEGG: hsa04512
Ionocyte cell	T cell	COL4A1	ITGA1_ITGB1	0.0183381182281655	0	COL4A1_ITGA1_ITGB1	COL4A1 - (ITGA1+ITGB1)	COLLAGEN	ECM-Receptor	KEGG: hsa04512
Endothelial cell	Endothelial cell	COL4A2	ITGA1_ITGB1	0.0185882643574365	0	COL4A2_ITGA1_ITGB1	COL4A2 - (ITGA1+ITGB1)	COLLAGEN	ECM-Receptor	KEGG: hsa04512
Fibroblast	Endothelial cell	COL4A2	ITGA1_ITGB1	0.00854254182860204	0	COL4A2_ITGA1_ITGB1	COL4A2 - (ITGA1+ITGB1)	COLLAGEN	ECM-Receptor	KEGG: hsa04512
Ionocyte cell	Endothelial cell	COL4A2	ITGA1_ITGB1	0.0111218978790485	0	COL4A2_ITGA1_ITGB1	COL4A2 - (ITGA1+ITGB1)	COLLAGEN	ECM-Receptor	KEGG: hsa04512
Endothelial cell	Fibroblast	COL4A2	ITGA1_ITGB1	0.028981867764099	0	COL4A2_ITGA1_ITGB1	COL4A2 - (ITGA1+ITGB1)	COLLAGEN	ECM-Receptor	KEGG: hsa04512
Fibroblast	Fibroblast	COL4A2	ITGA1_ITGB1	0.0133957626437458	0	COL4A2_ITGA1_ITGB1	COL4A2 - (ITGA1+ITGB1)	COLLAGEN	ECM-Receptor	KEGG: hsa04512
Ionocyte cell	Fibroblast	COL4A2	ITGA1_ITGB1	0.0174147727282724	0	COL4A2_ITGA1_ITGB1	COL4A2 - (ITGA1+ITGB1)	COLLAGEN	ECM-Receptor	KEGG: hsa04512
Endothelial cell	T cell	COL4A2	ITGA1_ITGB1	0.0370647629120995	0	COL4A2_ITGA1_ITGB1	COL4A2 - (ITGA1+ITGB1)	COLLAGEN	ECM-Receptor	KEGG: hsa04512
Fibroblast	T cell	COL4A2	ITGA1_ITGB1	0.0172088099535547	0	COL4A2_ITGA1_ITGB1	COL4A2 - (ITGA1+ITGB1)	COLLAGEN	ECM-Receptor	KEGG: hsa04512
Ionocyte cell	T cell	COL4A2	ITGA1_ITGB1	0.0223459036206247	0	COL4A2_ITGA1_ITGB1	COL4A2 - (ITGA1+ITGB1)	COLLAGEN	ECM-Receptor	KEGG: hsa04512
Ionocyte cell	Endothelial cell	COL4A3	ITGA1_ITGB1	0.00704174337245307	0	COL4A3_ITGA1_ITGB1	COL4A3 - (ITGA1+ITGB1)	COLLAGEN	ECM-Receptor	KEGG: hsa04512
Ionocyte cell	Fibroblast	COL4A3	ITGA1_ITGB1	0.0110518293704608	0	COL4A3_ITGA1_ITGB1	COL4A3 - (ITGA1+ITGB1)	COLLAGEN	ECM-Receptor	KEGG: hsa04512
Ionocyte cell	T cell	COL4A3	ITGA1_ITGB1	0.014207293641399	0	COL4A3_ITGA1_ITGB1	COL4A3 - (ITGA1+ITGB1)	COLLAGEN	ECM-Receptor	KEGG: hsa04512
Ionocyte cell	Endothelial cell	COL4A4	ITGA1_ITGB1	0.00573602183444148	0	COL4A4_ITGA1_ITGB1	COL4A4 - (ITGA1+ITGB1)	COLLAGEN	ECM-Receptor	KEGG: hsa04512
Ionocyte cell	Fibroblast	COL4A4	ITGA1_ITGB1	0.00900928063624854	0	COL4A4_ITGA1_ITGB1	COL4A4 - (ITGA1+ITGB1)	COLLAGEN	ECM-Receptor	KEGG: hsa04512
Ionocyte cell	T cell	COL4A4	ITGA1_ITGB1	0.0115884000121806	0	COL4A4_ITGA1_ITGB1	COL4A4 - (ITGA1+ITGB1)	COLLAGEN	ECM-Receptor	KEGG: hsa04512
Fibroblast	Endothelial cell	COL6A1	ITGA1_ITGB1	0.0422935589332627	0	COL6A1_ITGA1_ITGB1	COL6A1 - (ITGA1+ITGB1)	COLLAGEN	ECM-Receptor	KEGG: hsa04512
Fibroblast	Fibroblast	COL6A1	ITGA1_ITGB1	0.0650632134523504	0	COL6A1_ITGA1_ITGB1	COL6A1 - (ITGA1+ITGB1)	COLLAGEN	ECM-Receptor	KEGG: hsa04512
Fibroblast	T cell	COL6A1	ITGA1_ITGB1	0.0823555409103977	0	COL6A1_ITGA1_ITGB1	COL6A1 - (ITGA1+ITGB1)	COLLAGEN	ECM-Receptor	KEGG: hsa04512
Fibroblast	Endothelial cell	COL6A2	ITGA1_ITGB1	0.0548054281416254	0	COL6A2_ITGA1_ITGB1	COL6A2 - (ITGA1+ITGB1)	COLLAGEN	ECM-Receptor	KEGG: hsa04512
Fibroblast	Fibroblast	COL6A2	ITGA1_ITGB1	0.0837222575651747	0	COL6A2_ITGA1_ITGB1	COL6A2 - (ITGA1+ITGB1)	COLLAGEN	ECM-Receptor	KEGG: hsa04512
Fibroblast	T cell	COL6A2	ITGA1_ITGB1	0.105414589283877	0	COL6A2_ITGA1_ITGB1	COL6A2 - (ITGA1+ITGB1)	COLLAGEN	ECM-Receptor	KEGG: hsa04512
Fibroblast	Endothelial cell	COL6A3	ITGA1_ITGB1	0.0434475528479439	0	COL6A3_ITGA1_ITGB1	COL6A3 - (ITGA1+ITGB1)	COLLAGEN	ECM-Receptor	KEGG: hsa04512
Fibroblast	Fibroblast	COL6A3	ITGA1_ITGB1	0.0667951540570218	0	COL6A3_ITGA1_ITGB1	COL6A3 - (ITGA1+ITGB1)	COLLAGEN	ECM-Receptor	KEGG: hsa04512
Fibroblast	T cell	COL6A3	ITGA1_ITGB1	0.0845061859555476	0	COL6A3_ITGA1_ITGB1	COL6A3 - (ITGA1+ITGB1)	COLLAGEN	ECM-Receptor	KEGG: hsa04512
Fibroblast	Ciliated cell	COL1A1	ITGA2_ITGB1	0.0193974194871552	0	COL1A1_ITGA2_ITGB1	COL1A1 - (ITGA2+ITGB1)	COLLAGEN	ECM-Receptor	KEGG: hsa04512
Fibroblast	Fibroblast	COL1A1	ITGA2_ITGB1	0.0384021310114451	0	COL1A1_ITGA2_ITGB1	COL1A1 - (ITGA2+ITGB1)	COLLAGEN	ECM-Receptor	KEGG: hsa04512
Fibroblast	Ciliated cell	COL1A2	ITGA2_ITGB1	0.0293576450767969	0	COL1A2_ITGA2_ITGB1	COL1A2 - (ITGA2+ITGB1)	COLLAGEN	ECM-Receptor	KEGG: hsa04512
Fibroblast	Fibroblast	COL1A2	ITGA2_ITGB1	0.0575482359662507	0	COL1A2_ITGA2_ITGB1	COL1A2 - (ITGA2+ITGB1)	COLLAGEN	ECM-Receptor	KEGG: hsa04512
Endothelial cell	Ciliated cell	COL4A1	ITGA2_ITGB1	0.00437320247972205	0	COL4A1_ITGA2_ITGB1	COL4A1 - (ITGA2+ITGB1)	COLLAGEN	ECM-Receptor	KEGG: hsa04512
Fibroblast	Ciliated cell	COL4A1	ITGA2_ITGB1	0.00611718291789771	0	COL4A1_ITGA2_ITGB1	COL4A1 - (ITGA2+ITGB1)	COLLAGEN	ECM-Receptor	KEGG: hsa04512
Ionocyte cell	Ciliated cell	COL4A1	ITGA2_ITGB1	0.00343053248877195	0	COL4A1_ITGA2_ITGB1	COL4A1 - (ITGA2+ITGB1)	COLLAGEN	ECM-Receptor	KEGG: hsa04512
Endothelial cell	Fibroblast	COL4A1	ITGA2_ITGB1	0.00878981372392178	0	COL4A1_ITGA2_ITGB1	COL4A1 - (ITGA2+ITGB1)	COLLAGEN	ECM-Receptor	KEGG: hsa04512
Fibroblast	Fibroblast	COL4A1	ITGA2_ITGB1	0.0122733735552029	0	COL4A1_ITGA2_ITGB1	COL4A1 - (ITGA2+ITGB1)	COLLAGEN	ECM-Receptor	KEGG: hsa04512
Ionocyte cell	Fibroblast	COL4A1	ITGA2_ITGB1	0.00690171620392011	0	COL4A1_ITGA2_ITGB1	COL4A1 - (ITGA2+ITGB1)	COLLAGEN	ECM-Receptor	KEGG: hsa04512
Endothelial cell	Ciliated cell	COL4A2	ITGA2_ITGB1	0.00704296810148175	0	COL4A2_ITGA2_ITGB1	COL4A2 - (ITGA2+ITGB1)	COLLAGEN	ECM-Receptor	KEGG: hsa04512
Fibroblast	Ciliated cell	COL4A2	ITGA2_ITGB1	0.00321626367403909	0	COL4A2_ITGA2_ITGB1	COL4A2 - (ITGA2+ITGB1)	COLLAGEN	ECM-Receptor	KEGG: hsa04512
Ionocyte cell	Ciliated cell	COL4A2	ITGA2_ITGB1	0.00419419356692192	0	COL4A2_ITGA2_ITGB1	COL4A2 - (ITGA2+ITGB1)	COLLAGEN	ECM-Receptor	KEGG: hsa04512
Endothelial cell	Fibroblast	COL4A2	ITGA2_ITGB1	0.0141176132426628	0	COL4A2_ITGA2_ITGB1	COL4A2 - (ITGA2+ITGB1)	COLLAGEN	ECM-Receptor	KEGG: hsa04512
Fibroblast	Fibroblast	COL4A2	ITGA2_ITGB1	0.00647204754651663	0	COL4A2_ITGA2_ITGB1	COL4A2 - (ITGA2+ITGB1)	COLLAGEN	ECM-Receptor	KEGG: hsa04512
Ionocyte cell	Fibroblast	COL4A2	ITGA2_ITGB1	0.00843155004089041	0	COL4A2_ITGA2_ITGB1	COL4A2 - (ITGA2+ITGB1)	COLLAGEN	ECM-Receptor	KEGG: hsa04512
Ionocyte cell	Ciliated cell	COL4A3	ITGA2_ITGB1	0.00264871375426481	0	COL4A3_ITGA2_ITGB1	COL4A3 - (ITGA2+ITGB1)	COLLAGEN	ECM-Receptor	KEGG: hsa04512
Ionocyte cell	Fibroblast	COL4A3	ITGA2_ITGB1	0.0053330477229589	0	COL4A3_ITGA2_ITGB1	COL4A3 - (ITGA2+ITGB1)	COLLAGEN	ECM-Receptor	KEGG: hsa04512
Ionocyte cell	Ciliated cell	COL4A4	ITGA2_ITGB1	0.0021558051143945	0	COL4A4_ITGA2_ITGB1	COL4A4 - (ITGA2+ITGB1)	COLLAGEN	ECM-Receptor	KEGG: hsa04512
Ionocyte cell	Fibroblast	COL4A4	ITGA2_ITGB1	0.00434277689030528	0	COL4A4_ITGA2_ITGB1	COL4A4 - (ITGA2+ITGB1)	COLLAGEN	ECM-Receptor	KEGG: hsa04512
Fibroblast	Ciliated cell	COL6A1	ITGA2_ITGB1	0.0162688155288255	0	COL6A1_ITGA2_ITGB1	COL6A1 - (ITGA2+ITGB1)	COLLAGEN	ECM-Receptor	KEGG: hsa04512
Fibroblast	Fibroblast	COL6A1	ITGA2_ITGB1	0.0323092583085758	0	COL6A1_ITGA2_ITGB1	COL6A1 - (ITGA2+ITGB1)	COLLAGEN	ECM-Receptor	KEGG: hsa04512
Fibroblast	Ciliated cell	COL6A2	ITGA2_ITGB1	0.0212525320522881	0	COL6A2_ITGA2_ITGB1	COL6A2 - (ITGA2+ITGB1)	COLLAGEN	ECM-Receptor	KEGG: hsa04512
Fibroblast	Fibroblast	COL6A2	ITGA2_ITGB1	0.0419969569860928	0	COL6A2_ITGA2_ITGB1	COL6A2 - (ITGA2+ITGB1)	COLLAGEN	ECM-Receptor	KEGG: hsa04512
Fibroblast	Ciliated cell	COL6A3	ITGA2_ITGB1	0.0167251164865181	0	COL6A3_ITGA2_ITGB1	COL6A3 - (ITGA2+ITGB1)	COLLAGEN	ECM-Receptor	KEGG: hsa04512
Fibroblast	Fibroblast	COL6A3	ITGA2_ITGB1	0.0332002712420692	0	COL6A3_ITGA2_ITGB1	COL6A3 - (ITGA2+ITGB1)	COLLAGEN	ECM-Receptor	KEGG: hsa04512
Dendritic cell	Ciliated cell	FN1	ITGA3_ITGB1	0.00301123368532491	0	FN1_ITGA3_ITGB1	FN1 - (ITGA3+ITGB1)	FN1	ECM-Receptor	KEGG: hsa04512
Endothelial cell	Ciliated cell	FN1	ITGA3_ITGB1	0.00261922065657539	0	FN1_ITGA3_ITGB1	FN1 - (ITGA3+ITGB1)	FN1	ECM-Receptor	KEGG: hsa04512
Fibroblast	Ciliated cell	FN1	ITGA3_ITGB1	0.0386953716435852	0	FN1_ITGA3_ITGB1	FN1 - (ITGA3+ITGB1)	FN1	ECM-Receptor	KEGG: hsa04512
Ionocyte cell	Ciliated cell	FN1	ITGA3_ITGB1	0.00833690627760251	0	FN1_ITGA3_ITGB1	FN1 - (ITGA3+ITGB1)	FN1	ECM-Receptor	KEGG: hsa04512
Macrophage	Ciliated cell	FN1	ITGA3_ITGB1	0.00677727607916084	0	FN1_ITGA3_ITGB1	FN1 - (ITGA3+ITGB1)	FN1	ECM-Receptor	KEGG: hsa04512
Neuroendocrine cell	Ciliated cell	FN1	ITGA3_ITGB1	0.0123555609818015	0	FN1_ITGA3_ITGB1	FN1 - (ITGA3+ITGB1)	FN1	ECM-Receptor	KEGG: hsa04512
Secretory cell	Ciliated cell	FN1	ITGA3_ITGB1	0.00406668840931586	0	FN1_ITGA3_ITGB1	FN1 - (ITGA3+ITGB1)	FN1	ECM-Receptor	KEGG: hsa04512
SLC16A7+ cell	Ciliated cell	FN1	ITGA3_ITGB1	0.00434257753593947	0	FN1_ITGA3_ITGB1	FN1 - (ITGA3+ITGB1)	FN1	ECM-Receptor	KEGG: hsa04512
Dendritic cell	Ionocyte cell	FN1	ITGA3_ITGB1	0.00756032516320265	0	FN1_ITGA3_ITGB1	FN1 - (ITGA3+ITGB1)	FN1	ECM-Receptor	KEGG: hsa04512
Endothelial cell	Ionocyte cell	FN1	ITGA3_ITGB1	0.00658000390901835	0	FN1_ITGA3_ITGB1	FN1 - (ITGA3+ITGB1)	FN1	ECM-Receptor	KEGG: hsa04512
Fibroblast	Ionocyte cell	FN1	ITGA3_ITGB1	0.0921690546249505	0	FN1_ITGA3_ITGB1	FN1 - (ITGA3+ITGB1)	FN1	ECM-Receptor	KEGG: hsa04512
Ionocyte cell	Ionocyte cell	FN1	ITGA3_ITGB1	0.0207639663506961	0	FN1_ITGA3_ITGB1	FN1 - (ITGA3+ITGB1)	FN1	ECM-Receptor	KEGG: hsa04512
Macrophage	Ionocyte cell	FN1	ITGA3_ITGB1	0.0169192031347957	0	FN1_ITGA3_ITGB1	FN1 - (ITGA3+ITGB1)	FN1	ECM-Receptor	KEGG: hsa04512
Neuroendocrine cell	Ionocyte cell	FN1	ITGA3_ITGB1	0.0305880899394577	0	FN1_ITGA3_ITGB1	FN1 - (ITGA3+ITGB1)	FN1	ECM-Receptor	KEGG: hsa04512
Secretory cell	Ionocyte cell	FN1	ITGA3_ITGB1	0.010193959426633	0	FN1_ITGA3_ITGB1	FN1 - (ITGA3+ITGB1)	FN1	ECM-Receptor	KEGG: hsa04512
SLC16A7+ cell	Ionocyte cell	FN1	ITGA3_ITGB1	0.0108809886345064	0	FN1_ITGA3_ITGB1	FN1 - (ITGA3+ITGB1)	FN1	ECM-Receptor	KEGG: hsa04512
Dendritic cell	Macrophage	FN1	ITGA4_ITGB1	0.00328492374539535	0	FN1_ITGA4_ITGB1	FN1 - (ITGA4+ITGB1)	FN1	ECM-Receptor	KEGG: hsa04512
Endothelial cell	Macrophage	FN1	ITGA4_ITGB1	0.00285738289455728	0	FN1_ITGA4_ITGB1	FN1 - (ITGA4+ITGB1)	FN1	ECM-Receptor	KEGG: hsa04512
Fibroblast	Macrophage	FN1	ITGA4_ITGB1	0.042075505026712	0	FN1_ITGA4_ITGB1	FN1 - (ITGA4+ITGB1)	FN1	ECM-Receptor	KEGG: hsa04512
Ionocyte cell	Macrophage	FN1	ITGA4_ITGB1	0.00909023160048746	0	FN1_ITGA4_ITGB1	FN1 - (ITGA4+ITGB1)	FN1	ECM-Receptor	KEGG: hsa04512
Macrophage	Macrophage	FN1	ITGA4_ITGB1	0.00739072307596368	0	FN1_ITGA4_ITGB1	FN1 - (ITGA4+ITGB1)	FN1	ECM-Receptor	KEGG: hsa04512
Neuroendocrine cell	Macrophage	FN1	ITGA4_ITGB1	0.0134670817640721	0	FN1_ITGA4_ITGB1	FN1 - (ITGA4+ITGB1)	FN1	ECM-Receptor	KEGG: hsa04512
Secretory cell	Macrophage	FN1	ITGA4_ITGB1	0.00443588159029645	0	FN1_ITGA4_ITGB1	FN1 - (ITGA4+ITGB1)	FN1	ECM-Receptor	KEGG: hsa04512
SLC16A7+ cell	Macrophage	FN1	ITGA4_ITGB1	0.00473669811264649	0	FN1_ITGA4_ITGB1	FN1 - (ITGA4+ITGB1)	FN1	ECM-Receptor	KEGG: hsa04512
Dendritic cell	SLC16A7+ cell	FN1	ITGA4_ITGB1	0.00327383567768549	0	FN1_ITGA4_ITGB1	FN1 - (ITGA4+ITGB1)	FN1	ECM-Receptor	KEGG: hsa04512
Endothelial cell	SLC16A7+ cell	FN1	ITGA4_ITGB1	0.00284773384272852	0	FN1_ITGA4_ITGB1	FN1 - (ITGA4+ITGB1)	FN1	ECM-Receptor	KEGG: hsa04512
Fibroblast	SLC16A7+ cell	FN1	ITGA4_ITGB1	0.0419389910175751	0	FN1_ITGA4_ITGB1	FN1 - (ITGA4+ITGB1)	FN1	ECM-Receptor	KEGG: hsa04512
Ionocyte cell	SLC16A7+ cell	FN1	ITGA4_ITGB1	0.00905972617086637	0	FN1_ITGA4_ITGB1	FN1 - (ITGA4+ITGB1)	FN1	ECM-Receptor	KEGG: hsa04512
Macrophage	SLC16A7+ cell	FN1	ITGA4_ITGB1	0.00736587854238807	0	FN1_ITGA4_ITGB1	FN1 - (ITGA4+ITGB1)	FN1	ECM-Receptor	KEGG: hsa04512
Neuroendocrine cell	SLC16A7+ cell	FN1	ITGA4_ITGB1	0.0134220872461253	0	FN1_ITGA4_ITGB1	FN1 - (ITGA4+ITGB1)	FN1	ECM-Receptor	KEGG: hsa04512
Secretory cell	SLC16A7+ cell	FN1	ITGA4_ITGB1	0.00442092576365213	0	FN1_ITGA4_ITGB1	FN1 - (ITGA4+ITGB1)	FN1	ECM-Receptor	KEGG: hsa04512
SLC16A7+ cell	SLC16A7+ cell	FN1	ITGA4_ITGB1	0.00472073287521181	0	FN1_ITGA4_ITGB1	FN1 - (ITGA4+ITGB1)	FN1	ECM-Receptor	KEGG: hsa04512
Dendritic cell	T cell	FN1	ITGA4_ITGB1	0.0062908361244048	0	FN1_ITGA4_ITGB1	FN1 - (ITGA4+ITGB1)	FN1	ECM-Receptor	KEGG: hsa04512
Endothelial cell	T cell	FN1	ITGA4_ITGB1	0.00547421715277015	0	FN1_ITGA4_ITGB1	FN1 - (ITGA4+ITGB1)	FN1	ECM-Receptor	KEGG: hsa04512
Fibroblast	T cell	FN1	ITGA4_ITGB1	0.0778063427005551	0	FN1_ITGA4_ITGB1	FN1 - (ITGA4+ITGB1)	FN1	ECM-Receptor	KEGG: hsa04512
Ionocyte cell	T cell	FN1	ITGA4_ITGB1	0.017316076734941	0	FN1_ITGA4_ITGB1	FN1 - (ITGA4+ITGB1)	FN1	ECM-Receptor	KEGG: hsa04512
Macrophage	T cell	FN1	ITGA4_ITGB1	0.0141005494768667	0	FN1_ITGA4_ITGB1	FN1 - (ITGA4+ITGB1)	FN1	ECM-Receptor	KEGG: hsa04512
Neuroendocrine cell	T cell	FN1	ITGA4_ITGB1	0.0255514552090256	0	FN1_ITGA4_ITGB1	FN1 - (ITGA4+ITGB1)	FN1	ECM-Receptor	KEGG: hsa04512
Secretory cell	T cell	FN1	ITGA4_ITGB1	0.00848602604852563	0	FN1_ITGA4_ITGB1	FN1 - (ITGA4+ITGB1)	FN1	ECM-Receptor	KEGG: hsa04512
SLC16A7+ cell	T cell	FN1	ITGA4_ITGB1	0.00905900135860773	0	FN1_ITGA4_ITGB1	FN1 - (ITGA4+ITGB1)	FN1	ECM-Receptor	KEGG: hsa04512
Dendritic cell	Endothelial cell	FN1	ITGA5_ITGB1	0.00889855413518901	0	FN1_ITGA5_ITGB1	FN1 - (ITGA5+ITGB1)	FN1	ECM-Receptor	KEGG: hsa04512
Endothelial cell	Endothelial cell	FN1	ITGA5_ITGB1	0.00774606371555031	0	FN1_ITGA5_ITGB1	FN1 - (ITGA5+ITGB1)	FN1	ECM-Receptor	KEGG: hsa04512
Fibroblast	Endothelial cell	FN1	ITGA5_ITGB1	0.106870878873246	0	FN1_ITGA5_ITGB1	FN1 - (ITGA5+ITGB1)	FN1	ECM-Receptor	KEGG: hsa04512
Ionocyte cell	Endothelial cell	FN1	ITGA5_ITGB1	0.0243819117115265	0	FN1_ITGA5_ITGB1	FN1 - (ITGA5+ITGB1)	FN1	ECM-Receptor	KEGG: hsa04512
Macrophage	Endothelial cell	FN1	ITGA5_ITGB1	0.0198808319780808	0	FN1_ITGA5_ITGB1	FN1 - (ITGA5+ITGB1)	FN1	ECM-Receptor	KEGG: hsa04512
Neuroendocrine cell	Endothelial cell	FN1	ITGA5_ITGB1	0.0358551284969688	0	FN1_ITGA5_ITGB1	FN1 - (ITGA5+ITGB1)	FN1	ECM-Receptor	KEGG: hsa04512
Secretory cell	Endothelial cell	FN1	ITGA5_ITGB1	0.0119927263221522	0	FN1_ITGA5_ITGB1	FN1 - (ITGA5+ITGB1)	FN1	ECM-Receptor	KEGG: hsa04512
SLC16A7+ cell	Endothelial cell	FN1	ITGA5_ITGB1	0.012799417071842	0	FN1_ITGA5_ITGB1	FN1 - (ITGA5+ITGB1)	FN1	ECM-Receptor	KEGG: hsa04512
Dendritic cell	Fibroblast	FN1	ITGA8_ITGB1	0.00608805597945664	0	FN1_ITGA8_ITGB1	FN1 - (ITGA8+ITGB1)	FN1	ECM-Receptor	KEGG: hsa04512
Endothelial cell	Fibroblast	FN1	ITGA8_ITGB1	0.00529761974441396	0	FN1_ITGA8_ITGB1	FN1 - (ITGA8+ITGB1)	FN1	ECM-Receptor	KEGG: hsa04512
Fibroblast	Fibroblast	FN1	ITGA8_ITGB1	0.0754734027573632	0	FN1_ITGA8_ITGB1	FN1 - (ITGA8+ITGB1)	FN1	ECM-Receptor	KEGG: hsa04512
Ionocyte cell	Fibroblast	FN1	ITGA8_ITGB1	0.0167639020859243	0	FN1_ITGA8_ITGB1	FN1 - (ITGA8+ITGB1)	FN1	ECM-Receptor	KEGG: hsa04512
Macrophage	Fibroblast	FN1	ITGA8_ITGB1	0.0136494872507144	0	FN1_ITGA8_ITGB1	FN1 - (ITGA8+ITGB1)	FN1	ECM-Receptor	KEGG: hsa04512
Neuroendocrine cell	Fibroblast	FN1	ITGA8_ITGB1	0.0247432833263923	0	FN1_ITGA8_ITGB1	FN1 - (ITGA8+ITGB1)	FN1	ECM-Receptor	KEGG: hsa04512
Secretory cell	Fibroblast	FN1	ITGA8_ITGB1	0.0082130705240762	0	FN1_ITGA8_ITGB1	FN1 - (ITGA8+ITGB1)	FN1	ECM-Receptor	KEGG: hsa04512
SLC16A7+ cell	Fibroblast	FN1	ITGA8_ITGB1	0.00876777888718632	0	FN1_ITGA8_ITGB1	FN1 - (ITGA8+ITGB1)	FN1	ECM-Receptor	KEGG: hsa04512
Fibroblast	Endothelial cell	LAMA2	ITGA1_ITGB1	0.0157031393774778	0	LAMA2_ITGA1_ITGB1	LAMA2 - (ITGA1+ITGB1)	LAMININ	ECM-Receptor	KEGG: hsa04512
Fibroblast	Fibroblast	LAMA2	ITGA1_ITGB1	0.0245238404905872	0	LAMA2_ITGA1_ITGB1	LAMA2 - (ITGA1+ITGB1)	LAMININ	ECM-Receptor	KEGG: hsa04512
Fibroblast	T cell	LAMA2	ITGA1_ITGB1	0.0314036247162286	0	LAMA2_ITGA1_ITGB1	LAMA2 - (ITGA1+ITGB1)	LAMININ	ECM-Receptor	KEGG: hsa04512
Ionocyte cell	Endothelial cell	LAMA3	ITGA1_ITGB1	0.00695917321025182	0	LAMA3_ITGA1_ITGB1	LAMA3 - (ITGA1+ITGB1)	LAMININ	ECM-Receptor	KEGG: hsa04512
Ionocyte cell	Fibroblast	LAMA3	ITGA1_ITGB1	0.0109227549387041	0	LAMA3_ITGA1_ITGB1	LAMA3 - (ITGA1+ITGB1)	LAMININ	ECM-Receptor	KEGG: hsa04512
Ionocyte cell	T cell	LAMA3	ITGA1_ITGB1	0.0140418897737375	0	LAMA3_ITGA1_ITGB1	LAMA3 - (ITGA1+ITGB1)	LAMININ	ECM-Receptor	KEGG: hsa04512
Fibroblast	Endothelial cell	LAMA4	ITGA1_ITGB1	0.00735328024519328	0	LAMA4_ITGA1_ITGB1	LAMA4 - (ITGA1+ITGB1)	LAMININ	ECM-Receptor	KEGG: hsa04512
Fibroblast	Fibroblast	LAMA4	ITGA1_ITGB1	0.0115387166015843	0	LAMA4_ITGA1_ITGB1	LAMA4 - (ITGA1+ITGB1)	LAMININ	ECM-Receptor	KEGG: hsa04512
Fibroblast	T cell	LAMA4	ITGA1_ITGB1	0.0148311097661864	0	LAMA4_ITGA1_ITGB1	LAMA4 - (ITGA1+ITGB1)	LAMININ	ECM-Receptor	KEGG: hsa04512
Ciliated cell	Endothelial cell	LAMA5	ITGA1_ITGB1	0.000521684640565986	0	LAMA5_ITGA1_ITGB1	LAMA5 - (ITGA1+ITGB1)	LAMININ	ECM-Receptor	KEGG: hsa04512
Ionocyte cell	Endothelial cell	LAMA5	ITGA1_ITGB1	0.00572463027369096	0	LAMA5_ITGA1_ITGB1	LAMA5 - (ITGA1+ITGB1)	LAMININ	ECM-Receptor	KEGG: hsa04512
Ciliated cell	Fibroblast	LAMA5	ITGA1_ITGB1	0.000821843345470754	0	LAMA5_ITGA1_ITGB1	LAMA5 - (ITGA1+ITGB1)	LAMININ	ECM-Receptor	KEGG: hsa04512
Ionocyte cell	Fibroblast	LAMA5	ITGA1_ITGB1	0.00899144727235864	0	LAMA5_ITGA1_ITGB1	LAMA5 - (ITGA1+ITGB1)	LAMININ	ECM-Receptor	KEGG: hsa04512
Ciliated cell	T cell	LAMA5	ITGA1_ITGB1	0.00105962158454467	0	LAMA5_ITGA1_ITGB1	LAMA5 - (ITGA1+ITGB1)	LAMININ	ECM-Receptor	KEGG: hsa04512
Ionocyte cell	T cell	LAMA5	ITGA1_ITGB1	0.0115655210079968	0	LAMA5_ITGA1_ITGB1	LAMA5 - (ITGA1+ITGB1)	LAMININ	ECM-Receptor	KEGG: hsa04512
Fibroblast	Endothelial cell	LAMB1	ITGA1_ITGB1	0.0234827927744453	0	LAMB1_ITGA1_ITGB1	LAMB1 - (ITGA1+ITGB1)	LAMININ	ECM-Receptor	KEGG: hsa04512
Fibroblast	Fibroblast	LAMB1	ITGA1_ITGB1	0.0365113495556329	0	LAMB1_ITGA1_ITGB1	LAMB1 - (ITGA1+ITGB1)	LAMININ	ECM-Receptor	KEGG: hsa04512
Fibroblast	T cell	LAMB1	ITGA1_ITGB1	0.0465934153715399	0	LAMB1_ITGA1_ITGB1	LAMB1 - (ITGA1+ITGB1)	LAMININ	ECM-Receptor	KEGG: hsa04512
Endothelial cell	Endothelial cell	LAMB2	ITGA1_ITGB1	0.00522527156914551	0	LAMB2_ITGA1_ITGB1	LAMB2 - (ITGA1+ITGB1)	LAMININ	ECM-Receptor	KEGG: hsa04512
Fibroblast	Endothelial cell	LAMB2	ITGA1_ITGB1	0.00450588308818218	0	LAMB2_ITGA1_ITGB1	LAMB2 - (ITGA1+ITGB1)	LAMININ	ECM-Receptor	KEGG: hsa04512
Ionocyte cell	Endothelial cell	LAMB2	ITGA1_ITGB1	0.00737752342739915	0	LAMB2_ITGA1_ITGB1	LAMB2 - (ITGA1+ITGB1)	LAMININ	ECM-Receptor	KEGG: hsa04512
Endothelial cell	Fibroblast	LAMB2	ITGA1_ITGB1	0.00820947744907118	0	LAMB2_ITGA1_ITGB1	LAMB2 - (ITGA1+ITGB1)	LAMININ	ECM-Receptor	KEGG: hsa04512
Fibroblast	Fibroblast	LAMB2	ITGA1_ITGB1	0.00708216386196952	0	LAMB2_ITGA1_ITGB1	LAMB2 - (ITGA1+ITGB1)	LAMININ	ECM-Receptor	KEGG: hsa04512
Ionocyte cell	Fibroblast	LAMB2	ITGA1_ITGB1	0.0115765979063174	0	LAMB2_ITGA1_ITGB1	LAMB2 - (ITGA1+ITGB1)	LAMININ	ECM-Receptor	KEGG: hsa04512
Endothelial cell	T cell	LAMB2	ITGA1_ITGB1	0.0105620745767564	0	LAMB2_ITGA1_ITGB1	LAMB2 - (ITGA1+ITGB1)	LAMININ	ECM-Receptor	KEGG: hsa04512
Fibroblast	T cell	LAMB2	ITGA1_ITGB1	0.00911467466638968	0	LAMB2_ITGA1_ITGB1	LAMB2 - (ITGA1+ITGB1)	LAMININ	ECM-Receptor	KEGG: hsa04512
Ionocyte cell	T cell	LAMB2	ITGA1_ITGB1	0.0148796372024641	0	LAMB2_ITGA1_ITGB1	LAMB2 - (ITGA1+ITGB1)	LAMININ	ECM-Receptor	KEGG: hsa04512
Ionocyte cell	Endothelial cell	LAMB3	ITGA1_ITGB1	0.00833738973697648	0	LAMB3_ITGA1_ITGB1	LAMB3 - (ITGA1+ITGB1)	LAMININ	ECM-Receptor	KEGG: hsa04512
Lung epithelial cell	Endothelial cell	LAMB3	ITGA1_ITGB1	0.00430308206018704	0	LAMB3_ITGA1_ITGB1	LAMB3 - (ITGA1+ITGB1)	LAMININ	ECM-Receptor	KEGG: hsa04512
Ionocyte cell	Fibroblast	LAMB3	ITGA1_ITGB1	0.0130755958932598	0	LAMB3_ITGA1_ITGB1	LAMB3 - (ITGA1+ITGB1)	LAMININ	ECM-Receptor	KEGG: hsa04512
Lung epithelial cell	Fibroblast	LAMB3	ITGA1_ITGB1	0.00676419733223302	0	LAMB3_ITGA1_ITGB1	LAMB3 - (ITGA1+ITGB1)	LAMININ	ECM-Receptor	KEGG: hsa04512
Ionocyte cell	T cell	LAMB3	ITGA1_ITGB1	0.0167990608430345	0	LAMB3_ITGA1_ITGB1	LAMB3 - (ITGA1+ITGB1)	LAMININ	ECM-Receptor	KEGG: hsa04512
Lung epithelial cell	T cell	LAMB3	ITGA1_ITGB1	0.00870625503616893	0	LAMB3_ITGA1_ITGB1	LAMB3 - (ITGA1+ITGB1)	LAMININ	ECM-Receptor	KEGG: hsa04512
Fibroblast	Endothelial cell	LAMC1	ITGA1_ITGB1	0.00670364233733465	0	LAMC1_ITGA1_ITGB1	LAMC1 - (ITGA1+ITGB1)	LAMININ	ECM-Receptor	KEGG: hsa04512
Ionocyte cell	Endothelial cell	LAMC1	ITGA1_ITGB1	0.00433957046940414	0	LAMC1_ITGA1_ITGB1	LAMC1 - (ITGA1+ITGB1)	LAMININ	ECM-Receptor	KEGG: hsa04512
Fibroblast	Fibroblast	LAMC1	ITGA1_ITGB1	0.0105232292740938	0	LAMC1_ITGA1_ITGB1	LAMC1 - (ITGA1+ITGB1)	LAMININ	ECM-Receptor	KEGG: hsa04512
Ionocyte cell	Fibroblast	LAMC1	ITGA1_ITGB1	0.00682141203829638	0	LAMC1_ITGA1_ITGB1	LAMC1 - (ITGA1+ITGB1)	LAMININ	ECM-Receptor	KEGG: hsa04512
Fibroblast	T cell	LAMC1	ITGA1_ITGB1	0.013529835017948	0	LAMC1_ITGA1_ITGB1	LAMC1 - (ITGA1+ITGB1)	LAMININ	ECM-Receptor	KEGG: hsa04512
Ionocyte cell	T cell	LAMC1	ITGA1_ITGB1	0.00877975135790788	0	LAMC1_ITGA1_ITGB1	LAMC1 - (ITGA1+ITGB1)	LAMININ	ECM-Receptor	KEGG: hsa04512
Ciliated cell	Endothelial cell	LAMC2	ITGA1_ITGB1	0.00470107394637896	0	LAMC2_ITGA1_ITGB1	LAMC2 - (ITGA1+ITGB1)	LAMININ	ECM-Receptor	KEGG: hsa04512
Ionocyte cell	Endothelial cell	LAMC2	ITGA1_ITGB1	0.00512404406920845	0	LAMC2_ITGA1_ITGB1	LAMC2 - (ITGA1+ITGB1)	LAMININ	ECM-Receptor	KEGG: hsa04512
Ciliated cell	Fibroblast	LAMC2	ITGA1_ITGB1	0.00738812865440692	0	LAMC2_ITGA1_ITGB1	LAMC2 - (ITGA1+ITGB1)	LAMININ	ECM-Receptor	KEGG: hsa04512
Ionocyte cell	Fibroblast	LAMC2	ITGA1_ITGB1	0.00805090577586243	0	LAMC2_ITGA1_ITGB1	LAMC2 - (ITGA1+ITGB1)	LAMININ	ECM-Receptor	KEGG: hsa04512
Ciliated cell	T cell	LAMC2	ITGA1_ITGB1	0.00950760751350473	0	LAMC2_ITGA1_ITGB1	LAMC2 - (ITGA1+ITGB1)	LAMININ	ECM-Receptor	KEGG: hsa04512
Ionocyte cell	T cell	LAMC2	ITGA1_ITGB1	0.0103585354896647	0	LAMC2_ITGA1_ITGB1	LAMC2 - (ITGA1+ITGB1)	LAMININ	ECM-Receptor	KEGG: hsa04512
Fibroblast	Ciliated cell	LAMA2	ITGA2_ITGB1	0.00593896965846844	0	LAMA2_ITGA2_ITGB1	LAMA2 - (ITGA2+ITGB1)	LAMININ	ECM-Receptor	KEGG: hsa04512
Fibroblast	Fibroblast	LAMA2	ITGA2_ITGB1	0.0119179612541082	0	LAMA2_ITGA2_ITGB1	LAMA2 - (ITGA2+ITGB1)	LAMININ	ECM-Receptor	KEGG: hsa04512
Ionocyte cell	Ciliated cell	LAMA3	ITGA2_ITGB1	0.00261751964406153	0	LAMA3_ITGA2_ITGB1	LAMA3 - (ITGA2+ITGB1)	LAMININ	ECM-Receptor	KEGG: hsa04512
Ionocyte cell	Fibroblast	LAMA3	ITGA2_ITGB1	0.00527040705958252	0	LAMA3_ITGA2_ITGB1	LAMA3 - (ITGA2+ITGB1)	LAMININ	ECM-Receptor	KEGG: hsa04512
Fibroblast	Ciliated cell	LAMA4	ITGA2_ITGB1	0.0027664381482756	0	LAMA4_ITGA2_ITGB1	LAMA4 - (ITGA2+ITGB1)	LAMININ	ECM-Receptor	KEGG: hsa04512
Fibroblast	Fibroblast	LAMA4	ITGA2_ITGB1	0.00556941344465934	0	LAMA4_ITGA2_ITGB1	LAMA4 - (ITGA2+ITGB1)	LAMININ	ECM-Receptor	KEGG: hsa04512
Ciliated cell	Ciliated cell	LAMA5	ITGA2_ITGB1	0.00019542830482975	0	LAMA5_ITGA2_ITGB1	LAMA5 - (ITGA2+ITGB1)	LAMININ	ECM-Receptor	KEGG: hsa04512
Ionocyte cell	Ciliated cell	LAMA5	ITGA2_ITGB1	0.00215150836666008	0	LAMA5_ITGA2_ITGB1	LAMA5 - (ITGA2+ITGB1)	LAMININ	ECM-Receptor	KEGG: hsa04512
Ciliated cell	Fibroblast	LAMA5	ITGA2_ITGB1	0.000394468114362305	0	LAMA5_ITGA2_ITGB1	LAMA5 - (ITGA2+ITGB1)	LAMININ	ECM-Receptor	KEGG: hsa04512
Ionocyte cell	Fibroblast	LAMA5	ITGA2_ITGB1	0.0043341402091343	0	LAMA5_ITGA2_ITGB1	LAMA5 - (ITGA2+ITGB1)	LAMININ	ECM-Receptor	KEGG: hsa04512
Fibroblast	Ciliated cell	LAMB1	ITGA2_ITGB1	0.00892511841464494	0	LAMB1_ITGA2_ITGB1	LAMB1 - (ITGA2+ITGB1)	LAMININ	ECM-Receptor	KEGG: hsa04512
Fibroblast	Fibroblast	LAMB1	ITGA2_ITGB1	0.01785638017958	0	LAMB1_ITGA2_ITGB1	LAMB1 - (ITGA2+ITGB1)	LAMININ	ECM-Receptor	KEGG: hsa04512
Endothelial cell	Ciliated cell	LAMB2	ITGA2_ITGB1	0.00196321716598221	0	LAMB2_ITGA2_ITGB1	LAMB2 - (ITGA2+ITGB1)	LAMININ	ECM-Receptor	KEGG: hsa04512
Fibroblast	Ciliated cell	LAMB2	ITGA2_ITGB1	0.00169216758745462	0	LAMB2_ITGA2_ITGB1	LAMB2 - (ITGA2+ITGB1)	LAMININ	ECM-Receptor	KEGG: hsa04512
Ionocyte cell	Ciliated cell	LAMB2	ITGA2_ITGB1	0.00277560116044012	0	LAMB2_ITGA2_ITGB1	LAMB2 - (ITGA2+ITGB1)	LAMININ	ECM-Receptor	KEGG: hsa04512
Endothelial cell	Fibroblast	LAMB2	ITGA2_ITGB1	0.00395559121503362	0	LAMB2_ITGA2_ITGB1	LAMB2 - (ITGA2+ITGB1)	LAMININ	ECM-Receptor	KEGG: hsa04512
Fibroblast	Fibroblast	LAMB2	ITGA2_ITGB1	0.00341040650585492	0	LAMB2_ITGA2_ITGB1	LAMB2 - (ITGA2+ITGB1)	LAMININ	ECM-Receptor	KEGG: hsa04512
Ionocyte cell	Fibroblast	LAMB2	ITGA2_ITGB1	0.00558780846623896	0	LAMB2_ITGA2_ITGB1	LAMB2 - (ITGA2+ITGB1)	LAMININ	ECM-Receptor	KEGG: hsa04512
Ionocyte cell	Ciliated cell	LAMB3	ITGA2_ITGB1	0.00313861906394455	0	LAMB3_ITGA2_ITGB1	LAMB3 - (ITGA2+ITGB1)	LAMININ	ECM-Receptor	KEGG: hsa04512
Lung epithelial cell	Ciliated cell	LAMB3	ITGA2_ITGB1	0.00161580086682886	0	LAMB3_ITGA2_ITGB1	LAMB3 - (ITGA2+ITGB1)	LAMININ	ECM-Receptor	KEGG: hsa04512
Ionocyte cell	Fibroblast	LAMB3	ITGA2_ITGB1	0.00631630231440592	0	LAMB3_ITGA2_ITGB1	LAMB3 - (ITGA2+ITGB1)	LAMININ	ECM-Receptor	KEGG: hsa04512
Lung epithelial cell	Fibroblast	LAMB3	ITGA2_ITGB1	0.00325674944498976	0	LAMB3_ITGA2_ITGB1	LAMB3 - (ITGA2+ITGB1)	LAMININ	ECM-Receptor	KEGG: hsa04512
Fibroblast	Ciliated cell	LAMC1	ITGA2_ITGB1	0.00252100335864655	0	LAMC1_ITGA2_ITGB1	LAMC1 - (ITGA2+ITGB1)	LAMININ	ECM-Receptor	KEGG: hsa04512
Ionocyte cell	Ciliated cell	LAMC1	ITGA2_ITGB1	0.00162953950272281	0	LAMC1_ITGA2_ITGB1	LAMC1 - (ITGA2+ITGB1)	LAMININ	ECM-Receptor	KEGG: hsa04512
Fibroblast	Fibroblast	LAMC1	ITGA2_ITGB1	0.00507656826160948	0	LAMC1_ITGA2_ITGB1	LAMC1 - (ITGA2+ITGB1)	LAMININ	ECM-Receptor	KEGG: hsa04512
Ionocyte cell	Fibroblast	LAMC1	ITGA2_ITGB1	0.00328439464014606	0	LAMC1_ITGA2_ITGB1	LAMC1 - (ITGA2+ITGB1)	LAMININ	ECM-Receptor	KEGG: hsa04512
Ciliated cell	Ciliated cell	LAMC2	ITGA2_ITGB1	0.00176568697579363	0	LAMC2_ITGA2_ITGB1	LAMC2 - (ITGA2+ITGB1)	LAMININ	ECM-Receptor	KEGG: hsa04512
Ionocyte cell	Ciliated cell	LAMC2	ITGA2_ITGB1	0.00192506210055962	0	LAMC2_ITGA2_ITGB1	LAMC2 - (ITGA2+ITGB1)	LAMININ	ECM-Receptor	KEGG: hsa04512
Ciliated cell	Fibroblast	LAMC2	ITGA2_ITGB1	0.00355831191456746	0	LAMC2_ITGA2_ITGB1	LAMC2 - (ITGA2+ITGB1)	LAMININ	ECM-Receptor	KEGG: hsa04512
Ionocyte cell	Fibroblast	LAMC2	ITGA2_ITGB1	0.00387886491286234	0	LAMC2_ITGA2_ITGB1	LAMC2 - (ITGA2+ITGB1)	LAMININ	ECM-Receptor	KEGG: hsa04512
Fibroblast	Ciliated cell	LAMA2	ITGA3_ITGB1	0.00780366009672934	0	LAMA2_ITGA3_ITGB1	LAMA2 - (ITGA3+ITGB1)	LAMININ	ECM-Receptor	KEGG: hsa04512
Fibroblast	Ionocyte cell	LAMA2	ITGA3_ITGB1	0.0194514502733219	0	LAMA2_ITGA3_ITGB1	LAMA2 - (ITGA3+ITGB1)	LAMININ	ECM-Receptor	KEGG: hsa04512
Ionocyte cell	Ciliated cell	LAMA3	ITGA3_ITGB1	0.00344296841304754	0	LAMA3_ITGA3_ITGB1	LAMA3 - (ITGA3+ITGB1)	LAMININ	ECM-Receptor	KEGG: hsa04512
Ionocyte cell	Ionocyte cell	LAMA3	ITGA3_ITGB1	0.00863863317220895	0	LAMA3_ITGA3_ITGB1	LAMA3 - (ITGA3+ITGB1)	LAMININ	ECM-Receptor	KEGG: hsa04512
Fibroblast	Ciliated cell	LAMA4	ITGA3_ITGB1	0.00363867783224618	0	LAMA4_ITGA3_ITGB1	LAMA4 - (ITGA3+ITGB1)	LAMININ	ECM-Receptor	KEGG: hsa04512
Fibroblast	Ionocyte cell	LAMA4	ITGA3_ITGB1	0.00912697606021123	0	LAMA4_ITGA3_ITGB1	LAMA4 - (ITGA3+ITGB1)	LAMININ	ECM-Receptor	KEGG: hsa04512
Ciliated cell	Ciliated cell	LAMA5	ITGA3_ITGB1	0.000257254674026254	0	LAMA5_ITGA3_ITGB1	LAMA5 - (ITGA3+ITGB1)	LAMININ	ECM-Receptor	KEGG: hsa04512
Ionocyte cell	Ciliated cell	LAMA5	ITGA3_ITGB1	0.00283041504284856	0	LAMA5_ITGA3_ITGB1	LAMA5 - (ITGA3+ITGB1)	LAMININ	ECM-Receptor	KEGG: hsa04512
Ciliated cell	Ionocyte cell	LAMA5	ITGA3_ITGB1	0.000648597694544945	0	LAMA5_ITGA3_ITGB1	LAMA5 - (ITGA3+ITGB1)	LAMININ	ECM-Receptor	KEGG: hsa04512
Ionocyte cell	Ionocyte cell	LAMA5	ITGA3_ITGB1	0.00710829014498207	0	LAMA5_ITGA3_ITGB1	LAMA5 - (ITGA3+ITGB1)	LAMININ	ECM-Receptor	KEGG: hsa04512
Fibroblast	Ciliated cell	LAMB1	ITGA3_ITGB1	0.0117163355361381	0	LAMB1_ITGA3_ITGB1	LAMB1 - (ITGA3+ITGB1)	LAMININ	ECM-Receptor	KEGG: hsa04512
Fibroblast	Ionocyte cell	LAMB1	ITGA3_ITGB1	0.0290333181381034	0	LAMB1_ITGA3_ITGB1	LAMB1 - (ITGA3+ITGB1)	LAMININ	ECM-Receptor	KEGG: hsa04512
Endothelial cell	Ciliated cell	LAMB2	ITGA3_ITGB1	0.00258286250235579	0	LAMB2_ITGA3_ITGB1	LAMB2 - (ITGA3+ITGB1)	LAMININ	ECM-Receptor	KEGG: hsa04512
Fibroblast	Ciliated cell	LAMB2	ITGA3_ITGB1	0.00222645307085941	0	LAMB2_ITGA3_ITGB1	LAMB2 - (ITGA3+ITGB1)	LAMININ	ECM-Receptor	KEGG: hsa04512
Ionocyte cell	Ciliated cell	LAMB2	ITGA3_ITGB1	0.00365071930532867	0	LAMB2_ITGA3_ITGB1	LAMB2 - (ITGA3+ITGB1)	LAMININ	ECM-Receptor	KEGG: hsa04512
Endothelial cell	Ionocyte cell	LAMB2	ITGA3_ITGB1	0.00648902269324678	0	LAMB2_ITGA3_ITGB1	LAMB2 - (ITGA3+ITGB1)	LAMININ	ECM-Receptor	KEGG: hsa04512
Fibroblast	Ionocyte cell	LAMB2	ITGA3_ITGB1	0.0055966263190616	0	LAMB2_ITGA3_ITGB1	LAMB2 - (ITGA3+ITGB1)	LAMININ	ECM-Receptor	KEGG: hsa04512
Ionocyte cell	Ionocyte cell	LAMB2	ITGA3_ITGB1	0.00915701303250019	0	LAMB2_ITGA3_ITGB1	LAMB2 - (ITGA3+ITGB1)	LAMININ	ECM-Receptor	KEGG: hsa04512
Ionocyte cell	Ciliated cell	LAMB3	ITGA3_ITGB1	0.00412771921765818	0	LAMB3_ITGA3_ITGB1	LAMB3 - (ITGA3+ITGB1)	LAMININ	ECM-Receptor	KEGG: hsa04512
Lung epithelial cell	Ciliated cell	LAMB3	ITGA3_ITGB1	0.00212602564950958	0	LAMB3_ITGA3_ITGB1	LAMB3 - (ITGA3+ITGB1)	LAMININ	ECM-Receptor	KEGG: hsa04512
Ionocyte cell	Ionocyte cell	LAMB3	ITGA3_ITGB1	0.0103459899775688	0	LAMB3_ITGA3_ITGB1	LAMB3 - (ITGA3+ITGB1)	LAMININ	ECM-Receptor	KEGG: hsa04512
Lung epithelial cell	Ionocyte cell	LAMB3	ITGA3_ITGB1	0.00534499664664865	0	LAMB3_ITGA3_ITGB1	LAMB3 - (ITGA3+ITGB1)	LAMININ	ECM-Receptor	KEGG: hsa04512
Fibroblast	Ciliated cell	LAMC1	ITGA3_ITGB1	0.00331611639994623	0	LAMC1_ITGA3_ITGB1	LAMC1 - (ITGA3+ITGB1)	LAMININ	ECM-Receptor	KEGG: hsa04512
Ionocyte cell	Ciliated cell	LAMC1	ITGA3_ITGB1	0.00214409324615848	0	LAMC1_ITGA3_ITGB1	LAMC1 - (ITGA3+ITGB1)	LAMININ	ECM-Receptor	KEGG: hsa04512
Fibroblast	Ionocyte cell	LAMC1	ITGA3_ITGB1	0.00832195172417158	0	LAMC1_ITGA3_ITGB1	LAMC1 - (ITGA3+ITGB1)	LAMININ	ECM-Receptor	KEGG: hsa04512
Ionocyte cell	Ionocyte cell	LAMC1	ITGA3_ITGB1	0.00539027224451846	0	LAMC1_ITGA3_ITGB1	LAMC1 - (ITGA3+ITGB1)	LAMININ	ECM-Receptor	KEGG: hsa04512
Ciliated cell	Ciliated cell	LAMC2	ITGA3_ITGB1	0.00232313147379746	0	LAMC2_ITGA3_ITGB1	LAMC2 - (ITGA3+ITGB1)	LAMININ	ECM-Receptor	KEGG: hsa04512
Ionocyte cell	Ciliated cell	LAMC2	ITGA3_ITGB1	0.00253269520953007	0	LAMC2_ITGA3_ITGB1	LAMC2 - (ITGA3+ITGB1)	LAMININ	ECM-Receptor	KEGG: hsa04512
Ciliated cell	Ionocyte cell	LAMC2	ITGA3_ITGB1	0.00583879007469384	0	LAMC2_ITGA3_ITGB1	LAMC2 - (ITGA3+ITGB1)	LAMININ	ECM-Receptor	KEGG: hsa04512
Ionocyte cell	Ionocyte cell	LAMC2	ITGA3_ITGB1	0.00636346956092728	0	LAMC2_ITGA3_ITGB1	LAMC2 - (ITGA3+ITGB1)	LAMININ	ECM-Receptor	KEGG: hsa04512
Fibroblast	Ciliated cell	THBS1	ITGA3_ITGB1	0.00395055555501943	0	THBS1_ITGA3_ITGB1	THBS1 - (ITGA3+ITGB1)	THBS	ECM-Receptor	KEGG: hsa04512
Macrophage	Ciliated cell	THBS1	ITGA3_ITGB1	0.0179638706231464	0	THBS1_ITGA3_ITGB1	THBS1 - (ITGA3+ITGB1)	THBS	ECM-Receptor	KEGG: hsa04512
Secretory cell	Ciliated cell	THBS1	ITGA3_ITGB1	0.00329126906784373	0	THBS1_ITGA3_ITGB1	THBS1 - (ITGA3+ITGB1)	THBS	ECM-Receptor	KEGG: hsa04512
Fibroblast	Ionocyte cell	THBS1	ITGA3_ITGB1	0.00990458959424142	0	THBS1_ITGA3_ITGB1	THBS1 - (ITGA3+ITGB1)	THBS	ECM-Receptor	KEGG: hsa04512
Macrophage	Ionocyte cell	THBS1	ITGA3_ITGB1	0.0441027651457543	0	THBS1_ITGA3_ITGB1	THBS1 - (ITGA3+ITGB1)	THBS	ECM-Receptor	KEGG: hsa04512
Secretory cell	Ionocyte cell	THBS1	ITGA3_ITGB1	0.00825990700852179	0	THBS1_ITGA3_ITGB1	THBS1 - (ITGA3+ITGB1)	THBS	ECM-Receptor	KEGG: hsa04512
Fibroblast	Ciliated cell	THBS2	ITGA3_ITGB1	0.00321129664558155	0	THBS2_ITGA3_ITGB1	THBS2 - (ITGA3+ITGB1)	THBS	ECM-Receptor	KEGG: hsa04512
Fibroblast	Ionocyte cell	THBS2	ITGA3_ITGB1	0.00806018117743568	0	THBS2_ITGA3_ITGB1	THBS2 - (ITGA3+ITGB1)	THBS	ECM-Receptor	KEGG: hsa04512
Fibroblast	Ciliated cell	COL1A1	ITGA3_ITGB1	0.0253798458622287	0	COL1A1_ITGA3_ITGB1	COL1A1 - (ITGA3+ITGB1)	COLLAGEN	ECM-Receptor	KEGG: hsa04512
Fibroblast	Ionocyte cell	COL1A1	ITGA3_ITGB1	0.0616323571476801	0	COL1A1_ITGA3_ITGB1	COL1A1 - (ITGA3+ITGB1)	COLLAGEN	ECM-Receptor	KEGG: hsa04512
Fibroblast	Ciliated cell	COL1A2	ITGA3_ITGB1	0.0382919849177525	0	COL1A2_ITGA3_ITGB1	COL1A2 - (ITGA3+ITGB1)	COLLAGEN	ECM-Receptor	KEGG: hsa04512
Fibroblast	Ionocyte cell	COL1A2	ITGA3_ITGB1	0.0912611430003372	0	COL1A2_ITGA3_ITGB1	COL1A2 - (ITGA3+ITGB1)	COLLAGEN	ECM-Receptor	KEGG: hsa04512
Endothelial cell	Ciliated cell	COL4A1	ITGA3_ITGB1	0.00574912375113583	0	COL4A1_ITGA3_ITGB1	COL4A1 - (ITGA3+ITGB1)	COLLAGEN	ECM-Receptor	KEGG: hsa04512
Fibroblast	Ciliated cell	COL4A1	ITGA3_ITGB1	0.00803737552263779	0	COL4A1_ITGA3_ITGB1	COL4A1 - (ITGA3+ITGB1)	COLLAGEN	ECM-Receptor	KEGG: hsa04512
Ionocyte cell	Ciliated cell	COL4A1	ITGA3_ITGB1	0.00451120953591904	0	COL4A1_ITGA3_ITGB1	COL4A1 - (ITGA3+ITGB1)	COLLAGEN	ECM-Receptor	KEGG: hsa04512
Endothelial cell	Ionocyte cell	COL4A1	ITGA3_ITGB1	0.0143747290140105	0	COL4A1_ITGA3_ITGB1	COL4A1 - (ITGA3+ITGB1)	COLLAGEN	ECM-Receptor	KEGG: hsa04512
Fibroblast	Ionocyte cell	COL4A1	ITGA3_ITGB1	0.0200269694981789	0	COL4A1_ITGA3_ITGB1	COL4A1 - (ITGA3+ITGB1)	COLLAGEN	ECM-Receptor	KEGG: hsa04512
Ionocyte cell	Ionocyte cell	COL4A1	ITGA3_ITGB1	0.0113006400042156	0	COL4A1_ITGA3_ITGB1	COL4A1 - (ITGA3+ITGB1)	COLLAGEN	ECM-Receptor	KEGG: hsa04512
Endothelial cell	Ciliated cell	COL4A2	ITGA3_ITGB1	0.00925106106608828	0	COL4A2_ITGA3_ITGB1	COL4A2 - (ITGA3+ITGB1)	COLLAGEN	ECM-Receptor	KEGG: hsa04512
Fibroblast	Ciliated cell	COL4A2	ITGA3_ITGB1	0.00422972882251953	0	COL4A2_ITGA3_ITGB1	COL4A2 - (ITGA3+ITGB1)	COLLAGEN	ECM-Receptor	KEGG: hsa04512
Ionocyte cell	Ciliated cell	COL4A2	ITGA3_ITGB1	0.0055141059820655	0	COL4A2_ITGA3_ITGB1	COL4A2 - (ITGA3+ITGB1)	COLLAGEN	ECM-Receptor	KEGG: hsa04512
Endothelial cell	Ionocyte cell	COL4A2	ITGA3_ITGB1	0.023009150749723	0	COL4A2_ITGA3_ITGB1	COL4A2 - (ITGA3+ITGB1)	COLLAGEN	ECM-Receptor	KEGG: hsa04512
Fibroblast	Ionocyte cell	COL4A2	ITGA3_ITGB1	0.0106000379332337	0	COL4A2_ITGA3_ITGB1	COL4A2 - (ITGA3+ITGB1)	COLLAGEN	ECM-Receptor	KEGG: hsa04512
Ionocyte cell	Ionocyte cell	COL4A2	ITGA3_ITGB1	0.0137919973681186	0	COL4A2_ITGA3_ITGB1	COL4A2 - (ITGA3+ITGB1)	COLLAGEN	ECM-Receptor	KEGG: hsa04512
Ionocyte cell	Ciliated cell	COL4A3	ITGA3_ITGB1	0.00348396538963289	0	COL4A3_ITGA3_ITGB1	COL4A3 - (ITGA3+ITGB1)	COLLAGEN	ECM-Receptor	KEGG: hsa04512
Ionocyte cell	Ionocyte cell	COL4A3	ITGA3_ITGB1	0.00874095462466695	0	COL4A3_ITGA3_ITGB1	COL4A3 - (ITGA3+ITGB1)	COLLAGEN	ECM-Receptor	KEGG: hsa04512
Ionocyte cell	Ciliated cell	COL4A4	ITGA3_ITGB1	0.00283606377223206	0	COL4A4_ITGA3_ITGB1	COL4A4 - (ITGA3+ITGB1)	COLLAGEN	ECM-Receptor	KEGG: hsa04512
Ionocyte cell	Ionocyte cell	COL4A4	ITGA3_ITGB1	0.00712241535568547	0	COL4A4_ITGA3_ITGB1	COL4A4 - (ITGA3+ITGB1)	COLLAGEN	ECM-Receptor	KEGG: hsa04512
Fibroblast	Ciliated cell	COL6A1	ITGA3_ITGB1	0.0213073043399845	0	COL6A1_ITGA3_ITGB1	COL6A1 - (ITGA3+ITGB1)	COLLAGEN	ECM-Receptor	KEGG: hsa04512
Fibroblast	Ionocyte cell	COL6A1	ITGA3_ITGB1	0.0520532971862704	0	COL6A1_ITGA3_ITGB1	COL6A1 - (ITGA3+ITGB1)	COLLAGEN	ECM-Receptor	KEGG: hsa04512
Fibroblast	Ciliated cell	COL6A2	ITGA3_ITGB1	0.0277908853657371	0	COL6A2_ITGA3_ITGB1	COL6A2 - (ITGA3+ITGB1)	COLLAGEN	ECM-Receptor	KEGG: hsa04512
Fibroblast	Ionocyte cell	COL6A2	ITGA3_ITGB1	0.0672496858708155	0	COL6A2_ITGA3_ITGB1	COL6A2 - (ITGA3+ITGB1)	COLLAGEN	ECM-Receptor	KEGG: hsa04512
Fibroblast	Ciliated cell	COL6A3	ITGA3_ITGB1	0.0219017764427375	0	COL6A3_ITGA3_ITGB1	COL6A3 - (ITGA3+ITGB1)	COLLAGEN	ECM-Receptor	KEGG: hsa04512
Fibroblast	Ionocyte cell	COL6A3	ITGA3_ITGB1	0.0534587242124788	0	COL6A3_ITGA3_ITGB1	COL6A3 - (ITGA3+ITGB1)	COLLAGEN	ECM-Receptor	KEGG: hsa04512
Fibroblast	Endothelial cell	LAMA2	ITGA6_ITGB1	0.0143432301595462	0	LAMA2_ITGA6_ITGB1	LAMA2 - (ITGA6+ITGB1)	LAMININ	ECM-Receptor	KEGG: hsa04512
Fibroblast	Neuroendocrine cell	LAMA2	ITGA6_ITGB1	0.00555699618778468	0	LAMA2_ITGA6_ITGB1	LAMA2 - (ITGA6+ITGB1)	LAMININ	ECM-Receptor	KEGG: hsa04512
Ionocyte cell	Endothelial cell	LAMA3	ITGA6_ITGB1	0.00635161471170744	0	LAMA3_ITGA6_ITGB1	LAMA3 - (ITGA6+ITGB1)	LAMININ	ECM-Receptor	KEGG: hsa04512
Ionocyte cell	Neuroendocrine cell	LAMA3	ITGA6_ITGB1	0.00244864384748214	0	LAMA3_ITGA6_ITGB1	LAMA3 - (ITGA6+ITGB1)	LAMININ	ECM-Receptor	KEGG: hsa04512
Fibroblast	Endothelial cell	LAMA4	ITGA6_ITGB1	0.00671154745961139	0	LAMA4_ITGA6_ITGB1	LAMA4 - (ITGA6+ITGB1)	LAMININ	ECM-Receptor	KEGG: hsa04512
Fibroblast	Neuroendocrine cell	LAMA4	ITGA6_ITGB1	0.00258797943380828	0	LAMA4_ITGA6_ITGB1	LAMA4 - (ITGA6+ITGB1)	LAMININ	ECM-Receptor	KEGG: hsa04512
Ciliated cell	Endothelial cell	LAMA5	ITGA6_ITGB1	0.000475870551445363	0	LAMA5_ITGA6_ITGB1	LAMA5 - (ITGA6+ITGB1)	LAMININ	ECM-Receptor	KEGG: hsa04512
Ionocyte cell	Endothelial cell	LAMA5	ITGA6_ITGB1	0.00522428437904878	0	LAMA5_ITGA6_ITGB1	LAMA5 - (ITGA6+ITGB1)	LAMININ	ECM-Receptor	KEGG: hsa04512
Ciliated cell	Neuroendocrine cell	LAMA5	ITGA6_ITGB1	0.000182791121962729	0	LAMA5_ITGA6_ITGB1	LAMA5 - (ITGA6+ITGB1)	LAMININ	ECM-Receptor	KEGG: hsa04512
Ionocyte cell	Neuroendocrine cell	LAMA5	ITGA6_ITGB1	0.00201263777732574	0	LAMA5_ITGA6_ITGB1	LAMA5 - (ITGA6+ITGB1)	LAMININ	ECM-Receptor	KEGG: hsa04512
Fibroblast	Endothelial cell	LAMB1	ITGA6_ITGB1	0.0214638484452007	0	LAMB1_ITGA6_ITGB1	LAMB1 - (ITGA6+ITGB1)	LAMININ	ECM-Receptor	KEGG: hsa04512
Fibroblast	Neuroendocrine cell	LAMB1	ITGA6_ITGB1	0.00835270023525973	0	LAMB1_ITGA6_ITGB1	LAMB1 - (ITGA6+ITGB1)	LAMININ	ECM-Receptor	KEGG: hsa04512
Endothelial cell	Endothelial cell	LAMB2	ITGA6_ITGB1	0.00476836146360394	0	LAMB2_ITGA6_ITGB1	LAMB2 - (ITGA6+ITGB1)	LAMININ	ECM-Receptor	KEGG: hsa04512
Fibroblast	Endothelial cell	LAMB2	ITGA6_ITGB1	0.0041116180129865	0	LAMB2_ITGA6_ITGB1	LAMB2 - (ITGA6+ITGB1)	LAMININ	ECM-Receptor	KEGG: hsa04512
Ionocyte cell	Endothelial cell	LAMB2	ITGA6_ITGB1	0.0067336892519683	0	LAMB2_ITGA6_ITGB1	LAMB2 - (ITGA6+ITGB1)	LAMININ	ECM-Receptor	KEGG: hsa04512
Endothelial cell	Neuroendocrine cell	LAMB2	ITGA6_ITGB1	0.00183647759433379	0	LAMB2_ITGA6_ITGB1	LAMB2 - (ITGA6+ITGB1)	LAMININ	ECM-Receptor	KEGG: hsa04512
Fibroblast	Neuroendocrine cell	LAMB2	ITGA6_ITGB1	0.00158289843337486	0	LAMB2_ITGA6_ITGB1	LAMB2 - (ITGA6+ITGB1)	LAMININ	ECM-Receptor	KEGG: hsa04512
Ionocyte cell	Neuroendocrine cell	LAMB2	ITGA6_ITGB1	0.00259655289306331	0	LAMB2_ITGA6_ITGB1	LAMB2 - (ITGA6+ITGB1)	LAMININ	ECM-Receptor	KEGG: hsa04512
Ionocyte cell	Endothelial cell	LAMB3	ITGA6_ITGB1	0.00761043057006717	0	LAMB3_ITGA6_ITGB1	LAMB3 - (ITGA6+ITGB1)	LAMININ	ECM-Receptor	KEGG: hsa04512
Lung epithelial cell	Endothelial cell	LAMB3	ITGA6_ITGB1	0.00392649209728515	0	LAMB3_ITGA6_ITGB1	LAMB3 - (ITGA6+ITGB1)	LAMININ	ECM-Receptor	KEGG: hsa04512
Ionocyte cell	Neuroendocrine cell	LAMB3	ITGA6_ITGB1	0.00293622221586663	0	LAMB3_ITGA6_ITGB1	LAMB3 - (ITGA6+ITGB1)	LAMININ	ECM-Receptor	KEGG: hsa04512
Lung epithelial cell	Neuroendocrine cell	LAMB3	ITGA6_ITGB1	0.00151145551182472	0	LAMB3_ITGA6_ITGB1	LAMB3 - (ITGA6+ITGB1)	LAMININ	ECM-Receptor	KEGG: hsa04512
Fibroblast	Endothelial cell	LAMC1	ITGA6_ITGB1	0.00611825506997659	0	LAMC1_ITGA6_ITGB1	LAMC1 - (ITGA6+ITGB1)	LAMININ	ECM-Receptor	KEGG: hsa04512
Ionocyte cell	Endothelial cell	LAMC1	ITGA6_ITGB1	0.0039597998743294	0	LAMC1_ITGA6_ITGB1	LAMC1 - (ITGA6+ITGB1)	LAMININ	ECM-Receptor	KEGG: hsa04512
Fibroblast	Neuroendocrine cell	LAMC1	ITGA6_ITGB1	0.00235833982661883	0	LAMC1_ITGA6_ITGB1	LAMC1 - (ITGA6+ITGB1)	LAMININ	ECM-Receptor	KEGG: hsa04512
Ionocyte cell	Neuroendocrine cell	LAMC1	ITGA6_ITGB1	0.00152430828725112	0	LAMC1_ITGA6_ITGB1	LAMC1 - (ITGA6+ITGB1)	LAMININ	ECM-Receptor	KEGG: hsa04512
Ciliated cell	Endothelial cell	LAMC2	ITGA6_ITGB1	0.00428980325596884	0	LAMC2_ITGA6_ITGB1	LAMC2 - (ITGA6+ITGB1)	LAMININ	ECM-Receptor	KEGG: hsa04512
Ionocyte cell	Endothelial cell	LAMC2	ITGA6_ITGB1	0.00467594392883702	0	LAMC2_ITGA6_ITGB1	LAMC2 - (ITGA6+ITGB1)	LAMININ	ECM-Receptor	KEGG: hsa04512
Ciliated cell	Neuroendocrine cell	LAMC2	ITGA6_ITGB1	0.0016516782732516	0	LAMC2_ITGA6_ITGB1	LAMC2 - (ITGA6+ITGB1)	LAMININ	ECM-Receptor	KEGG: hsa04512
Ionocyte cell	Neuroendocrine cell	LAMC2	ITGA6_ITGB1	0.00180078126422685	0	LAMC2_ITGA6_ITGB1	LAMC2 - (ITGA6+ITGB1)	LAMININ	ECM-Receptor	KEGG: hsa04512
Lung epithelial cell	Fibroblast	TNC	ITGA8_ITGB1	0.00253389804653336	0	TNC_ITGA8_ITGB1	TNC - (ITGA8+ITGB1)	TENASCIN	ECM-Receptor	KEGG: hsa04512
Endothelial cell	Fibroblast	TNXB	ITGA8_ITGB1	0.00295322497137859	0	TNXB_ITGA8_ITGB1	TNXB - (ITGA8+ITGB1)	TENASCIN	ECM-Receptor	KEGG: hsa04512
Fibroblast	Fibroblast	TNXB	ITGA8_ITGB1	0.0179320786317296	0	TNXB_ITGA8_ITGB1	TNXB - (ITGA8+ITGB1)	TENASCIN	ECM-Receptor	KEGG: hsa04512
Lung epithelial cell	Dendritic cell	TNC	ITGA9_ITGB1	0.00077904879912598	0	TNC_ITGA9_ITGB1	TNC - (ITGA9+ITGB1)	TENASCIN	ECM-Receptor	KEGG: hsa04512
Endothelial cell	Dendritic cell	TNXB	ITGA9_ITGB1	0.000908235593229165	0	TNXB_ITGA9_ITGB1	TNXB - (ITGA9+ITGB1)	TENASCIN	ECM-Receptor	KEGG: hsa04512
Fibroblast	Dendritic cell	TNXB	ITGA9_ITGB1	0.00557281003761472	0	TNXB_ITGA9_ITGB1	TNXB - (ITGA9+ITGB1)	TENASCIN	ECM-Receptor	KEGG: hsa04512
Fibroblast	Dendritic cell	COL1A1	ITGA9_ITGB1	0.0159499545564508	0	COL1A1_ITGA9_ITGB1	COL1A1 - (ITGA9+ITGB1)	COLLAGEN	ECM-Receptor	KEGG: hsa04512
Fibroblast	Dendritic cell	COL1A2	ITGA9_ITGB1	0.0241836259444005	0	COL1A2_ITGA9_ITGB1	COL1A2 - (ITGA9+ITGB1)	COLLAGEN	ECM-Receptor	KEGG: hsa04512
Endothelial cell	Dendritic cell	COL4A1	ITGA9_ITGB1	0.00358619649610567	0	COL4A1_ITGA9_ITGB1	COL4A1 - (ITGA9+ITGB1)	COLLAGEN	ECM-Receptor	KEGG: hsa04512
Fibroblast	Dendritic cell	COL4A1	ITGA9_ITGB1	0.00501791021493809	0	COL4A1_ITGA9_ITGB1	COL4A1 - (ITGA9+ITGB1)	COLLAGEN	ECM-Receptor	KEGG: hsa04512
Ionocyte cell	Dendritic cell	COL4A1	ITGA9_ITGB1	0.00281269110763895	0	COL4A1_ITGA9_ITGB1	COL4A1 - (ITGA9+ITGB1)	COLLAGEN	ECM-Receptor	KEGG: hsa04512
Endothelial cell	Dendritic cell	COL4A2	ITGA9_ITGB1	0.00577829676911124	0	COL4A2_ITGA9_ITGB1	COL4A2 - (ITGA9+ITGB1)	COLLAGEN	ECM-Receptor	KEGG: hsa04512
Fibroblast	Dendritic cell	COL4A2	ITGA9_ITGB1	0.00263691015276644	0	COL4A2_ITGA9_ITGB1	COL4A2 - (ITGA9+ITGB1)	COLLAGEN	ECM-Receptor	KEGG: hsa04512
Ionocyte cell	Dendritic cell	COL4A2	ITGA9_ITGB1	0.00343929092790173	0	COL4A2_ITGA9_ITGB1	COL4A2 - (ITGA9+ITGB1)	COLLAGEN	ECM-Receptor	KEGG: hsa04512
Ionocyte cell	Dendritic cell	COL4A3	ITGA9_ITGB1	0.00217137169749517	0	COL4A3_ITGA9_ITGB1	COL4A3 - (ITGA9+ITGB1)	COLLAGEN	ECM-Receptor	KEGG: hsa04512
Ionocyte cell	Dendritic cell	COL4A4	ITGA9_ITGB1	0.0017671359604517	0	COL4A4_ITGA9_ITGB1	COL4A4 - (ITGA9+ITGB1)	COLLAGEN	ECM-Receptor	KEGG: hsa04512
Fibroblast	Dendritic cell	COL6A1	ITGA9_ITGB1	0.0133698099676187	0	COL6A1_ITGA9_ITGB1	COL6A1 - (ITGA9+ITGB1)	COLLAGEN	ECM-Receptor	KEGG: hsa04512
Fibroblast	Dendritic cell	COL6A2	ITGA9_ITGB1	0.0174812393132465	0	COL6A2_ITGA9_ITGB1	COL6A2 - (ITGA9+ITGB1)	COLLAGEN	ECM-Receptor	KEGG: hsa04512
Fibroblast	Dendritic cell	COL6A3	ITGA9_ITGB1	0.013745936993142	0	COL6A3_ITGA9_ITGB1	COL6A3 - (ITGA9+ITGB1)	COLLAGEN	ECM-Receptor	KEGG: hsa04512
Fibroblast	Dendritic cell	LAMA2	ITGA9_ITGB1	0.00487156533940279	0	LAMA2_ITGA9_ITGB1	LAMA2 - (ITGA9+ITGB1)	LAMININ	ECM-Receptor	KEGG: hsa04512
Ionocyte cell	Dendritic cell	LAMA3	ITGA9_ITGB1	0.00214578718723989	0	LAMA3_ITGA9_ITGB1	LAMA3 - (ITGA9+ITGB1)	LAMININ	ECM-Receptor	KEGG: hsa04512
Fibroblast	Dendritic cell	LAMA4	ITGA9_ITGB1	0.00226792845116762	0	LAMA4_ITGA9_ITGB1	LAMA4 - (ITGA9+ITGB1)	LAMININ	ECM-Receptor	KEGG: hsa04512
Ciliated cell	Dendritic cell	LAMA5	ITGA9_ITGB1	0.000160137901190126	0	LAMA5_ITGA9_ITGB1	LAMA5 - (ITGA9+ITGB1)	LAMININ	ECM-Receptor	KEGG: hsa04512
Ionocyte cell	Dendritic cell	LAMA5	ITGA9_ITGB1	0.00176361250232311	0	LAMA5_ITGA9_ITGB1	LAMA5 - (ITGA9+ITGB1)	LAMININ	ECM-Receptor	KEGG: hsa04512
Fibroblast	Dendritic cell	LAMB1	ITGA9_ITGB1	0.00732497172599773	0	LAMB1_ITGA9_ITGB1	LAMB1 - (ITGA9+ITGB1)	LAMININ	ECM-Receptor	KEGG: hsa04512
Endothelial cell	Dendritic cell	LAMB2	ITGA9_ITGB1	0.00160921361319887	0	LAMB2_ITGA9_ITGB1	LAMB2 - (ITGA9+ITGB1)	LAMININ	ECM-Receptor	KEGG: hsa04512
Fibroblast	Dendritic cell	LAMB2	ITGA9_ITGB1	0.00138697125288215	0	LAMB2_ITGA9_ITGB1	LAMB2 - (ITGA9+ITGB1)	LAMININ	ECM-Receptor	KEGG: hsa04512
Ionocyte cell	Dendritic cell	LAMB2	ITGA9_ITGB1	0.00227544406423897	0	LAMB2_ITGA9_ITGB1	LAMB2 - (ITGA9+ITGB1)	LAMININ	ECM-Receptor	KEGG: hsa04512
Ionocyte cell	Dendritic cell	LAMB3	ITGA9_ITGB1	0.00257321575217315	0	LAMB3_ITGA9_ITGB1	LAMB3 - (ITGA9+ITGB1)	LAMININ	ECM-Receptor	KEGG: hsa04512
Lung epithelial cell	Dendritic cell	LAMB3	ITGA9_ITGB1	0.00132435962627227	0	LAMB3_ITGA9_ITGB1	LAMB3 - (ITGA9+ITGB1)	LAMININ	ECM-Receptor	KEGG: hsa04512
Fibroblast	Dendritic cell	LAMC1	ITGA9_ITGB1	0.00206662913799446	0	LAMC1_ITGA9_ITGB1	LAMC1 - (ITGA9+ITGB1)	LAMININ	ECM-Receptor	KEGG: hsa04512
Ionocyte cell	Dendritic cell	LAMC1	ITGA9_ITGB1	0.00133562354596074	0	LAMC1_ITGA9_ITGB1	LAMC1 - (ITGA9+ITGB1)	LAMININ	ECM-Receptor	KEGG: hsa04512
Ciliated cell	Dendritic cell	LAMC2	ITGA9_ITGB1	0.00144725003799259	0	LAMC2_ITGA9_ITGB1	LAMC2 - (ITGA9+ITGB1)	LAMININ	ECM-Receptor	KEGG: hsa04512
Ionocyte cell	Dendritic cell	LAMC2	ITGA9_ITGB1	0.00157792771839599	0	LAMC2_ITGA9_ITGB1	LAMC2 - (ITGA9+ITGB1)	LAMININ	ECM-Receptor	KEGG: hsa04512
Dendritic cell	Endothelial cell	FN1	ITGAV_ITGB1	0.00242868183955517	0	FN1_ITGAV_ITGB1	FN1 - (ITGAV+ITGB1)	FN1	ECM-Receptor	KEGG: hsa04512
Endothelial cell	Endothelial cell	FN1	ITGAV_ITGB1	0.00211234678470839	0	FN1_ITGAV_ITGB1	FN1 - (ITGAV+ITGB1)	FN1	ECM-Receptor	KEGG: hsa04512
Fibroblast	Endothelial cell	FN1	ITGAV_ITGB1	0.0314269928529755	0	FN1_ITGAV_ITGB1	FN1 - (ITGAV+ITGB1)	FN1	ECM-Receptor	KEGG: hsa04512
Ionocyte cell	Endothelial cell	FN1	ITGAV_ITGB1	0.00673100824668474	0	FN1_ITGAV_ITGB1	FN1 - (ITGAV+ITGB1)	FN1	ECM-Receptor	KEGG: hsa04512
Macrophage	Endothelial cell	FN1	ITGAV_ITGB1	0.00547014490942036	0	FN1_ITGAV_ITGB1	FN1 - (ITGAV+ITGB1)	FN1	ECM-Receptor	KEGG: hsa04512
Neuroendocrine cell	Endothelial cell	FN1	ITGAV_ITGB1	0.00998336191609375	0	FN1_ITGAV_ITGB1	FN1 - (ITGAV+ITGB1)	FN1	ECM-Receptor	KEGG: hsa04512
Secretory cell	Endothelial cell	FN1	ITGAV_ITGB1	0.0032806206772427	0	FN1_ITGAV_ITGB1	FN1 - (ITGAV+ITGB1)	FN1	ECM-Receptor	KEGG: hsa04512
SLC16A7+ cell	Endothelial cell	FN1	ITGAV_ITGB1	0.00350336959522014	0	FN1_ITGAV_ITGB1	FN1 - (ITGAV+ITGB1)	FN1	ECM-Receptor	KEGG: hsa04512
Dendritic cell	Fibroblast	FN1	ITGAV_ITGB1	0.00522233807190766	0	FN1_ITGAV_ITGB1	FN1 - (ITGAV+ITGB1)	FN1	ECM-Receptor	KEGG: hsa04512
Endothelial cell	Fibroblast	FN1	ITGAV_ITGB1	0.00454378754719045	0	FN1_ITGAV_ITGB1	FN1 - (ITGAV+ITGB1)	FN1	ECM-Receptor	KEGG: hsa04512
Fibroblast	Fibroblast	FN1	ITGAV_ITGB1	0.065390258661365	0	FN1_ITGAV_ITGB1	FN1 - (ITGAV+ITGB1)	FN1	ECM-Receptor	KEGG: hsa04512
Ionocyte cell	Fibroblast	FN1	ITGAV_ITGB1	0.0144020829771337	0	FN1_ITGAV_ITGB1	FN1 - (ITGAV+ITGB1)	FN1	ECM-Receptor	KEGG: hsa04512
Macrophage	Fibroblast	FN1	ITGAV_ITGB1	0.0117212185684288	0	FN1_ITGAV_ITGB1	FN1 - (ITGAV+ITGB1)	FN1	ECM-Receptor	KEGG: hsa04512
Neuroendocrine cell	Fibroblast	FN1	ITGAV_ITGB1	0.0212816041232325	0	FN1_ITGAV_ITGB1	FN1 - (ITGAV+ITGB1)	FN1	ECM-Receptor	KEGG: hsa04512
Secretory cell	Fibroblast	FN1	ITGAV_ITGB1	0.00704731939669097	0	FN1_ITGAV_ITGB1	FN1 - (ITGAV+ITGB1)	FN1	ECM-Receptor	KEGG: hsa04512
SLC16A7+ cell	Fibroblast	FN1	ITGAV_ITGB1	0.00752389056745822	0	FN1_ITGAV_ITGB1	FN1 - (ITGAV+ITGB1)	FN1	ECM-Receptor	KEGG: hsa04512
Dendritic cell	Ionocyte cell	FN1	ITGAV_ITGB1	0.0030201718709075	0	FN1_ITGAV_ITGB1	FN1 - (ITGAV+ITGB1)	FN1	ECM-Receptor	KEGG: hsa04512
Endothelial cell	Ionocyte cell	FN1	ITGAV_ITGB1	0.00262699830363283	0	FN1_ITGAV_ITGB1	FN1 - (ITGAV+ITGB1)	FN1	ECM-Receptor	KEGG: hsa04512
Fibroblast	Ionocyte cell	FN1	ITGAV_ITGB1	0.0388061075745021	0	FN1_ITGAV_ITGB1	FN1 - (ITGAV+ITGB1)	FN1	ECM-Receptor	KEGG: hsa04512
Ionocyte cell	Ionocyte cell	FN1	ITGAV_ITGB1	0.00836151997326917	0	FN1_ITGAV_ITGB1	FN1 - (ITGAV+ITGB1)	FN1	ECM-Receptor	KEGG: hsa04512
Macrophage	Ionocyte cell	FN1	ITGAV_ITGB1	0.00679731671967878	0	FN1_ITGAV_ITGB1	FN1 - (ITGAV+ITGB1)	FN1	ECM-Receptor	KEGG: hsa04512
Neuroendocrine cell	Ionocyte cell	FN1	ITGAV_ITGB1	0.0123918910030574	0	FN1_ITGAV_ITGB1	FN1 - (ITGAV+ITGB1)	FN1	ECM-Receptor	KEGG: hsa04512
Secretory cell	Ionocyte cell	FN1	ITGAV_ITGB1	0.00407874666350713	0	FN1_ITGAV_ITGB1	FN1 - (ITGAV+ITGB1)	FN1	ECM-Receptor	KEGG: hsa04512
SLC16A7+ cell	Ionocyte cell	FN1	ITGAV_ITGB1	0.00435545025936553	0	FN1_ITGAV_ITGB1	FN1 - (ITGAV+ITGB1)	FN1	ECM-Receptor	KEGG: hsa04512
Lung epithelial cell	Ionocyte cell	TNC	ITGAV_ITGB6	0.000570368266371055	0	TNC_ITGAV_ITGB6	TNC - (ITGAV+ITGB6)	TENASCIN	ECM-Receptor	KEGG: hsa04512
Endothelial cell	Ionocyte cell	TNXB	ITGAV_ITGB6	0.000664973365196058	0	TNXB_ITGAV_ITGB6	TNXB - (ITGAV+ITGB6)	TENASCIN	ECM-Receptor	KEGG: hsa04512
Fibroblast	Ionocyte cell	TNXB	ITGAV_ITGB6	0.00408529475211091	0	TNXB_ITGAV_ITGB6	TNXB - (ITGAV+ITGB6)	TENASCIN	ECM-Receptor	KEGG: hsa04512
Dendritic cell	Ionocyte cell	FN1	ITGAV_ITGB6	0.00137418643546066	0	FN1_ITGAV_ITGB6	FN1 - (ITGAV+ITGB6)	FN1	ECM-Receptor	KEGG: hsa04512
Endothelial cell	Ionocyte cell	FN1	ITGAV_ITGB6	0.00119503454444701	0	FN1_ITGAV_ITGB6	FN1 - (ITGAV+ITGB6)	FN1	ECM-Receptor	KEGG: hsa04512
Fibroblast	Ionocyte cell	FN1	ITGAV_ITGB6	0.0180091861918276	0	FN1_ITGAV_ITGB6	FN1 - (ITGAV+ITGB6)	FN1	ECM-Receptor	KEGG: hsa04512
Ionocyte cell	Ionocyte cell	FN1	ITGAV_ITGB6	0.00381565548272726	0	FN1_ITGAV_ITGB6	FN1 - (ITGAV+ITGB6)	FN1	ECM-Receptor	KEGG: hsa04512
Macrophage	Ionocyte cell	FN1	ITGAV_ITGB6	0.00309919676694085	0	FN1_ITGAV_ITGB6	FN1 - (ITGAV+ITGB6)	FN1	ECM-Receptor	KEGG: hsa04512
Neuroendocrine cell	Ionocyte cell	FN1	ITGAV_ITGB6	0.00566737836266216	0	FN1_ITGAV_ITGB6	FN1 - (ITGAV+ITGB6)	FN1	ECM-Receptor	KEGG: hsa04512
Secretory cell	Ionocyte cell	FN1	ITGAV_ITGB6	0.00185691538980512	0	FN1_ITGAV_ITGB6	FN1 - (ITGAV+ITGB6)	FN1	ECM-Receptor	KEGG: hsa04512
SLC16A7+ cell	Ionocyte cell	FN1	ITGAV_ITGB6	0.00198318932731475	0	FN1_ITGAV_ITGB6	FN1 - (ITGAV+ITGB6)	FN1	ECM-Receptor	KEGG: hsa04512
Dendritic cell	Dendritic cell	FN1	CD44	0.0166193046182586	0	FN1_CD44	FN1 - CD44	FN1	ECM-Receptor	KEGG: hsa04512
Endothelial cell	Dendritic cell	FN1	CD44	0.0144814769864281	0	FN1_CD44	FN1 - CD44	FN1	ECM-Receptor	KEGG: hsa04512
Fibroblast	Dendritic cell	FN1	CD44	0.18382972484076	0	FN1_CD44	FN1 - CD44	FN1	ECM-Receptor	KEGG: hsa04512
Ionocyte cell	Dendritic cell	FN1	CD44	0.0449276808736248	0	FN1_CD44	FN1 - CD44	FN1	ECM-Receptor	KEGG: hsa04512
Macrophage	Dendritic cell	FN1	CD44	0.036776677742386	0	FN1_CD44	FN1 - CD44	FN1	ECM-Receptor	KEGG: hsa04512
Neuroendocrine cell	Dendritic cell	FN1	CD44	0.0654206706010215	0	FN1_CD44	FN1 - CD44	FN1	ECM-Receptor	KEGG: hsa04512
Secretory cell	Dendritic cell	FN1	CD44	0.0223376008516445	0	FN1_CD44	FN1 - CD44	FN1	ECM-Receptor	KEGG: hsa04512
SLC16A7+ cell	Dendritic cell	FN1	CD44	0.0238233609384515	0	FN1_CD44	FN1 - CD44	FN1	ECM-Receptor	KEGG: hsa04512
Fibroblast	Fibroblast	FN1	CD44	0.0725445870848938	0	FN1_CD44	FN1 - CD44	FN1	ECM-Receptor	KEGG: hsa04512
Ionocyte cell	Fibroblast	FN1	CD44	0.0160737532972272	0	FN1_CD44	FN1 - CD44	FN1	ECM-Receptor	KEGG: hsa04512
Macrophage	Fibroblast	FN1	CD44	0.0130858485794884	0.03	FN1_CD44	FN1 - CD44	FN1	ECM-Receptor	KEGG: hsa04512
Neuroendocrine cell	Fibroblast	FN1	CD44	0.023732562531884	0	FN1_CD44	FN1 - CD44	FN1	ECM-Receptor	KEGG: hsa04512
Fibroblast	Ionocyte cell	FN1	CD44	0.0288058182845127	0	FN1_CD44	FN1 - CD44	FN1	ECM-Receptor	KEGG: hsa04512
Fibroblast	Lung epithelial cell	FN1	CD44	0.112799319927482	0	FN1_CD44	FN1 - CD44	FN1	ECM-Receptor	KEGG: hsa04512
Ionocyte cell	Lung epithelial cell	FN1	CD44	0.0258669760865701	0	FN1_CD44	FN1 - CD44	FN1	ECM-Receptor	KEGG: hsa04512
Macrophage	Lung epithelial cell	FN1	CD44	0.0210976711328704	0	FN1_CD44	FN1 - CD44	FN1	ECM-Receptor	KEGG: hsa04512
Neuroendocrine cell	Lung epithelial cell	FN1	CD44	0.0380117816049938	0	FN1_CD44	FN1 - CD44	FN1	ECM-Receptor	KEGG: hsa04512
Secretory cell	Lung epithelial cell	FN1	CD44	0.0127330332069053	0	FN1_CD44	FN1 - CD44	FN1	ECM-Receptor	KEGG: hsa04512
SLC16A7+ cell	Lung epithelial cell	FN1	CD44	0.0135888358065286	0	FN1_CD44	FN1 - CD44	FN1	ECM-Receptor	KEGG: hsa04512
Dendritic cell	Macrophage	FN1	CD44	0.0140862907085305	0	FN1_CD44	FN1 - CD44	FN1	ECM-Receptor	KEGG: hsa04512
Endothelial cell	Macrophage	FN1	CD44	0.0122702322002735	0	FN1_CD44	FN1 - CD44	FN1	ECM-Receptor	KEGG: hsa04512
Fibroblast	Macrophage	FN1	CD44	0.159956938730724	0	FN1_CD44	FN1 - CD44	FN1	ECM-Receptor	KEGG: hsa04512
Ionocyte cell	Macrophage	FN1	CD44	0.038247888390878	0	FN1_CD44	FN1 - CD44	FN1	ECM-Receptor	KEGG: hsa04512
Macrophage	Macrophage	FN1	CD44	0.0312690893906945	0	FN1_CD44	FN1 - CD44	FN1	ECM-Receptor	KEGG: hsa04512
Neuroendocrine cell	Macrophage	FN1	CD44	0.055872249242893	0	FN1_CD44	FN1 - CD44	FN1	ECM-Receptor	KEGG: hsa04512
Secretory cell	Macrophage	FN1	CD44	0.0189498336198436	0	FN1_CD44	FN1 - CD44	FN1	ECM-Receptor	KEGG: hsa04512
SLC16A7+ cell	Macrophage	FN1	CD44	0.0202149193994586	0	FN1_CD44	FN1 - CD44	FN1	ECM-Receptor	KEGG: hsa04512
Fibroblast	Neuroendocrine cell	FN1	CD44	0.0300857166996501	0	FN1_CD44	FN1 - CD44	FN1	ECM-Receptor	KEGG: hsa04512
Fibroblast	Secretory cell	FN1	CD44	0.0967412928587125	0	FN1_CD44	FN1 - CD44	FN1	ECM-Receptor	KEGG: hsa04512
Ionocyte cell	Secretory cell	FN1	CD44	0.0218793757350294	0	FN1_CD44	FN1 - CD44	FN1	ECM-Receptor	KEGG: hsa04512
Macrophage	Secretory cell	FN1	CD44	0.017831838549723	0	FN1_CD44	FN1 - CD44	FN1	ECM-Receptor	KEGG: hsa04512
Neuroendocrine cell	Secretory cell	FN1	CD44	0.0322138756827891	0	FN1_CD44	FN1 - CD44	FN1	ECM-Receptor	KEGG: hsa04512
Secretory cell	Secretory cell	FN1	CD44	0.0107477958176197	0	FN1_CD44	FN1 - CD44	FN1	ECM-Receptor	KEGG: hsa04512
SLC16A7+ cell	Secretory cell	FN1	CD44	0.0114717186207032	0	FN1_CD44	FN1 - CD44	FN1	ECM-Receptor	KEGG: hsa04512
Dendritic cell	SLC16A7+ cell	FN1	CD44	0.0111324312267704	0.03	FN1_CD44	FN1 - CD44	FN1	ECM-Receptor	KEGG: hsa04512
Fibroblast	SLC16A7+ cell	FN1	CD44	0.13046205606981	0	FN1_CD44	FN1 - CD44	FN1	ECM-Receptor	KEGG: hsa04512
Ionocyte cell	SLC16A7+ cell	FN1	CD44	0.0303835445817185	0	FN1_CD44	FN1 - CD44	FN1	ECM-Receptor	KEGG: hsa04512
Macrophage	SLC16A7+ cell	FN1	CD44	0.0248026861841402	0	FN1_CD44	FN1 - CD44	FN1	ECM-Receptor	KEGG: hsa04512
Neuroendocrine cell	SLC16A7+ cell	FN1	CD44	0.0445519400551813	0	FN1_CD44	FN1 - CD44	FN1	ECM-Receptor	KEGG: hsa04512
Secretory cell	SLC16A7+ cell	FN1	CD44	0.0149916094908096	0	FN1_CD44	FN1 - CD44	FN1	ECM-Receptor	KEGG: hsa04512
SLC16A7+ cell	SLC16A7+ cell	FN1	CD44	0.0159967540883091	0	FN1_CD44	FN1 - CD44	FN1	ECM-Receptor	KEGG: hsa04512
Dendritic cell	T cell	FN1	CD44	0.0142323170955168	0	FN1_CD44	FN1 - CD44	FN1	ECM-Receptor	KEGG: hsa04512
Endothelial cell	T cell	FN1	CD44	0.0123976690433267	0	FN1_CD44	FN1 - CD44	FN1	ECM-Receptor	KEGG: hsa04512
Fibroblast	T cell	FN1	CD44	0.161367639221434	0	FN1_CD44	FN1 - CD44	FN1	ECM-Receptor	KEGG: hsa04512
Ionocyte cell	T cell	FN1	CD44	0.0386345722820406	0	FN1_CD44	FN1 - CD44	FN1	ECM-Receptor	KEGG: hsa04512
Macrophage	T cell	FN1	CD44	0.0315875353344819	0	FN1_CD44	FN1 - CD44	FN1	ECM-Receptor	KEGG: hsa04512
Neuroendocrine cell	T cell	FN1	CD44	0.0564266603639097	0	FN1_CD44	FN1 - CD44	FN1	ECM-Receptor	KEGG: hsa04512
Secretory cell	T cell	FN1	CD44	0.0191452991562713	0	FN1_CD44	FN1 - CD44	FN1	ECM-Receptor	KEGG: hsa04512
SLC16A7+ cell	T cell	FN1	CD44	0.0204231625080835	0	FN1_CD44	FN1 - CD44	FN1	ECM-Receptor	KEGG: hsa04512
Fibroblast	Dendritic cell	COL1A1	CD44	0.127179088897736	0	COL1A1_CD44	COL1A1 - CD44	COLLAGEN	ECM-Receptor	KEGG: hsa04512
Fibroblast	Fibroblast	COL1A1	CD44	0.0481647553000204	0	COL1A1_CD44	COL1A1 - CD44	COLLAGEN	ECM-Receptor	KEGG: hsa04512
Fibroblast	Ionocyte cell	COL1A1	CD44	0.0188267539120041	0	COL1A1_CD44	COL1A1 - CD44	COLLAGEN	ECM-Receptor	KEGG: hsa04512
Fibroblast	Lung epithelial cell	COL1A1	CD44	0.0759997732420613	0	COL1A1_CD44	COL1A1 - CD44	COLLAGEN	ECM-Receptor	KEGG: hsa04512
Fibroblast	Macrophage	COL1A1	CD44	0.109674564674398	0	COL1A1_CD44	COL1A1 - CD44	COLLAGEN	ECM-Receptor	KEGG: hsa04512
Fibroblast	Neuroendocrine cell	COL1A1	CD44	0.0196722442994595	0	COL1A1_CD44	COL1A1 - CD44	COLLAGEN	ECM-Receptor	KEGG: hsa04512
Fibroblast	Secretory cell	COL1A1	CD44	0.0647978826776039	0	COL1A1_CD44	COL1A1 - CD44	COLLAGEN	ECM-Receptor	KEGG: hsa04512
Fibroblast	SLC16A7+ cell	COL1A1	CD44	0.0884748694892813	0	COL1A1_CD44	COL1A1 - CD44	COLLAGEN	ECM-Receptor	KEGG: hsa04512
Fibroblast	T cell	COL1A1	CD44	0.110700250151021	0	COL1A1_CD44	COL1A1 - CD44	COLLAGEN	ECM-Receptor	KEGG: hsa04512
Fibroblast	Dendritic cell	COL1A2	CD44	0.182200120681513	0	COL1A2_CD44	COL1A2 - CD44	COLLAGEN	ECM-Receptor	KEGG: hsa04512
Fibroblast	Fibroblast	COL1A2	CD44	0.071814694339698	0	COL1A2_CD44	COL1A2 - CD44	COLLAGEN	ECM-Receptor	KEGG: hsa04512
Fibroblast	Ionocyte cell	COL1A2	CD44	0.0285024701960821	0	COL1A2_CD44	COL1A2 - CD44	COLLAGEN	ECM-Receptor	KEGG: hsa04512
Fibroblast	Lung epithelial cell	COL1A2	CD44	0.111713196862514	0	COL1A2_CD44	COL1A2 - CD44	COLLAGEN	ECM-Receptor	KEGG: hsa04512
Fibroblast	Macrophage	COL1A2	CD44	0.158497863610498	0	COL1A2_CD44	COL1A2 - CD44	COLLAGEN	ECM-Receptor	KEGG: hsa04512
Fibroblast	Neuroendocrine cell	COL1A2	CD44	0.0297693034086969	0	COL1A2_CD44	COL1A2 - CD44	COLLAGEN	ECM-Receptor	KEGG: hsa04512
Fibroblast	Secretory cell	COL1A2	CD44	0.0957930948225357	0	COL1A2_CD44	COL1A2 - CD44	COLLAGEN	ECM-Receptor	KEGG: hsa04512
Fibroblast	SLC16A7+ cell	COL1A2	CD44	0.129230634644548	0	COL1A2_CD44	COL1A2 - CD44	COLLAGEN	ECM-Receptor	KEGG: hsa04512
Fibroblast	T cell	COL1A2	CD44	0.159898145502935	0	COL1A2_CD44	COL1A2 - CD44	COLLAGEN	ECM-Receptor	KEGG: hsa04512
Endothelial cell	Dendritic cell	COL4A1	CD44	0.0313410501683011	0	COL4A1_CD44	COL4A1 - CD44	COLLAGEN	ECM-Receptor	KEGG: hsa04512
Fibroblast	Dendritic cell	COL4A1	CD44	0.043371003062234	0	COL4A1_CD44	COL4A1 - CD44	COLLAGEN	ECM-Receptor	KEGG: hsa04512
Ionocyte cell	Dendritic cell	COL4A1	CD44	0.0247296861703772	0	COL4A1_CD44	COL4A1 - CD44	COLLAGEN	ECM-Receptor	KEGG: hsa04512
Endothelial cell	Fibroblast	COL4A1	CD44	0.0111113556457604	0	COL4A1_CD44	COL4A1 - CD44	COLLAGEN	ECM-Receptor	KEGG: hsa04512
Fibroblast	Fibroblast	COL4A1	CD44	0.0155005958377742	0	COL4A1_CD44	COL4A1 - CD44	COLLAGEN	ECM-Receptor	KEGG: hsa04512
Ionocyte cell	Fibroblast	COL4A1	CD44	0.00872897045237083	0	COL4A1_CD44	COL4A1 - CD44	COLLAGEN	ECM-Receptor	KEGG: hsa04512
Endothelial cell	Ionocyte cell	COL4A1	CD44	0.00424263195973241	0	COL4A1_CD44	COL4A1 - CD44	COLLAGEN	ECM-Receptor	KEGG: hsa04512
Fibroblast	Ionocyte cell	COL4A1	CD44	0.00593485283318214	0	COL4A1_CD44	COL4A1 - CD44	COLLAGEN	ECM-Receptor	KEGG: hsa04512
Ionocyte cell	Ionocyte cell	COL4A1	CD44	0.00332801314729703	0	COL4A1_CD44	COL4A1 - CD44	COLLAGEN	ECM-Receptor	KEGG: hsa04512
Endothelial cell	Lung epithelial cell	COL4A1	CD44	0.01793626350826	0	COL4A1_CD44	COL4A1 - CD44	COLLAGEN	ECM-Receptor	KEGG: hsa04512
Fibroblast	Lung epithelial cell	COL4A1	CD44	0.0249534684204323	0	COL4A1_CD44	COL4A1 - CD44	COLLAGEN	ECM-Receptor	KEGG: hsa04512
Ionocyte cell	Lung epithelial cell	COL4A1	CD44	0.0141114318497071	0	COL4A1_CD44	COL4A1 - CD44	COLLAGEN	ECM-Receptor	KEGG: hsa04512
Endothelial cell	Macrophage	COL4A1	CD44	0.0266249875946505	0	COL4A1_CD44	COL4A1 - CD44	COLLAGEN	ECM-Receptor	KEGG: hsa04512
Fibroblast	Macrophage	COL4A1	CD44	0.0369137101398121	0	COL4A1_CD44	COL4A1 - CD44	COLLAGEN	ECM-Receptor	KEGG: hsa04512
Ionocyte cell	Macrophage	COL4A1	CD44	0.0209869180556581	0	COL4A1_CD44	COL4A1 - CD44	COLLAGEN	ECM-Receptor	KEGG: hsa04512
Endothelial cell	Neuroendocrine cell	COL4A1	CD44	0.0044361254764956	0	COL4A1_CD44	COL4A1 - CD44	COLLAGEN	ECM-Receptor	KEGG: hsa04512
Fibroblast	Neuroendocrine cell	COL4A1	CD44	0.00620504246074287	0	COL4A1_CD44	COL4A1 - CD44	COLLAGEN	ECM-Receptor	KEGG: hsa04512
Ionocyte cell	Neuroendocrine cell	COL4A1	CD44	0.0034799394639012	0	COL4A1_CD44	COL4A1 - CD44	COLLAGEN	ECM-Receptor	KEGG: hsa04512
Endothelial cell	Secretory cell	COL4A1	CD44	0.0151522288998672	0	COL4A1_CD44	COL4A1 - CD44	COLLAGEN	ECM-Receptor	KEGG: hsa04512
Fibroblast	Secretory cell	COL4A1	CD44	0.0211036417251907	0	COL4A1_CD44	COL4A1 - CD44	COLLAGEN	ECM-Receptor	KEGG: hsa04512
Ionocyte cell	Secretory cell	COL4A1	CD44	0.0119138784873696	0	COL4A1_CD44	COL4A1 - CD44	COLLAGEN	ECM-Receptor	KEGG: hsa04512
Endothelial cell	SLC16A7+ cell	COL4A1	CD44	0.0210980615497704	0	COL4A1_CD44	COL4A1 - CD44	COLLAGEN	ECM-Receptor	KEGG: hsa04512
Fibroblast	SLC16A7+ cell	COL4A1	CD44	0.0293153317246725	0	COL4A1_CD44	COL4A1 - CD44	COLLAGEN	ECM-Receptor	KEGG: hsa04512
Ionocyte cell	SLC16A7+ cell	COL4A1	CD44	0.0166103938853278	0	COL4A1_CD44	COL4A1 - CD44	COLLAGEN	ECM-Receptor	KEGG: hsa04512
Endothelial cell	T cell	COL4A1	CD44	0.0268974509753235	0	COL4A1_CD44	COL4A1 - CD44	COLLAGEN	ECM-Receptor	KEGG: hsa04512
Fibroblast	T cell	COL4A1	CD44	0.0372874285196236	0	COL4A1_CD44	COL4A1 - CD44	COLLAGEN	ECM-Receptor	KEGG: hsa04512
Ionocyte cell	T cell	COL4A1	CD44	0.0212029417748565	0	COL4A1_CD44	COL4A1 - CD44	COLLAGEN	ECM-Receptor	KEGG: hsa04512
Endothelial cell	Dendritic cell	COL4A2	CD44	0.0496531761378432	0	COL4A2_CD44	COL4A2 - CD44	COLLAGEN	ECM-Receptor	KEGG: hsa04512
Fibroblast	Dendritic cell	COL4A2	CD44	0.0232160775415638	0	COL4A2_CD44	COL4A2 - CD44	COLLAGEN	ECM-Receptor	KEGG: hsa04512
Ionocyte cell	Dendritic cell	COL4A2	CD44	0.0300915258483786	0	COL4A2_CD44	COL4A2 - CD44	COLLAGEN	ECM-Receptor	KEGG: hsa04512
Endothelial cell	Fibroblast	COL4A2	CD44	0.0178210197446915	0	COL4A2_CD44	COL4A2 - CD44	COLLAGEN	ECM-Receptor	KEGG: hsa04512
Fibroblast	Fibroblast	COL4A2	CD44	0.00818648320503457	0	COL4A2_CD44	COL4A2 - CD44	COLLAGEN	ECM-Receptor	KEGG: hsa04512
Ionocyte cell	Fibroblast	COL4A2	CD44	0.0106594859076112	0	COL4A2_CD44	COL4A2 - CD44	COLLAGEN	ECM-Receptor	KEGG: hsa04512
Endothelial cell	Ionocyte cell	COL4A2	CD44	0.00683323358004149	0	COL4A2_CD44	COL4A2 - CD44	COLLAGEN	ECM-Receptor	KEGG: hsa04512
Fibroblast	Ionocyte cell	COL4A2	CD44	0.00312012757569709	0	COL4A2_CD44	COL4A2 - CD44	COLLAGEN	ECM-Receptor	KEGG: hsa04512
Ionocyte cell	Ionocyte cell	COL4A2	CD44	0.00406894586574927	0	COL4A2_CD44	COL4A2 - CD44	COLLAGEN	ECM-Receptor	KEGG: hsa04512
Endothelial cell	Lung epithelial cell	COL4A2	CD44	0.0286478006617247	0	COL4A2_CD44	COL4A2 - CD44	COLLAGEN	ECM-Receptor	KEGG: hsa04512
Fibroblast	Lung epithelial cell	COL4A2	CD44	0.0132389034153204	0	COL4A2_CD44	COL4A2 - CD44	COLLAGEN	ECM-Receptor	KEGG: hsa04512
Ionocyte cell	Lung epithelial cell	COL4A2	CD44	0.0172116734350297	0	COL4A2_CD44	COL4A2 - CD44	COLLAGEN	ECM-Receptor	KEGG: hsa04512
Endothelial cell	Macrophage	COL4A2	CD44	0.0423019214219118	0	COL4A2_CD44	COL4A2 - CD44	COLLAGEN	ECM-Receptor	KEGG: hsa04512
Fibroblast	Macrophage	COL4A2	CD44	0.019697763025015	0	COL4A2_CD44	COL4A2 - CD44	COLLAGEN	ECM-Receptor	KEGG: hsa04512
Ionocyte cell	Macrophage	COL4A2	CD44	0.0255585250933467	0	COL4A2_CD44	COL4A2 - CD44	COLLAGEN	ECM-Receptor	KEGG: hsa04512
Endothelial cell	Neuroendocrine cell	COL4A2	CD44	0.00714402888400985	0	COL4A2_CD44	COL4A2 - CD44	COLLAGEN	ECM-Receptor	KEGG: hsa04512
Fibroblast	Neuroendocrine cell	COL4A2	CD44	0.00326259482461609	0	COL4A2_CD44	COL4A2 - CD44	COLLAGEN	ECM-Receptor	KEGG: hsa04512
Ionocyte cell	Neuroendocrine cell	COL4A2	CD44	0.00425455193411914	0	COL4A2_CD44	COL4A2 - CD44	COLLAGEN	ECM-Receptor	KEGG: hsa04512
Endothelial cell	Secretory cell	COL4A2	CD44	0.0242421823027902	0	COL4A2_CD44	COL4A2 - CD44	COLLAGEN	ECM-Receptor	KEGG: hsa04512
Fibroblast	Secretory cell	COL4A2	CD44	0.0111756874133004	0	COL4A2_CD44	COL4A2 - CD44	COLLAGEN	ECM-Receptor	KEGG: hsa04512
Ionocyte cell	Secretory cell	COL4A2	CD44	0.0145384434001597	0	COL4A2_CD44	COL4A2 - CD44	COLLAGEN	ECM-Receptor	KEGG: hsa04512
Endothelial cell	SLC16A7+ cell	COL4A2	CD44	0.0336331577154695	0	COL4A2_CD44	COL4A2 - CD44	COLLAGEN	ECM-Receptor	KEGG: hsa04512
Fibroblast	SLC16A7+ cell	COL4A2	CD44	0.0155857940290224	0	COL4A2_CD44	COL4A2 - CD44	COLLAGEN	ECM-Receptor	KEGG: hsa04512
Ionocyte cell	SLC16A7+ cell	COL4A2	CD44	0.0202483745715467	0	COL4A2_CD44	COL4A2 - CD44	COLLAGEN	ECM-Receptor	KEGG: hsa04512
Endothelial cell	T cell	COL4A2	CD44	0.0427277704604744	0	COL4A2_CD44	COL4A2 - CD44	COLLAGEN	ECM-Receptor	KEGG: hsa04512
Fibroblast	T cell	COL4A2	CD44	0.0199007868779931	0	COL4A2_CD44	COL4A2 - CD44	COLLAGEN	ECM-Receptor	KEGG: hsa04512
Ionocyte cell	T cell	COL4A2	CD44	0.0258203644660118	0	COL4A2_CD44	COL4A2 - CD44	COLLAGEN	ECM-Receptor	KEGG: hsa04512
Ionocyte cell	Dendritic cell	COL4A3	CD44	0.0191872449700941	0	COL4A3_CD44	COL4A3 - CD44	COLLAGEN	ECM-Receptor	KEGG: hsa04512
Ionocyte cell	Fibroblast	COL4A3	CD44	0.00674781325006109	0	COL4A3_CD44	COL4A3 - CD44	COLLAGEN	ECM-Receptor	KEGG: hsa04512
Ionocyte cell	Ionocyte cell	COL4A3	CD44	0.0025694983412251	0	COL4A3_CD44	COL4A3 - CD44	COLLAGEN	ECM-Receptor	KEGG: hsa04512
Ionocyte cell	Lung epithelial cell	COL4A3	CD44	0.0109221128545424	0	COL4A3_CD44	COL4A3 - CD44	COLLAGEN	ECM-Receptor	KEGG: hsa04512
Ionocyte cell	Macrophage	COL4A3	CD44	0.0162693163818695	0	COL4A3_CD44	COL4A3 - CD44	COLLAGEN	ECM-Receptor	KEGG: hsa04512
Ionocyte cell	Neuroendocrine cell	COL4A3	CD44	0.00268689123243533	0	COL4A3_CD44	COL4A3 - CD44	COLLAGEN	ECM-Receptor	KEGG: hsa04512
Ionocyte cell	Secretory cell	COL4A3	CD44	0.00921658453249641	0	COL4A3_CD44	COL4A3 - CD44	COLLAGEN	ECM-Receptor	KEGG: hsa04512
Ionocyte cell	SLC16A7+ cell	COL4A3	CD44	0.0128636547393615	0	COL4A3_CD44	COL4A3 - CD44	COLLAGEN	ECM-Receptor	KEGG: hsa04512
Ionocyte cell	T cell	COL4A3	CD44	0.0164375959315805	0	COL4A3_CD44	COL4A3 - CD44	COLLAGEN	ECM-Receptor	KEGG: hsa04512
Ionocyte cell	Dendritic cell	COL4A4	CD44	0.0156649620767977	0	COL4A4_CD44	COL4A4 - CD44	COLLAGEN	ECM-Receptor	KEGG: hsa04512
Ionocyte cell	Fibroblast	COL4A4	CD44	0.00549629228213457	0	COL4A4_CD44	COL4A4 - CD44	COLLAGEN	ECM-Receptor	KEGG: hsa04512
Ionocyte cell	Ionocyte cell	COL4A4	CD44	0.00209130027087013	0	COL4A4_CD44	COL4A4 - CD44	COLLAGEN	ECM-Receptor	KEGG: hsa04512
Ionocyte cell	Lung epithelial cell	COL4A4	CD44	0.00890332190547182	0	COL4A4_CD44	COL4A4 - CD44	COLLAGEN	ECM-Receptor	KEGG: hsa04512
Ionocyte cell	Macrophage	COL4A4	CD44	0.0132754396715762	0	COL4A4_CD44	COL4A4 - CD44	COLLAGEN	ECM-Receptor	KEGG: hsa04512
Ionocyte cell	Neuroendocrine cell	COL4A4	CD44	0.00218689358699254	0	COL4A4_CD44	COL4A4 - CD44	COLLAGEN	ECM-Receptor	KEGG: hsa04512
Ionocyte cell	Secretory cell	COL4A4	CD44	0.00751064144475609	0	COL4A4_CD44	COL4A4 - CD44	COLLAGEN	ECM-Receptor	KEGG: hsa04512
Ionocyte cell	SLC16A7+ cell	COL4A4	CD44	0.01048980449769	0	COL4A4_CD44	COL4A4 - CD44	COLLAGEN	ECM-Receptor	KEGG: hsa04512
Ionocyte cell	T cell	COL4A4	CD44	0.0134131746806069	0	COL4A4_CD44	COL4A4 - CD44	COLLAGEN	ECM-Receptor	KEGG: hsa04512
Fibroblast	Dendritic cell	COL6A1	CD44	0.108591516808579	0	COL6A1_CD44	COL6A1 - CD44	COLLAGEN	ECM-Receptor	KEGG: hsa04512
Fibroblast	Fibroblast	COL6A1	CD44	0.0405883264297016	0	COL6A1_CD44	COL6A1 - CD44	COLLAGEN	ECM-Receptor	KEGG: hsa04512
Fibroblast	Ionocyte cell	COL6A1	CD44	0.0157887104541393	0	COL6A1_CD44	COL6A1 - CD44	COLLAGEN	ECM-Receptor	KEGG: hsa04512
Fibroblast	Lung epithelial cell	COL6A1	CD44	0.0643408033485122	0	COL6A1_CD44	COL6A1 - CD44	COLLAGEN	ECM-Receptor	KEGG: hsa04512
Fibroblast	Macrophage	COL6A1	CD44	0.0933716441671912	0	COL6A1_CD44	COL6A1 - CD44	COLLAGEN	ECM-Receptor	KEGG: hsa04512
Fibroblast	Neuroendocrine cell	COL6A1	CD44	0.0165000597858857	0	COL6A1_CD44	COL6A1 - CD44	COLLAGEN	ECM-Receptor	KEGG: hsa04512
Fibroblast	Secretory cell	COL6A1	CD44	0.0547555373656382	0	COL6A1_CD44	COL6A1 - CD44	COLLAGEN	ECM-Receptor	KEGG: hsa04512
Fibroblast	SLC16A7+ cell	COL6A1	CD44	0.0750575790006453	0	COL6A1_CD44	COL6A1 - CD44	COLLAGEN	ECM-Receptor	KEGG: hsa04512
Fibroblast	T cell	COL6A1	CD44	0.0942610053878416	0	COL6A1_CD44	COL6A1 - CD44	COLLAGEN	ECM-Receptor	KEGG: hsa04512
Fibroblast	Dendritic cell	COL6A2	CD44	0.137892622316608	0	COL6A2_CD44	COL6A2 - CD44	COLLAGEN	ECM-Receptor	KEGG: hsa04512
Fibroblast	Fibroblast	COL6A2	CD44	0.0526234490849443	0	COL6A2_CD44	COL6A2 - CD44	COLLAGEN	ECM-Receptor	KEGG: hsa04512
Fibroblast	Ionocyte cell	COL6A2	CD44	0.0206284377918649	0	COL6A2_CD44	COL6A2 - CD44	COLLAGEN	ECM-Receptor	KEGG: hsa04512
Fibroblast	Lung epithelial cell	COL6A2	CD44	0.0828110226140854	0	COL6A2_CD44	COL6A2 - CD44	COLLAGEN	ECM-Receptor	KEGG: hsa04512
Fibroblast	Macrophage	COL6A2	CD44	0.119114758485421	0	COL6A2_CD44	COL6A2 - CD44	COLLAGEN	ECM-Receptor	KEGG: hsa04512
Fibroblast	Neuroendocrine cell	COL6A2	CD44	0.0215530626127687	0	COL6A2_CD44	COL6A2 - CD44	COLLAGEN	ECM-Receptor	KEGG: hsa04512
Fibroblast	Secretory cell	COL6A2	CD44	0.0706819932465187	0	COL6A2_CD44	COL6A2 - CD44	COLLAGEN	ECM-Receptor	KEGG: hsa04512
Fibroblast	SLC16A7+ cell	COL6A2	CD44	0.0962876532458102	0	COL6A2_CD44	COL6A2 - CD44	COLLAGEN	ECM-Receptor	KEGG: hsa04512
Fibroblast	T cell	COL6A2	CD44	0.120216808618987	0	COL6A2_CD44	COL6A2 - CD44	COLLAGEN	ECM-Receptor	KEGG: hsa04512
Fibroblast	Dendritic cell	COL6A3	CD44	0.111344160495155	0	COL6A3_CD44	COL6A3 - CD44	COLLAGEN	ECM-Receptor	KEGG: hsa04512
Fibroblast	Fibroblast	COL6A3	CD44	0.0416978182917949	0	COL6A3_CD44	COL6A3 - CD44	COLLAGEN	ECM-Receptor	KEGG: hsa04512
Fibroblast	Ionocyte cell	COL6A3	CD44	0.0162317678130563	0	COL6A3_CD44	COL6A3 - CD44	COLLAGEN	ECM-Receptor	KEGG: hsa04512
Fibroblast	Lung epithelial cell	COL6A3	CD44	0.0660548725025486	0	COL6A3_CD44	COL6A3 - CD44	COLLAGEN	ECM-Receptor	KEGG: hsa04512
Fibroblast	Macrophage	COL6A3	CD44	0.0957799389458869	0	COL6A3_CD44	COL6A3 - CD44	COLLAGEN	ECM-Receptor	KEGG: hsa04512
Fibroblast	Neuroendocrine cell	COL6A3	CD44	0.0169627347490423	0	COL6A3_CD44	COL6A3 - CD44	COLLAGEN	ECM-Receptor	KEGG: hsa04512
Fibroblast	Secretory cell	COL6A3	CD44	0.0562295964750945	0	COL6A3_CD44	COL6A3 - CD44	COLLAGEN	ECM-Receptor	KEGG: hsa04512
Fibroblast	SLC16A7+ cell	COL6A3	CD44	0.0770336426210052	0	COL6A3_CD44	COL6A3 - CD44	COLLAGEN	ECM-Receptor	KEGG: hsa04512
Fibroblast	T cell	COL6A3	CD44	0.0966897926977764	0	COL6A3_CD44	COL6A3 - CD44	COLLAGEN	ECM-Receptor	KEGG: hsa04512
Fibroblast	Dendritic cell	LAMA2	CD44	0.0421534977029742	0	LAMA2_CD44	LAMA2 - CD44	LAMININ	ECM-Receptor	KEGG: hsa04512
Fibroblast	Fibroblast	LAMA2	CD44	0.0150531539032634	0	LAMA2_CD44	LAMA2 - CD44	LAMININ	ECM-Receptor	KEGG: hsa04512
Fibroblast	Ionocyte cell	LAMA2	CD44	0.00576192064201778	0	LAMA2_CD44	LAMA2 - CD44	LAMININ	ECM-Receptor	KEGG: hsa04512
Fibroblast	Lung epithelial cell	LAMA2	CD44	0.0242398772263496	0	LAMA2_CD44	LAMA2 - CD44	LAMININ	ECM-Receptor	KEGG: hsa04512
Fibroblast	Macrophage	LAMA2	CD44	0.0358706760874867	0	LAMA2_CD44	LAMA2 - CD44	LAMININ	ECM-Receptor	KEGG: hsa04512
Fibroblast	Neuroendocrine cell	LAMA2	CD44	0.00602428508444086	0	LAMA2_CD44	LAMA2 - CD44	LAMININ	ECM-Receptor	KEGG: hsa04512
Fibroblast	Secretory cell	LAMA2	CD44	0.0204978291198025	0	LAMA2_CD44	LAMA2 - CD44	LAMININ	ECM-Receptor	KEGG: hsa04512
Fibroblast	SLC16A7+ cell	LAMA2	CD44	0.0284806483445048	0	LAMA2_CD44	LAMA2 - CD44	LAMININ	ECM-Receptor	KEGG: hsa04512
Fibroblast	T cell	LAMA2	CD44	0.0362342319694875	0	LAMA2_CD44	LAMA2 - CD44	LAMININ	ECM-Receptor	KEGG: hsa04512
Ionocyte cell	Dendritic cell	LAMA3	CD44	0.0189649790019657	0	LAMA3_CD44	LAMA3 - CD44	LAMININ	ECM-Receptor	KEGG: hsa04512
Ionocyte cell	Fibroblast	LAMA3	CD44	0.00666866651033447	0	LAMA3_CD44	LAMA3 - CD44	LAMININ	ECM-Receptor	KEGG: hsa04512
Ionocyte cell	Ionocyte cell	LAMA3	CD44	0.00253923478196164	0	LAMA3_CD44	LAMA3 - CD44	LAMININ	ECM-Receptor	KEGG: hsa04512
Ionocyte cell	Lung epithelial cell	LAMA3	CD44	0.0107945368472918	0	LAMA3_CD44	LAMA3 - CD44	LAMININ	ECM-Receptor	KEGG: hsa04512
Ionocyte cell	Macrophage	LAMA3	CD44	0.0160802976688103	0	LAMA3_CD44	LAMA3 - CD44	LAMININ	ECM-Receptor	KEGG: hsa04512
Ionocyte cell	Neuroendocrine cell	LAMA3	CD44	0.00265524870009027	0	LAMA3_CD44	LAMA3 - CD44	LAMININ	ECM-Receptor	KEGG: hsa04512
Ionocyte cell	Secretory cell	LAMA3	CD44	0.00910874652728213	0	LAMA3_CD44	LAMA3 - CD44	LAMININ	ECM-Receptor	KEGG: hsa04512
Ionocyte cell	SLC16A7+ cell	LAMA3	CD44	0.012713692012359	0	LAMA3_CD44	LAMA3 - CD44	LAMININ	ECM-Receptor	KEGG: hsa04512
Ionocyte cell	T cell	LAMA3	CD44	0.0162466544171407	0	LAMA3_CD44	LAMA3 - CD44	LAMININ	ECM-Receptor	KEGG: hsa04512
Fibroblast	Dendritic cell	LAMA4	CD44	0.0200252797511796	0	LAMA4_CD44	LAMA4 - CD44	LAMININ	ECM-Receptor	KEGG: hsa04512
Fibroblast	Fibroblast	LAMA4	CD44	0.00704643851162881	0	LAMA4_CD44	LAMA4 - CD44	LAMININ	ECM-Receptor	KEGG: hsa04512
Fibroblast	Ionocyte cell	LAMA4	CD44	0.00268371141098175	0	LAMA4_CD44	LAMA4 - CD44	LAMININ	ECM-Receptor	KEGG: hsa04512
Fibroblast	Lung epithelial cell	LAMA4	CD44	0.0114033513319995	0	LAMA4_CD44	LAMA4 - CD44	LAMININ	ECM-Receptor	KEGG: hsa04512
Fibroblast	Macrophage	LAMA4	CD44	0.0169821124180273	0	LAMA4_CD44	LAMA4 - CD44	LAMININ	ECM-Receptor	KEGG: hsa04512
Fibroblast	Neuroendocrine cell	LAMA4	CD44	0.00280630768329912	0	LAMA4_CD44	LAMA4 - CD44	LAMININ	ECM-Receptor	KEGG: hsa04512
Fibroblast	Secretory cell	LAMA4	CD44	0.00962340699921627	0	LAMA4_CD44	LAMA4 - CD44	LAMININ	ECM-Receptor	KEGG: hsa04512
Fibroblast	SLC16A7+ cell	LAMA4	CD44	0.0134292778536929	0	LAMA4_CD44	LAMA4 - CD44	LAMININ	ECM-Receptor	KEGG: hsa04512
Fibroblast	T cell	LAMA4	CD44	0.0171576360900687	0	LAMA4_CD44	LAMA4 - CD44	LAMININ	ECM-Receptor	KEGG: hsa04512
Ciliated cell	Dendritic cell	LAMA5	CD44	0.00143776241289525	0	LAMA5_CD44	LAMA5 - CD44	LAMININ	ECM-Receptor	KEGG: hsa04512
Ionocyte cell	Dendritic cell	LAMA5	CD44	0.0156341620116798	0	LAMA5_CD44	LAMA5 - CD44	LAMININ	ECM-Receptor	KEGG: hsa04512
Ciliated cell	Fibroblast	LAMA5	CD44	0.000499771969482848	0	LAMA5_CD44	LAMA5 - CD44	LAMININ	ECM-Receptor	KEGG: hsa04512
Ionocyte cell	Fibroblast	LAMA5	CD44	0.00548537419018209	0	LAMA5_CD44	LAMA5 - CD44	LAMININ	ECM-Receptor	KEGG: hsa04512
Ciliated cell	Ionocyte cell	LAMA5	CD44	0.000189569660310856	0	LAMA5_CD44	LAMA5 - CD44	LAMININ	ECM-Receptor	KEGG: hsa04512
Ionocyte cell	Ionocyte cell	LAMA5	CD44	0.00208713181920339	0	LAMA5_CD44	LAMA5 - CD44	LAMININ	ECM-Receptor	KEGG: hsa04512
Ciliated cell	Lung epithelial cell	LAMA5	CD44	0.000812098682539286	0	LAMA5_CD44	LAMA5 - CD44	LAMININ	ECM-Receptor	KEGG: hsa04512
Ionocyte cell	Lung epithelial cell	LAMA5	CD44	0.00888569640030193	0	LAMA5_CD44	LAMA5 - CD44	LAMININ	ECM-Receptor	KEGG: hsa04512
Ciliated cell	Macrophage	LAMA5	CD44	0.00121576668103285	0	LAMA5_CD44	LAMA5 - CD44	LAMININ	ECM-Receptor	KEGG: hsa04512
Ionocyte cell	Macrophage	LAMA5	CD44	0.0132492745882962	0	LAMA5_CD44	LAMA5 - CD44	LAMININ	ECM-Receptor	KEGG: hsa04512
Ciliated cell	Neuroendocrine cell	LAMA5	CD44	0.000198252157535359	0	LAMA5_CD44	LAMA5 - CD44	LAMININ	ECM-Receptor	KEGG: hsa04512
Ionocyte cell	Neuroendocrine cell	LAMA5	CD44	0.00218253501216999	0	LAMA5_CD44	LAMA5 - CD44	LAMININ	ECM-Receptor	KEGG: hsa04512
Ciliated cell	Secretory cell	LAMA5	CD44	0.000684194392896141	0	LAMA5_CD44	LAMA5 - CD44	LAMININ	ECM-Receptor	KEGG: hsa04512
Ionocyte cell	Secretory cell	LAMA5	CD44	0.0074957521146986	0	LAMA5_CD44	LAMA5 - CD44	LAMININ	ECM-Receptor	KEGG: hsa04512
Ciliated cell	SLC16A7+ cell	LAMA5	CD44	0.000958200435658201	0	LAMA5_CD44	LAMA5 - CD44	LAMININ	ECM-Receptor	KEGG: hsa04512
Ionocyte cell	SLC16A7+ cell	LAMA5	CD44	0.0104690714798833	0	LAMA5_CD44	LAMA5 - CD44	LAMININ	ECM-Receptor	KEGG: hsa04512
Ciliated cell	T cell	LAMA5	CD44	0.00122853625709124	0	LAMA5_CD44	LAMA5 - CD44	LAMININ	ECM-Receptor	KEGG: hsa04512
Ionocyte cell	T cell	LAMA5	CD44	0.0133867418129663	0	LAMA5_CD44	LAMA5 - CD44	LAMININ	ECM-Receptor	KEGG: hsa04512
Fibroblast	Dendritic cell	LAMB1	CD44	0.0622089998145776	0	LAMB1_CD44	LAMB1 - CD44	LAMININ	ECM-Receptor	KEGG: hsa04512
Fibroblast	Fibroblast	LAMB1	CD44	0.0225181582173666	0	LAMB1_CD44	LAMB1 - CD44	LAMININ	ECM-Receptor	KEGG: hsa04512
Fibroblast	Ionocyte cell	LAMB1	CD44	0.00865982362929997	0	LAMB1_CD44	LAMB1 - CD44	LAMININ	ECM-Receptor	KEGG: hsa04512
Fibroblast	Lung epithelial cell	LAMB1	CD44	0.036093717997679	0	LAMB1_CD44	LAMB1 - CD44	LAMININ	ECM-Receptor	KEGG: hsa04512
Fibroblast	Macrophage	LAMB1	CD44	0.0531027005685987	0	LAMB1_CD44	LAMB1 - CD44	LAMININ	ECM-Receptor	KEGG: hsa04512
Fibroblast	Neuroendocrine cell	LAMB1	CD44	0.00905294027188379	0	LAMB1_CD44	LAMB1 - CD44	LAMININ	ECM-Receptor	KEGG: hsa04512
Fibroblast	Secretory cell	LAMB1	CD44	0.0305790730133152	0	LAMB1_CD44	LAMB1 - CD44	LAMININ	ECM-Receptor	KEGG: hsa04512
Fibroblast	SLC16A7+ cell	LAMB1	CD44	0.0423183794429823	0	LAMB1_CD44	LAMB1 - CD44	LAMININ	ECM-Receptor	KEGG: hsa04512
Fibroblast	T cell	LAMB1	CD44	0.0536311910172086	0	LAMB1_CD44	LAMB1 - CD44	LAMININ	ECM-Receptor	KEGG: hsa04512
Endothelial cell	Dendritic cell	LAMB2	CD44	0.0142828134777009	0	LAMB2_CD44	LAMB2 - CD44	LAMININ	ECM-Receptor	KEGG: hsa04512
Fibroblast	Dendritic cell	LAMB2	CD44	0.0123318878573247	0	LAMB2_CD44	LAMB2 - CD44	LAMININ	ECM-Receptor	KEGG: hsa04512
Ionocyte cell	Dendritic cell	LAMB2	CD44	0.020090455943091	0	LAMB2_CD44	LAMB2 - CD44	LAMININ	ECM-Receptor	KEGG: hsa04512
Endothelial cell	Fibroblast	LAMB2	CD44	0.00500678066609054	0	LAMB2_CD44	LAMB2 - CD44	LAMININ	ECM-Receptor	KEGG: hsa04512
Fibroblast	Fibroblast	LAMB2	CD44	0.00431734233663971	0	LAMB2_CD44	LAMB2 - CD44	LAMININ	ECM-Receptor	KEGG: hsa04512
Ionocyte cell	Fibroblast	LAMB2	CD44	0.00706967726585454	0	LAMB2_CD44	LAMB2 - CD44	LAMININ	ECM-Receptor	KEGG: hsa04512
Endothelial cell	Ionocyte cell	LAMB2	CD44	0.00190446383747239	0	LAMB2_CD44	LAMB2 - CD44	LAMININ	ECM-Receptor	KEGG: hsa04512
Fibroblast	Ionocyte cell	LAMB2	CD44	0.00164151263572556	0	LAMB2_CD44	LAMB2 - CD44	LAMININ	ECM-Receptor	KEGG: hsa04512
Ionocyte cell	Ionocyte cell	LAMB2	CD44	0.00269260115501753	0	LAMB2_CD44	LAMB2 - CD44	LAMININ	ECM-Receptor	KEGG: hsa04512
Endothelial cell	Lung epithelial cell	LAMB2	CD44	0.00811284824758715	0	LAMB2_CD44	LAMB2 - CD44	LAMININ	ECM-Receptor	KEGG: hsa04512
Fibroblast	Lung epithelial cell	LAMB2	CD44	0.00699871000843068	0	LAMB2_CD44	LAMB2 - CD44	LAMININ	ECM-Receptor	KEGG: hsa04512
Ionocyte cell	Lung epithelial cell	LAMB2	CD44	0.0114407933797409	0	LAMB2_CD44	LAMB2 - CD44	LAMININ	ECM-Receptor	KEGG: hsa04512
Endothelial cell	Macrophage	LAMB2	CD44	0.0121015310638898	0	LAMB2_CD44	LAMB2 - CD44	LAMININ	ECM-Receptor	KEGG: hsa04512
Fibroblast	Macrophage	LAMB2	CD44	0.0104453950582737	0	LAMB2_CD44	LAMB2 - CD44	LAMININ	ECM-Receptor	KEGG: hsa04512
Ionocyte cell	Macrophage	LAMB2	CD44	0.0170375562245211	0	LAMB2_CD44	LAMB2 - CD44	LAMININ	ECM-Receptor	KEGG: hsa04512
Endothelial cell	Neuroendocrine cell	LAMB2	CD44	0.00199153390586914	0	LAMB2_CD44	LAMB2 - CD44	LAMININ	ECM-Receptor	KEGG: hsa04512
Fibroblast	Neuroendocrine cell	LAMB2	CD44	0.00171658152970313	0	LAMB2_CD44	LAMB2 - CD44	LAMININ	ECM-Receptor	KEGG: hsa04512
Ionocyte cell	Neuroendocrine cell	LAMB2	CD44	0.00281560237871531	0	LAMB2_CD44	LAMB2 - CD44	LAMININ	ECM-Receptor	KEGG: hsa04512
Endothelial cell	Secretory cell	LAMB2	CD44	0.00684296198606276	0	LAMB2_CD44	LAMB2 - CD44	LAMININ	ECM-Receptor	KEGG: hsa04512
Fibroblast	Secretory cell	LAMB2	CD44	0.00590217962950006	0	LAMB2_CD44	LAMB2 - CD44	LAMININ	ECM-Receptor	KEGG: hsa04512
Ionocyte cell	Secretory cell	LAMB2	CD44	0.00965506181149953	0	LAMB2_CD44	LAMB2 - CD44	LAMININ	ECM-Receptor	KEGG: hsa04512
Endothelial cell	SLC16A7+ cell	LAMB2	CD44	0.00955983501065688	0	LAMB2_CD44	LAMB2 - CD44	LAMININ	ECM-Receptor	KEGG: hsa04512
Fibroblast	SLC16A7+ cell	LAMB2	CD44	0.00824863447131642	0	LAMB2_CD44	LAMB2 - CD44	LAMININ	ECM-Receptor	KEGG: hsa04512
Ionocyte cell	SLC16A7+ cell	LAMB2	CD44	0.0134732812212602	0	LAMB2_CD44	LAMB2 - CD44	LAMININ	ECM-Receptor	KEGG: hsa04512
Endothelial cell	T cell	LAMB2	CD44	0.0122272374910761	0	LAMB2_CD44	LAMB2 - CD44	LAMININ	ECM-Receptor	KEGG: hsa04512
Fibroblast	T cell	LAMB2	CD44	0.010554081919785	0	LAMB2_CD44	LAMB2 - CD44	LAMININ	ECM-Receptor	KEGG: hsa04512
Ionocyte cell	T cell	LAMB2	CD44	0.0172136429177167	0	LAMB2_CD44	LAMB2 - CD44	LAMININ	ECM-Receptor	KEGG: hsa04512
Ionocyte cell	Dendritic cell	LAMB3	CD44	0.0226665917254009	0	LAMB3_CD44	LAMB3 - CD44	LAMININ	ECM-Receptor	KEGG: hsa04512
Lung epithelial cell	Dendritic cell	LAMB3	CD44	0.0117810220365756	0	LAMB3_CD44	LAMB3 - CD44	LAMININ	ECM-Receptor	KEGG: hsa04512
Ionocyte cell	Fibroblast	LAMB3	CD44	0.0079898130756826	0	LAMB3_CD44	LAMB3 - CD44	LAMININ	ECM-Receptor	KEGG: hsa04512
Lung epithelial cell	Fibroblast	LAMB3	CD44	0.00412299201545198	0	LAMB3_CD44	LAMB3 - CD44	LAMININ	ECM-Receptor	KEGG: hsa04512
Ionocyte cell	Ionocyte cell	LAMB3	CD44	0.00304479672142583	0	LAMB3_CD44	LAMB3 - CD44	LAMININ	ECM-Receptor	KEGG: hsa04512
Lung epithelial cell	Ionocyte cell	LAMB3	CD44	0.00156742835977757	0	LAMB3_CD44	LAMB3 - CD44	LAMININ	ECM-Receptor	KEGG: hsa04512
Ionocyte cell	Lung epithelial cell	LAMB3	CD44	0.0129224365899566	0	LAMB3_CD44	LAMB3 - CD44	LAMININ	ECM-Receptor	KEGG: hsa04512
Lung epithelial cell	Lung epithelial cell	LAMB3	CD44	0.00668446506601038	0	LAMB3_CD44	LAMB3 - CD44	LAMININ	ECM-Receptor	KEGG: hsa04512
Ionocyte cell	Macrophage	LAMB3	CD44	0.0192299104572729	0	LAMB3_CD44	LAMB3 - CD44	LAMININ	ECM-Receptor	KEGG: hsa04512
Lung epithelial cell	Macrophage	LAMB3	CD44	0.00997794759336879	0	LAMB3_CD44	LAMB3 - CD44	LAMININ	ECM-Receptor	KEGG: hsa04512
Ionocyte cell	Neuroendocrine cell	LAMB3	CD44	0.00318383529543708	0	LAMB3_CD44	LAMB3 - CD44	LAMININ	ECM-Receptor	KEGG: hsa04512
Lung epithelial cell	Neuroendocrine cell	LAMB3	CD44	0.00163911482846414	0	LAMB3_CD44	LAMB3 - CD44	LAMININ	ECM-Receptor	KEGG: hsa04512
Ionocyte cell	Secretory cell	LAMB3	CD44	0.0109079951413851	0	LAMB3_CD44	LAMB3 - CD44	LAMININ	ECM-Receptor	KEGG: hsa04512
Lung epithelial cell	Secretory cell	LAMB3	CD44	0.00563688986324907	0	LAMB3_CD44	LAMB3 - CD44	LAMININ	ECM-Receptor	KEGG: hsa04512
Ionocyte cell	SLC16A7+ cell	LAMB3	CD44	0.0152140913814364	0	LAMB3_CD44	LAMB3 - CD44	LAMININ	ECM-Receptor	KEGG: hsa04512
Lung epithelial cell	SLC16A7+ cell	LAMB3	CD44	0.00787871269567979	0	LAMB3_CD44	LAMB3 - CD44	LAMININ	ECM-Receptor	KEGG: hsa04512
Ionocyte cell	T cell	LAMB3	CD44	0.0194282077452346	0	LAMB3_CD44	LAMB3 - CD44	LAMININ	ECM-Receptor	KEGG: hsa04512
Lung epithelial cell	T cell	LAMB3	CD44	0.0100818201055903	0	LAMB3_CD44	LAMB3 - CD44	LAMININ	ECM-Receptor	KEGG: hsa04512
Fibroblast	Dendritic cell	LAMC1	CD44	0.0182767256376061	0	LAMC1_CD44	LAMC1 - CD44	LAMININ	ECM-Receptor	KEGG: hsa04512
Ionocyte cell	Dendritic cell	LAMC1	CD44	0.0118801638002285	0	LAMC1_CD44	LAMC1 - CD44	LAMININ	ECM-Receptor	KEGG: hsa04512
Fibroblast	Fibroblast	LAMC1	CD44	0.00642373362525688	0	LAMC1_CD44	LAMC1 - CD44	LAMININ	ECM-Receptor	KEGG: hsa04512
Ionocyte cell	Fibroblast	LAMC1	CD44	0.00415795971037763	0	LAMC1_CD44	LAMC1 - CD44	LAMININ	ECM-Receptor	KEGG: hsa04512
Fibroblast	Ionocyte cell	LAMC1	CD44	0.00244559803070986	0	LAMC1_CD44	LAMC1 - CD44	LAMININ	ECM-Receptor	KEGG: hsa04512
Ionocyte cell	Ionocyte cell	LAMC1	CD44	0.00158075635098859	0	LAMC1_CD44	LAMC1 - CD44	LAMININ	ECM-Receptor	KEGG: hsa04512
Fibroblast	Lung epithelial cell	LAMC1	CD44	0.0103996517516905	0	LAMC1_CD44	LAMC1 - CD44	LAMININ	ECM-Receptor	KEGG: hsa04512
Ionocyte cell	Lung epithelial cell	LAMC1	CD44	0.00674100993691137	0	LAMC1_CD44	LAMC1 - CD44	LAMININ	ECM-Receptor	KEGG: hsa04512
Fibroblast	Macrophage	LAMC1	CD44	0.0154950780658163	0	LAMC1_CD44	LAMC1 - CD44	LAMININ	ECM-Receptor	KEGG: hsa04512
Ionocyte cell	Macrophage	LAMC1	CD44	0.0100620703000022	0	LAMC1_CD44	LAMC1 - CD44	LAMININ	ECM-Receptor	KEGG: hsa04512
Fibroblast	Neuroendocrine cell	LAMC1	CD44	0.00255734479131259	0	LAMC1_CD44	LAMC1 - CD44	LAMININ	ECM-Receptor	KEGG: hsa04512
Ionocyte cell	Neuroendocrine cell	LAMC1	CD44	0.00165305136727056	0	LAMC1_CD44	LAMC1 - CD44	LAMININ	ECM-Receptor	KEGG: hsa04512
Fibroblast	Secretory cell	LAMC1	CD44	0.0087749838575635	0	LAMC1_CD44	LAMC1 - CD44	LAMININ	ECM-Receptor	KEGG: hsa04512
Ionocyte cell	Secretory cell	LAMC1	CD44	0.00568462385559822	0	LAMC1_CD44	LAMC1 - CD44	LAMININ	ECM-Receptor	KEGG: hsa04512
Fibroblast	SLC16A7+ cell	LAMC1	CD44	0.0122494698742299	0	LAMC1_CD44	LAMC1 - CD44	LAMININ	ECM-Receptor	KEGG: hsa04512
Ionocyte cell	SLC16A7+ cell	LAMC1	CD44	0.00794527907666576	0	LAMC1_CD44	LAMC1 - CD44	LAMININ	ECM-Receptor	KEGG: hsa04512
Fibroblast	T cell	LAMC1	CD44	0.0156554768287646	0	LAMC1_CD44	LAMC1 - CD44	LAMININ	ECM-Receptor	KEGG: hsa04512
Ionocyte cell	T cell	LAMC1	CD44	0.010166809553954	0	LAMC1_CD44	LAMC1 - CD44	LAMININ	ECM-Receptor	KEGG: hsa04512
Ciliated cell	Dendritic cell	LAMC2	CD44	0.0128617142420529	0	LAMC2_CD44	LAMC2 - CD44	LAMININ	ECM-Receptor	KEGG: hsa04512
Ionocyte cell	Dendritic cell	LAMC2	CD44	0.0140085881234111	0	LAMC2_CD44	LAMC2 - CD44	LAMININ	ECM-Receptor	KEGG: hsa04512
Ciliated cell	Fibroblast	LAMC2	CD44	0.00450440273259397	0	LAMC2_CD44	LAMC2 - CD44	LAMININ	ECM-Receptor	KEGG: hsa04512
Ionocyte cell	Fibroblast	LAMC2	CD44	0.00490976502892485	0	LAMC2_CD44	LAMC2 - CD44	LAMININ	ECM-Receptor	KEGG: hsa04512
Ciliated cell	Ionocyte cell	LAMC2	CD44	0.00171283500086319	0	LAMC2_CD44	LAMC2 - CD44	LAMININ	ECM-Receptor	KEGG: hsa04512
Ionocyte cell	Ionocyte cell	LAMC2	CD44	0.00186744850461144	0	LAMC2_CD44	LAMC2 - CD44	LAMININ	ECM-Receptor	KEGG: hsa04512
Ciliated cell	Lung epithelial cell	LAMC2	CD44	0.00730109592497609	0	LAMC2_CD44	LAMC2 - CD44	LAMININ	ECM-Receptor	KEGG: hsa04512
Ionocyte cell	Lung epithelial cell	LAMC2	CD44	0.0079561280608052	0	LAMC2_CD44	LAMC2 - CD44	LAMININ	ECM-Receptor	KEGG: hsa04512
Ciliated cell	Macrophage	LAMC2	CD44	0.0108950643788774	0	LAMC2_CD44	LAMC2 - CD44	LAMININ	ECM-Receptor	KEGG: hsa04512
Ionocyte cell	Macrophage	LAMC2	CD44	0.0118686813580009	0	LAMC2_CD44	LAMC2 - CD44	LAMININ	ECM-Receptor	KEGG: hsa04512
Ciliated cell	Neuroendocrine cell	LAMC2	CD44	0.00179115972434223	0	LAMC2_CD44	LAMC2 - CD44	LAMININ	ECM-Receptor	KEGG: hsa04512
Ionocyte cell	Neuroendocrine cell	LAMC2	CD44	0.00195282958229957	0	LAMC2_CD44	LAMC2 - CD44	LAMININ	ECM-Receptor	KEGG: hsa04512
Ciliated cell	Secretory cell	LAMC2	CD44	0.00615748268591037	0	LAMC2_CD44	LAMC2 - CD44	LAMININ	ECM-Receptor	KEGG: hsa04512
Ionocyte cell	Secretory cell	LAMC2	CD44	0.00671060690003851	0	LAMC2_CD44	LAMC2 - CD44	LAMININ	ECM-Receptor	KEGG: hsa04512
Ciliated cell	SLC16A7+ cell	LAMC2	CD44	0.00860455660497118	0	LAMC2_CD44	LAMC2 - CD44	LAMININ	ECM-Receptor	KEGG: hsa04512
Ionocyte cell	SLC16A7+ cell	LAMC2	CD44	0.00937542682150934	0	LAMC2_CD44	LAMC2 - CD44	LAMININ	ECM-Receptor	KEGG: hsa04512
Ciliated cell	T cell	LAMC2	CD44	0.0110083781074177	0	LAMC2_CD44	LAMC2 - CD44	LAMININ	ECM-Receptor	KEGG: hsa04512
Ionocyte cell	T cell	LAMC2	CD44	0.0119919983858327	0	LAMC2_CD44	LAMC2 - CD44	LAMININ	ECM-Receptor	KEGG: hsa04512
Fibroblast	Ionocyte cell	COL1A1	SDC1	0.053563277854841	0	COL1A1_SDC1	COL1A1 - SDC1	COLLAGEN	ECM-Receptor	KEGG: hsa04512
Fibroblast	Lung epithelial cell	COL1A1	SDC1	0.00910388797770321	0	COL1A1_SDC1	COL1A1 - SDC1	COLLAGEN	ECM-Receptor	KEGG: hsa04512
Fibroblast	Neuroendocrine cell	COL1A1	SDC1	0.0149219674154877	0	COL1A1_SDC1	COL1A1 - SDC1	COLLAGEN	ECM-Receptor	KEGG: hsa04512
Fibroblast	Secretory cell	COL1A1	SDC1	0.01856567597952	0	COL1A1_SDC1	COL1A1 - SDC1	COLLAGEN	ECM-Receptor	KEGG: hsa04512
Fibroblast	Ionocyte cell	COL1A2	SDC1	0.0796422107681415	0	COL1A2_SDC1	COL1A2 - SDC1	COLLAGEN	ECM-Receptor	KEGG: hsa04512
Fibroblast	Lung epithelial cell	COL1A2	SDC1	0.0138532408197923	0	COL1A2_SDC1	COL1A2 - SDC1	COLLAGEN	ECM-Receptor	KEGG: hsa04512
Fibroblast	Neuroendocrine cell	COL1A2	SDC1	0.0226371796982601	0	COL1A2_SDC1	COL1A2 - SDC1	COLLAGEN	ECM-Receptor	KEGG: hsa04512
Fibroblast	Secretory cell	COL1A2	SDC1	0.0281110595656563	0	COL1A2_SDC1	COL1A2 - SDC1	COLLAGEN	ECM-Receptor	KEGG: hsa04512
Endothelial cell	Ionocyte cell	COL4A1	SDC1	0.0124109185544995	0	COL4A1_SDC1	COL4A1 - SDC1	COLLAGEN	ECM-Receptor	KEGG: hsa04512
Fibroblast	Ionocyte cell	COL4A1	SDC1	0.0173045326649309	0	COL4A1_SDC1	COL4A1 - SDC1	COLLAGEN	ECM-Receptor	KEGG: hsa04512
Ionocyte cell	Ionocyte cell	COL4A1	SDC1	0.00975264214718669	0	COL4A1_SDC1	COL4A1 - SDC1	COLLAGEN	ECM-Receptor	KEGG: hsa04512
Endothelial cell	Lung epithelial cell	COL4A1	SDC1	0.00203594369246533	0	COL4A1_SDC1	COL4A1 - SDC1	COLLAGEN	ECM-Receptor	KEGG: hsa04512
Fibroblast	Lung epithelial cell	COL4A1	SDC1	0.00285052205558701	0	COL4A1_SDC1	COL4A1 - SDC1	COLLAGEN	ECM-Receptor	KEGG: hsa04512
Ionocyte cell	Lung epithelial cell	COL4A1	SDC1	0.00159627608127427	0	COL4A1_SDC1	COL4A1 - SDC1	COLLAGEN	ECM-Receptor	KEGG: hsa04512
Endothelial cell	Neuroendocrine cell	COL4A1	SDC1	0.00335234867521199	0	COL4A1_SDC1	COL4A1 - SDC1	COLLAGEN	ECM-Receptor	KEGG: hsa04512
Fibroblast	Neuroendocrine cell	COL4A1	SDC1	0.00469114309320238	0	COL4A1_SDC1	COL4A1 - SDC1	COLLAGEN	ECM-Receptor	KEGG: hsa04512
Ionocyte cell	Neuroendocrine cell	COL4A1	SDC1	0.00262914874853306	0	COL4A1_SDC1	COL4A1 - SDC1	COLLAGEN	ECM-Receptor	KEGG: hsa04512
Endothelial cell	Secretory cell	COL4A1	SDC1	0.00418293552428881	0	COL4A1_SDC1	COL4A1 - SDC1	COLLAGEN	ECM-Receptor	KEGG: hsa04512
Fibroblast	Secretory cell	COL4A1	SDC1	0.00585148573244512	0	COL4A1_SDC1	COL4A1 - SDC1	COLLAGEN	ECM-Receptor	KEGG: hsa04512
Ionocyte cell	Secretory cell	COL4A1	SDC1	0.0032811435540982	0	COL4A1_SDC1	COL4A1 - SDC1	COLLAGEN	ECM-Receptor	KEGG: hsa04512
Endothelial cell	Ionocyte cell	COL4A2	SDC1	0.0198895484448929	0	COL4A2_SDC1	COL4A2 - SDC1	COLLAGEN	ECM-Receptor	KEGG: hsa04512
Fibroblast	Ionocyte cell	COL4A2	SDC1	0.00914712290185197	0	COL4A2_SDC1	COL4A2 - SDC1	COLLAGEN	ECM-Receptor	KEGG: hsa04512
Ionocyte cell	Ionocyte cell	COL4A2	SDC1	0.0119068353406234	0	COL4A2_SDC1	COL4A2 - SDC1	COLLAGEN	ECM-Receptor	KEGG: hsa04512
Endothelial cell	Lung epithelial cell	COL4A2	SDC1	0.00328355838331191	0	COL4A2_SDC1	COL4A2 - SDC1	COLLAGEN	ECM-Receptor	KEGG: hsa04512
Fibroblast	Lung epithelial cell	COL4A2	SDC1	0.00149640169405965	0	COL4A2_SDC1	COL4A2 - SDC1	COLLAGEN	ECM-Receptor	KEGG: hsa04512
Ionocyte cell	Lung epithelial cell	COL4A2	SDC1	0.00195241851170186	0	COL4A2_SDC1	COL4A2 - SDC1	COLLAGEN	ECM-Receptor	KEGG: hsa04512
Endothelial cell	Neuroendocrine cell	COL4A2	SDC1	0.00540228200358654	0	COL4A2_SDC1	COL4A2 - SDC1	COLLAGEN	ECM-Receptor	KEGG: hsa04512
Fibroblast	Neuroendocrine cell	COL4A2	SDC1	0.0024648100398306	0	COL4A2_SDC1	COL4A2 - SDC1	COLLAGEN	ECM-Receptor	KEGG: hsa04512
Ionocyte cell	Neuroendocrine cell	COL4A2	SDC1	0.00321499158076473	0	COL4A2_SDC1	COL4A2 - SDC1	COLLAGEN	ECM-Receptor	KEGG: hsa04512
Endothelial cell	Secretory cell	COL4A2	SDC1	0.00673733242116647	0	COL4A2_SDC1	COL4A2 - SDC1	COLLAGEN	ECM-Receptor	KEGG: hsa04512
Fibroblast	Secretory cell	COL4A2	SDC1	0.00307617667268823	0	COL4A2_SDC1	COL4A2 - SDC1	COLLAGEN	ECM-Receptor	KEGG: hsa04512
Ionocyte cell	Secretory cell	COL4A2	SDC1	0.00401168345443719	0	COL4A2_SDC1	COL4A2 - SDC1	COLLAGEN	ECM-Receptor	KEGG: hsa04512
Ionocyte cell	Ionocyte cell	COL4A3	SDC1	0.00754091634561698	0	COL4A3_SDC1	COL4A3 - SDC1	COLLAGEN	ECM-Receptor	KEGG: hsa04512
Ionocyte cell	Lung epithelial cell	COL4A3	SDC1	0.00123196781648847	0	COL4A3_SDC1	COL4A3 - SDC1	COLLAGEN	ECM-Receptor	KEGG: hsa04512
Ionocyte cell	Neuroendocrine cell	COL4A3	SDC1	0.00202959350556754	0	COL4A3_SDC1	COL4A3 - SDC1	COLLAGEN	ECM-Receptor	KEGG: hsa04512
Ionocyte cell	Secretory cell	COL4A3	SDC1	0.00253328402990434	0	COL4A3_SDC1	COL4A3 - SDC1	COLLAGEN	ECM-Receptor	KEGG: hsa04512
Ionocyte cell	Ionocyte cell	COL4A4	SDC1	0.00614320785960709	0	COL4A4_SDC1	COL4A4 - SDC1	COLLAGEN	ECM-Receptor	KEGG: hsa04512
Ionocyte cell	Lung epithelial cell	COL4A4	SDC1	0.00100244151520178	0	COL4A4_SDC1	COL4A4 - SDC1	COLLAGEN	ECM-Receptor	KEGG: hsa04512
Ionocyte cell	Neuroendocrine cell	COL4A4	SDC1	0.00165170836689594	0	COL4A4_SDC1	COL4A4 - SDC1	COLLAGEN	ECM-Receptor	KEGG: hsa04512
Ionocyte cell	Secretory cell	COL4A4	SDC1	0.0020618117144855	0	COL4A4_SDC1	COL4A4 - SDC1	COLLAGEN	ECM-Receptor	KEGG: hsa04512
Fibroblast	Ionocyte cell	COL6A1	SDC1	0.045177955219256	0	COL6A1_SDC1	COL6A1 - SDC1	COLLAGEN	ECM-Receptor	KEGG: hsa04512
Fibroblast	Lung epithelial cell	COL6A1	SDC1	0.00762261890330567	0	COL6A1_SDC1	COL6A1 - SDC1	COLLAGEN	ECM-Receptor	KEGG: hsa04512
Fibroblast	Neuroendocrine cell	COL6A1	SDC1	0.0125060018182986	0	COL6A1_SDC1	COL6A1 - SDC1	COLLAGEN	ECM-Receptor	KEGG: hsa04512
Fibroblast	Secretory cell	COL6A1	SDC1	0.0155690937465005	0	COL6A1_SDC1	COL6A1 - SDC1	COLLAGEN	ECM-Receptor	KEGG: hsa04512
Fibroblast	Ionocyte cell	COL6A2	SDC1	0.0584910120541708	0	COL6A2_SDC1	COL6A2 - SDC1	COLLAGEN	ECM-Receptor	KEGG: hsa04512
Fibroblast	Lung epithelial cell	COL6A2	SDC1	0.00998458093074846	0	COL6A2_SDC1	COL6A2 - SDC1	COLLAGEN	ECM-Receptor	KEGG: hsa04512
Fibroblast	Neuroendocrine cell	COL6A2	SDC1	0.0163562000616493	0	COL6A2_SDC1	COL6A2 - SDC1	COLLAGEN	ECM-Receptor	KEGG: hsa04512
Fibroblast	Secretory cell	COL6A2	SDC1	0.020342893219591	0	COL6A2_SDC1	COL6A2 - SDC1	COLLAGEN	ECM-Receptor	KEGG: hsa04512
Fibroblast	Ionocyte cell	COL6A3	SDC1	0.0464068372642041	0	COL6A3_SDC1	COL6A3 - SDC1	COLLAGEN	ECM-Receptor	KEGG: hsa04512
Fibroblast	Lung epithelial cell	COL6A3	SDC1	0.00783834721503367	0	COL6A3_SDC1	COL6A3 - SDC1	COLLAGEN	ECM-Receptor	KEGG: hsa04512
Fibroblast	Neuroendocrine cell	COL6A3	SDC1	0.01285814440814	0	COL6A3_SDC1	COL6A3 - SDC1	COLLAGEN	ECM-Receptor	KEGG: hsa04512
Fibroblast	Secretory cell	COL6A3	SDC1	0.0160060885218306	0	COL6A3_SDC1	COL6A3 - SDC1	COLLAGEN	ECM-Receptor	KEGG: hsa04512
Dendritic cell	Ionocyte cell	FN1	SDC1	0.00652130816172791	0	FN1_SDC1	FN1 - SDC1	FN1	ECM-Receptor	KEGG: hsa04512
Endothelial cell	Ionocyte cell	FN1	SDC1	0.00567494226866464	0	FN1_SDC1	FN1 - SDC1	FN1	ECM-Receptor	KEGG: hsa04512
Fibroblast	Ionocyte cell	FN1	SDC1	0.0804447639465285	0	FN1_SDC1	FN1 - SDC1	FN1	ECM-Receptor	KEGG: hsa04512
Ionocyte cell	Ionocyte cell	FN1	SDC1	0.0179431776447213	0	FN1_SDC1	FN1 - SDC1	FN1	ECM-Receptor	KEGG: hsa04512
Macrophage	Ionocyte cell	FN1	SDC1	0.0146129318812765	0	FN1_SDC1	FN1 - SDC1	FN1	ECM-Receptor	KEGG: hsa04512
Neuroendocrine cell	Ionocyte cell	FN1	SDC1	0.0264687667142142	0	FN1_SDC1	FN1 - SDC1	FN1	ECM-Receptor	KEGG: hsa04512
Secretory cell	Ionocyte cell	FN1	SDC1	0.00879620950190573	0	FN1_SDC1	FN1 - SDC1	FN1	ECM-Receptor	KEGG: hsa04512
SLC16A7+ cell	Ionocyte cell	FN1	SDC1	0.00938993001449648	0	FN1_SDC1	FN1 - SDC1	FN1	ECM-Receptor	KEGG: hsa04512
Dendritic cell	Lung epithelial cell	FN1	SDC1	0.00106447836812981	0	FN1_SDC1	FN1 - SDC1	FN1	ECM-Receptor	KEGG: hsa04512
Endothelial cell	Lung epithelial cell	FN1	SDC1	0.000925665512246659	0	FN1_SDC1	FN1 - SDC1	FN1	ECM-Receptor	KEGG: hsa04512
Fibroblast	Lung epithelial cell	FN1	SDC1	0.0140029263087406	0	FN1_SDC1	FN1 - SDC1	FN1	ECM-Receptor	KEGG: hsa04512
Ionocyte cell	Lung epithelial cell	FN1	SDC1	0.00295732941090892	0	FN1_SDC1	FN1 - SDC1	FN1	ECM-Receptor	KEGG: hsa04512
Macrophage	Lung epithelial cell	FN1	SDC1	0.00240164847885032	0	FN1_SDC1	FN1 - SDC1	FN1	ECM-Receptor	KEGG: hsa04512
Neuroendocrine cell	Lung epithelial cell	FN1	SDC1	0.00439434740349995	0	FN1_SDC1	FN1 - SDC1	FN1	ECM-Receptor	KEGG: hsa04512
Secretory cell	Lung epithelial cell	FN1	SDC1	0.00143856872847208	0	FN1_SDC1	FN1 - SDC1	FN1	ECM-Receptor	KEGG: hsa04512
SLC16A7+ cell	Lung epithelial cell	FN1	SDC1	0.00153643805198719	0	FN1_SDC1	FN1 - SDC1	FN1	ECM-Receptor	KEGG: hsa04512
Dendritic cell	Neuroendocrine cell	FN1	SDC1	0.00175385504976605	0.02	FN1_SDC1	FN1 - SDC1	FN1	ECM-Receptor	KEGG: hsa04512
Endothelial cell	Neuroendocrine cell	FN1	SDC1	0.00152528158205953	0.03	FN1_SDC1	FN1 - SDC1	FN1	ECM-Receptor	KEGG: hsa04512
Fibroblast	Neuroendocrine cell	FN1	SDC1	0.0228795743876025	0	FN1_SDC1	FN1 - SDC1	FN1	ECM-Receptor	KEGG: hsa04512
Ionocyte cell	Neuroendocrine cell	FN1	SDC1	0.00486658082435884	0	FN1_SDC1	FN1 - SDC1	FN1	ECM-Receptor	KEGG: hsa04512
Macrophage	Neuroendocrine cell	FN1	SDC1	0.00395357491005052	0	FN1_SDC1	FN1 - SDC1	FN1	ECM-Receptor	KEGG: hsa04512
Neuroendocrine cell	Neuroendocrine cell	FN1	SDC1	0.00722461497764246	0	FN1_SDC1	FN1 - SDC1	FN1	ECM-Receptor	KEGG: hsa04512
Secretory cell	Neuroendocrine cell	FN1	SDC1	0.00236963882873814	0	FN1_SDC1	FN1 - SDC1	FN1	ECM-Receptor	KEGG: hsa04512
SLC16A7+ cell	Neuroendocrine cell	FN1	SDC1	0.00253069057949134	0	FN1_SDC1	FN1 - SDC1	FN1	ECM-Receptor	KEGG: hsa04512
Dendritic cell	Secretory cell	FN1	SDC1	0.00218926482303643	0	FN1_SDC1	FN1 - SDC1	FN1	ECM-Receptor	KEGG: hsa04512
Endothelial cell	Secretory cell	FN1	SDC1	0.00190405423961949	0	FN1_SDC1	FN1 - SDC1	FN1	ECM-Receptor	KEGG: hsa04512
Fibroblast	Secretory cell	FN1	SDC1	0.0284103637437927	0	FN1_SDC1	FN1 - SDC1	FN1	ECM-Receptor	KEGG: hsa04512
Ionocyte cell	Secretory cell	FN1	SDC1	0.00607005290650189	0	FN1_SDC1	FN1 - SDC1	FN1	ECM-Receptor	KEGG: hsa04512
Macrophage	Secretory cell	FN1	SDC1	0.00493238596807838	0	FN1_SDC1	FN1 - SDC1	FN1	ECM-Receptor	KEGG: hsa04512
Neuroendocrine cell	Secretory cell	FN1	SDC1	0.00900593546927695	0	FN1_SDC1	FN1 - SDC1	FN1	ECM-Receptor	KEGG: hsa04512
Secretory cell	Secretory cell	FN1	SDC1	0.00295746936840466	0	FN1_SDC1	FN1 - SDC1	FN1	ECM-Receptor	KEGG: hsa04512
SLC16A7+ cell	Secretory cell	FN1	SDC1	0.00315834635410836	0	FN1_SDC1	FN1 - SDC1	FN1	ECM-Receptor	KEGG: hsa04512
Lung epithelial cell	Ionocyte cell	TNC	SDC1	0.00271491198884212	0	TNC_SDC1	TNC - SDC1	TENASCIN	ECM-Receptor	KEGG: hsa04512
Lung epithelial cell	Lung epithelial cell	TNC	SDC1	0.000441741050156307	0	TNC_SDC1	TNC - SDC1	TENASCIN	ECM-Receptor	KEGG: hsa04512
Lung epithelial cell	Neuroendocrine cell	TNC	SDC1	0.000728115016709961	0	TNC_SDC1	TNC - SDC1	TENASCIN	ECM-Receptor	KEGG: hsa04512
Lung epithelial cell	Secretory cell	TNC	SDC1	0.000909107813667748	0	TNC_SDC1	TNC - SDC1	TENASCIN	ECM-Receptor	KEGG: hsa04512
Endothelial cell	Ionocyte cell	TNXB	SDC1	0.00316409932654858	0	TNXB_SDC1	TNXB - SDC1	TENASCIN	ECM-Receptor	KEGG: hsa04512
Fibroblast	Ionocyte cell	TNXB	SDC1	0.0191919268656294	0	TNXB_SDC1	TNXB - SDC1	TENASCIN	ECM-Receptor	KEGG: hsa04512
Endothelial cell	Lung epithelial cell	TNXB	SDC1	0.000515022172096343	0	TNXB_SDC1	TNXB - SDC1	TENASCIN	ECM-Receptor	KEGG: hsa04512
Fibroblast	Lung epithelial cell	TNXB	SDC1	0.00316650652440006	0	TNXB_SDC1	TNXB - SDC1	TENASCIN	ECM-Receptor	KEGG: hsa04512
Endothelial cell	Neuroendocrine cell	TNXB	SDC1	0.00084886282442254	0	TNXB_SDC1	TNXB - SDC1	TENASCIN	ECM-Receptor	KEGG: hsa04512
Fibroblast	Neuroendocrine cell	TNXB	SDC1	0.00521009696720792	0	TNXB_SDC1	TNXB - SDC1	TENASCIN	ECM-Receptor	KEGG: hsa04512
Endothelial cell	Secretory cell	TNXB	SDC1	0.00105983893972122	0	TNXB_SDC1	TNXB - SDC1	TENASCIN	ECM-Receptor	KEGG: hsa04512
Fibroblast	Secretory cell	TNXB	SDC1	0.00649796354080741	0	TNXB_SDC1	TNXB - SDC1	TENASCIN	ECM-Receptor	KEGG: hsa04512
Fibroblast	Ionocyte cell	THBS1	SDC1	0.00854617418148804	0	THBS1_SDC1	THBS1 - SDC1	THBS	ECM-Receptor	KEGG: hsa04512
Macrophage	Ionocyte cell	THBS1	SDC1	0.0382351945588718	0	THBS1_SDC1	THBS1 - SDC1	THBS	ECM-Receptor	KEGG: hsa04512
Secretory cell	Ionocyte cell	THBS1	SDC1	0.00712543661834585	0	THBS1_SDC1	THBS1 - SDC1	THBS	ECM-Receptor	KEGG: hsa04512
Fibroblast	Lung epithelial cell	THBS1	SDC1	0.00139738206413393	0	THBS1_SDC1	THBS1 - SDC1	THBS	ECM-Receptor	KEGG: hsa04512
Macrophage	Lung epithelial cell	THBS1	SDC1	0.00641244692469735	0	THBS1_SDC1	THBS1 - SDC1	THBS	ECM-Receptor	KEGG: hsa04512
Secretory cell	Lung epithelial cell	THBS1	SDC1	0.00116368286305688	0	THBS1_SDC1	THBS1 - SDC1	THBS	ECM-Receptor	KEGG: hsa04512
Fibroblast	Neuroendocrine cell	THBS1	SDC1	0.00230185679017655	0	THBS1_SDC1	THBS1 - SDC1	THBS	ECM-Receptor	KEGG: hsa04512
Macrophage	Neuroendocrine cell	THBS1	SDC1	0.0105287663015476	0	THBS1_SDC1	THBS1 - SDC1	THBS	ECM-Receptor	KEGG: hsa04512
Secretory cell	Neuroendocrine cell	THBS1	SDC1	0.00191718298121035	0	THBS1_SDC1	THBS1 - SDC1	THBS	ECM-Receptor	KEGG: hsa04512
Fibroblast	Secretory cell	THBS1	SDC1	0.00287292122597781	0	THBS1_SDC1	THBS1 - SDC1	THBS	ECM-Receptor	KEGG: hsa04512
Macrophage	Secretory cell	THBS1	SDC1	0.0131140057551478	0	THBS1_SDC1	THBS1 - SDC1	THBS	ECM-Receptor	KEGG: hsa04512
Secretory cell	Secretory cell	THBS1	SDC1	0.00239304313170031	0	THBS1_SDC1	THBS1 - SDC1	THBS	ECM-Receptor	KEGG: hsa04512
Fibroblast	Ionocyte cell	THBS2	SDC1	0.00695295013747169	0	THBS2_SDC1	THBS2 - SDC1	THBS	ECM-Receptor	KEGG: hsa04512
Fibroblast	Lung epithelial cell	THBS2	SDC1	0.00113534839668799	0	THBS2_SDC1	THBS2 - SDC1	THBS	ECM-Receptor	KEGG: hsa04512
Fibroblast	Neuroendocrine cell	THBS2	SDC1	0.00187053592992698	0	THBS2_SDC1	THBS2 - SDC1	THBS	ECM-Receptor	KEGG: hsa04512
Fibroblast	Secretory cell	THBS2	SDC1	0.00233484499434517	0	THBS2_SDC1	THBS2 - SDC1	THBS	ECM-Receptor	KEGG: hsa04512
Fibroblast	Ciliated cell	COL1A1	SDC4	0.0650253049255683	0	COL1A1_SDC4	COL1A1 - SDC4	COLLAGEN	ECM-Receptor	KEGG: hsa04512
Fibroblast	Ionocyte cell	COL1A1	SDC4	0.0803561359744893	0	COL1A1_SDC4	COL1A1 - SDC4	COLLAGEN	ECM-Receptor	KEGG: hsa04512
Fibroblast	Lung epithelial cell	COL1A1	SDC4	0.127130419393312	0	COL1A1_SDC4	COL1A1 - SDC4	COLLAGEN	ECM-Receptor	KEGG: hsa04512
Fibroblast	Macrophage	COL1A1	SDC4	0.0217444151971824	0	COL1A1_SDC4	COL1A1 - SDC4	COLLAGEN	ECM-Receptor	KEGG: hsa04512
Fibroblast	Secretory cell	COL1A1	SDC4	0.0192476219425658	0	COL1A1_SDC4	COL1A1 - SDC4	COLLAGEN	ECM-Receptor	KEGG: hsa04512
Fibroblast	Ciliated cell	COL1A2	SDC4	0.0961181208651765	0	COL1A2_SDC4	COL1A2 - SDC4	COLLAGEN	ECM-Receptor	KEGG: hsa04512
Fibroblast	Ionocyte cell	COL1A2	SDC4	0.117855570575027	0	COL1A2_SDC4	COL1A2 - SDC4	COLLAGEN	ECM-Receptor	KEGG: hsa04512
Fibroblast	Lung epithelial cell	COL1A2	SDC4	0.1821347892384	0	COL1A2_SDC4	COL1A2 - SDC4	COLLAGEN	ECM-Receptor	KEGG: hsa04512
Fibroblast	Macrophage	COL1A2	SDC4	0.0328693850325111	0	COL1A2_SDC4	COL1A2 - SDC4	COLLAGEN	ECM-Receptor	KEGG: hsa04512
Fibroblast	Secretory cell	COL1A2	SDC4	0.0291332143963059	0	COL1A2_SDC4	COL1A2 - SDC4	COLLAGEN	ECM-Receptor	KEGG: hsa04512
Endothelial cell	Ciliated cell	COL4A1	SDC4	0.0152082424634502	0	COL4A1_SDC4	COL4A1 - SDC4	COLLAGEN	ECM-Receptor	KEGG: hsa04512
Fibroblast	Ciliated cell	COL4A1	SDC4	0.0211811828311465	0	COL4A1_SDC4	COL4A1 - SDC4	COLLAGEN	ECM-Receptor	KEGG: hsa04512
Ionocyte cell	Ciliated cell	COL4A1	SDC4	0.011958066128604	0	COL4A1_SDC4	COL4A1 - SDC4	COLLAGEN	ECM-Receptor	KEGG: hsa04512
Endothelial cell	Ionocyte cell	COL4A1	SDC4	0.0190329398135885	0	COL4A1_SDC4	COL4A1 - SDC4	COLLAGEN	ECM-Receptor	KEGG: hsa04512
Fibroblast	Ionocyte cell	COL4A1	SDC4	0.0264676340153129	0	COL4A1_SDC4	COL4A1 - SDC4	COLLAGEN	ECM-Receptor	KEGG: hsa04512
Ionocyte cell	Ionocyte cell	COL4A1	SDC4	0.0149778133204163	0	COL4A1_SDC4	COL4A1 - SDC4	COLLAGEN	ECM-Receptor	KEGG: hsa04512
Endothelial cell	Lung epithelial cell	COL4A1	SDC4	0.0313277400393332	0	COL4A1_SDC4	COL4A1 - SDC4	COLLAGEN	ECM-Receptor	KEGG: hsa04512
Fibroblast	Lung epithelial cell	COL4A1	SDC4	0.0433528126256994	0	COL4A1_SDC4	COL4A1 - SDC4	COLLAGEN	ECM-Receptor	KEGG: hsa04512
Ionocyte cell	Lung epithelial cell	COL4A1	SDC4	0.0247191121492291	0	COL4A1_SDC4	COL4A1 - SDC4	COLLAGEN	ECM-Receptor	KEGG: hsa04512
Endothelial cell	Macrophage	COL4A1	SDC4	0.00491144415212424	0	COL4A1_SDC4	COL4A1 - SDC4	COLLAGEN	ECM-Receptor	KEGG: hsa04512
Fibroblast	Macrophage	COL4A1	SDC4	0.00686858810278909	0	COL4A1_SDC4	COL4A1 - SDC4	COLLAGEN	ECM-Receptor	KEGG: hsa04512
Ionocyte cell	Macrophage	COL4A1	SDC4	0.0038532019613228	0	COL4A1_SDC4	COL4A1 - SDC4	COLLAGEN	ECM-Receptor	KEGG: hsa04512
Endothelial cell	Secretory cell	COL4A1	SDC4	0.00433891682201338	0	COL4A1_SDC4	COL4A1 - SDC4	COLLAGEN	ECM-Receptor	KEGG: hsa04512
Fibroblast	Secretory cell	COL4A1	SDC4	0.00606930790151219	0	COL4A1_SDC4	COL4A1 - SDC4	COLLAGEN	ECM-Receptor	KEGG: hsa04512
Ionocyte cell	Secretory cell	COL4A1	SDC4	0.0034036120451499	0	COL4A1_SDC4	COL4A1 - SDC4	COLLAGEN	ECM-Receptor	KEGG: hsa04512
Endothelial cell	Ciliated cell	COL4A2	SDC4	0.024330968715442	0	COL4A2_SDC4	COL4A2 - SDC4	COLLAGEN	ECM-Receptor	KEGG: hsa04512
Fibroblast	Ciliated cell	COL4A2	SDC4	0.011217168243425	0	COL4A2_SDC4	COL4A2 - SDC4	COLLAGEN	ECM-Receptor	KEGG: hsa04512
Ionocyte cell	Ciliated cell	COL4A2	SDC4	0.0145922215890274	0	COL4A2_SDC4	COL4A2 - SDC4	COLLAGEN	ECM-Receptor	KEGG: hsa04512
Endothelial cell	Ionocyte cell	COL4A2	SDC4	0.0303791523341386	0	COL4A2_SDC4	COL4A2 - SDC4	COLLAGEN	ECM-Receptor	KEGG: hsa04512
Fibroblast	Ionocyte cell	COL4A2	SDC4	0.0140524789368485	0	COL4A2_SDC4	COL4A2 - SDC4	COLLAGEN	ECM-Receptor	KEGG: hsa04512
Ionocyte cell	Ionocyte cell	COL4A2	SDC4	0.0182648701342533	0	COL4A2_SDC4	COL4A2 - SDC4	COLLAGEN	ECM-Receptor	KEGG: hsa04512
Endothelial cell	Lung epithelial cell	COL4A2	SDC4	0.0496324875679029	0	COL4A2_SDC4	COL4A2 - SDC4	COLLAGEN	ECM-Receptor	KEGG: hsa04512
Fibroblast	Lung epithelial cell	COL4A2	SDC4	0.0232061353157067	0	COL4A2_SDC4	COL4A2 - SDC4	COLLAGEN	ECM-Receptor	KEGG: hsa04512
Ionocyte cell	Lung epithelial cell	COL4A2	SDC4	0.030078729897936	0	COL4A2_SDC4	COL4A2 - SDC4	COLLAGEN	ECM-Receptor	KEGG: hsa04512
Endothelial cell	Macrophage	COL4A2	SDC4	0.00790718753225366	0	COL4A2_SDC4	COL4A2 - SDC4	COLLAGEN	ECM-Receptor	KEGG: hsa04512
Fibroblast	Macrophage	COL4A2	SDC4	0.00361262918835824	0	COL4A2_SDC4	COL4A2 - SDC4	COLLAGEN	ECM-Receptor	KEGG: hsa04512
Ionocyte cell	Macrophage	COL4A2	SDC4	0.00471050755455625	0	COL4A2_SDC4	COL4A2 - SDC4	COLLAGEN	ECM-Receptor	KEGG: hsa04512
Endothelial cell	Secretory cell	COL4A2	SDC4	0.00698789853857709	0	COL4A2_SDC4	COL4A2 - SDC4	COLLAGEN	ECM-Receptor	KEGG: hsa04512
Fibroblast	Secretory cell	COL4A2	SDC4	0.00319101927975637	0	COL4A2_SDC4	COL4A2 - SDC4	COLLAGEN	ECM-Receptor	KEGG: hsa04512
Ionocyte cell	Secretory cell	COL4A2	SDC4	0.00416130546315746	0	COL4A2_SDC4	COL4A2 - SDC4	COLLAGEN	ECM-Receptor	KEGG: hsa04512
Ionocyte cell	Ciliated cell	COL4A3	SDC4	0.00925086178390411	0	COL4A3_SDC4	COL4A3 - SDC4	COLLAGEN	ECM-Receptor	KEGG: hsa04512
Ionocyte cell	Ionocyte cell	COL4A3	SDC4	0.0115949867179753	0	COL4A3_SDC4	COL4A3 - SDC4	COLLAGEN	ECM-Receptor	KEGG: hsa04512
Ionocyte cell	Lung epithelial cell	COL4A3	SDC4	0.0191789942047688	0	COL4A3_SDC4	COL4A3 - SDC4	COLLAGEN	ECM-Receptor	KEGG: hsa04512
Ionocyte cell	Macrophage	COL4A3	SDC4	0.00297534439802619	0	COL4A3_SDC4	COL4A3 - SDC4	COLLAGEN	ECM-Receptor	KEGG: hsa04512
Ionocyte cell	Secretory cell	COL4A3	SDC4	0.00262791230453464	0	COL4A3_SDC4	COL4A3 - SDC4	COLLAGEN	ECM-Receptor	KEGG: hsa04512
Ionocyte cell	Ciliated cell	COL4A4	SDC4	0.0075386224246988	0	COL4A4_SDC4	COL4A4 - SDC4	COLLAGEN	ECM-Receptor	KEGG: hsa04512
Ionocyte cell	Ionocyte cell	COL4A4	SDC4	0.00945301365296427	0	COL4A4_SDC4	COL4A4 - SDC4	COLLAGEN	ECM-Receptor	KEGG: hsa04512
Ionocyte cell	Lung epithelial cell	COL4A4	SDC4	0.0156582017587111	0	COL4A4_SDC4	COL4A4 - SDC4	COLLAGEN	ECM-Receptor	KEGG: hsa04512
Ionocyte cell	Macrophage	COL4A4	SDC4	0.00242179948776035	0	COL4A4_SDC4	COL4A4 - SDC4	COLLAGEN	ECM-Receptor	KEGG: hsa04512
Ionocyte cell	Secretory cell	COL4A4	SDC4	0.00213886637945592	0	COL4A4_SDC4	COL4A4 - SDC4	COLLAGEN	ECM-Receptor	KEGG: hsa04512
Fibroblast	Ciliated cell	COL6A1	SDC4	0.0549497847621601	0	COL6A1_SDC4	COL6A1 - SDC4	COLLAGEN	ECM-Receptor	KEGG: hsa04512
Fibroblast	Ionocyte cell	COL6A1	SDC4	0.0680781041583059	0	COL6A1_SDC4	COL6A1 - SDC4	COLLAGEN	ECM-Receptor	KEGG: hsa04512
Fibroblast	Lung epithelial cell	COL6A1	SDC4	0.108549075848968	0	COL6A1_SDC4	COL6A1 - SDC4	COLLAGEN	ECM-Receptor	KEGG: hsa04512
Fibroblast	Macrophage	COL6A1	SDC4	0.0182443079349526	0	COL6A1_SDC4	COL6A1 - SDC4	COLLAGEN	ECM-Receptor	KEGG: hsa04512
Fibroblast	Secretory cell	COL6A1	SDC4	0.0161427810475721	0	COL6A1_SDC4	COL6A1 - SDC4	COLLAGEN	ECM-Receptor	KEGG: hsa04512
Fibroblast	Ciliated cell	COL6A2	SDC4	0.0709285007831039	0	COL6A2_SDC4	COL6A2 - SDC4	COLLAGEN	ECM-Receptor	KEGG: hsa04512
Fibroblast	Ionocyte cell	COL6A2	SDC4	0.087520830221696	0	COL6A2_SDC4	COL6A2 - SDC4	COLLAGEN	ECM-Receptor	KEGG: hsa04512
Fibroblast	Lung epithelial cell	COL6A2	SDC4	0.137840500384704	0	COL6A2_SDC4	COL6A2 - SDC4	COLLAGEN	ECM-Receptor	KEGG: hsa04512
Fibroblast	Macrophage	COL6A2	SDC4	0.0238185355194785	0	COL6A2_SDC4	COL6A2 - SDC4	COLLAGEN	ECM-Receptor	KEGG: hsa04512
Fibroblast	Secretory cell	COL6A2	SDC4	0.0210887164053584	0	COL6A2_SDC4	COL6A2 - SDC4	COLLAGEN	ECM-Receptor	KEGG: hsa04512
Fibroblast	Ciliated cell	COL6A3	SDC4	0.0564287609783624	0	COL6A3_SDC4	COL6A3 - SDC4	COLLAGEN	ECM-Receptor	KEGG: hsa04512
Fibroblast	Ionocyte cell	COL6A3	SDC4	0.0698843003727112	0	COL6A3_SDC4	COL6A3 - SDC4	COLLAGEN	ECM-Receptor	KEGG: hsa04512
Fibroblast	Lung epithelial cell	COL6A3	SDC4	0.111300778042537	0	COL6A3_SDC4	COL6A3 - SDC4	COLLAGEN	ECM-Receptor	KEGG: hsa04512
Fibroblast	Macrophage	COL6A3	SDC4	0.0187549603238084	0	COL6A3_SDC4	COL6A3 - SDC4	COLLAGEN	ECM-Receptor	KEGG: hsa04512
Fibroblast	Secretory cell	COL6A3	SDC4	0.0165956066777016	0	COL6A3_SDC4	COL6A3 - SDC4	COLLAGEN	ECM-Receptor	KEGG: hsa04512
Dendritic cell	Ciliated cell	FN1	SDC4	0.00800191579213156	0	FN1_SDC4	FN1 - SDC4	FN1	ECM-Receptor	KEGG: hsa04512
Endothelial cell	Ciliated cell	FN1	SDC4	0.00696473684171415	0	FN1_SDC4	FN1 - SDC4	FN1	ECM-Receptor	KEGG: hsa04512
Fibroblast	Ciliated cell	FN1	SDC4	0.0970691907584696	0	FN1_SDC4	FN1 - SDC4	FN1	ECM-Receptor	KEGG: hsa04512
Ionocyte cell	Ciliated cell	FN1	SDC4	0.0219597031796115	0	FN1_SDC4	FN1 - SDC4	FN1	ECM-Receptor	KEGG: hsa04512
Macrophage	Ciliated cell	FN1	SDC4	0.017897577865777	0	FN1_SDC4	FN1 - SDC4	FN1	ECM-Receptor	KEGG: hsa04512
Neuroendocrine cell	Ciliated cell	FN1	SDC4	0.0323308908430018	0	FN1_SDC4	FN1 - SDC4	FN1	ECM-Receptor	KEGG: hsa04512
Secretory cell	Ciliated cell	FN1	SDC4	0.0107877057680578	0	FN1_SDC4	FN1 - SDC4	FN1	ECM-Receptor	KEGG: hsa04512
SLC16A7+ cell	Ciliated cell	FN1	SDC4	0.0115142854360315	0	FN1_SDC4	FN1 - SDC4	FN1	ECM-Receptor	KEGG: hsa04512
Dendritic cell	Ionocyte cell	FN1	SDC4	0.0100327684649384	0	FN1_SDC4	FN1 - SDC4	FN1	ECM-Receptor	KEGG: hsa04512
Endothelial cell	Ionocyte cell	FN1	SDC4	0.00873467563621183	0	FN1_SDC4	FN1 - SDC4	FN1	ECM-Receptor	KEGG: hsa04512
Fibroblast	Ionocyte cell	FN1	SDC4	0.118993412576236	0	FN1_SDC4	FN1 - SDC4	FN1	ECM-Receptor	KEGG: hsa04512
Ionocyte cell	Ionocyte cell	FN1	SDC4	0.0274350132524013	0	FN1_SDC4	FN1 - SDC4	FN1	ECM-Receptor	KEGG: hsa04512
Macrophage	Ionocyte cell	FN1	SDC4	0.0223832396166387	0	FN1_SDC4	FN1 - SDC4	FN1	ECM-Receptor	KEGG: hsa04512
Neuroendocrine cell	Ionocyte cell	FN1	SDC4	0.0402855818288231	0	FN1_SDC4	FN1 - SDC4	FN1	ECM-Receptor	KEGG: hsa04512
Secretory cell	Ionocyte cell	FN1	SDC4	0.0135159471017048	0	FN1_SDC4	FN1 - SDC4	FN1	ECM-Receptor	KEGG: hsa04512
SLC16A7+ cell	Ionocyte cell	FN1	SDC4	0.0144236015262276	0	FN1_SDC4	FN1 - SDC4	FN1	ECM-Receptor	KEGG: hsa04512
Dendritic cell	Lung epithelial cell	FN1	SDC4	0.0166121393979687	0	FN1_SDC4	FN1 - SDC4	FN1	ECM-Receptor	KEGG: hsa04512
Endothelial cell	Lung epithelial cell	FN1	SDC4	0.0144752198984256	0	FN1_SDC4	FN1 - SDC4	FN1	ECM-Receptor	KEGG: hsa04512
Fibroblast	Lung epithelial cell	FN1	SDC4	0.183763940372252	0	FN1_SDC4	FN1 - SDC4	FN1	ECM-Receptor	KEGG: hsa04512
Ionocyte cell	Lung epithelial cell	FN1	SDC4	0.0449088681935561	0	FN1_SDC4	FN1 - SDC4	FN1	ECM-Receptor	KEGG: hsa04512
Macrophage	Lung epithelial cell	FN1	SDC4	0.0367611467809174	0	FN1_SDC4	FN1 - SDC4	FN1	ECM-Receptor	KEGG: hsa04512
Neuroendocrine cell	Lung epithelial cell	FN1	SDC4	0.0653938643873257	0	FN1_SDC4	FN1 - SDC4	FN1	ECM-Receptor	KEGG: hsa04512
Secretory cell	Lung epithelial cell	FN1	SDC4	0.0223280262316118	0	FN1_SDC4	FN1 - SDC4	FN1	ECM-Receptor	KEGG: hsa04512
SLC16A7+ cell	Lung epithelial cell	FN1	SDC4	0.0238131649852592	0	FN1_SDC4	FN1 - SDC4	FN1	ECM-Receptor	KEGG: hsa04512
Fibroblast	Macrophage	FN1	SDC4	0.0332176204951683	0	FN1_SDC4	FN1 - SDC4	FN1	ECM-Receptor	KEGG: hsa04512
Ionocyte cell	Macrophage	FN1	SDC4	0.00712487423946109	0.01	FN1_SDC4	FN1 - SDC4	FN1	ECM-Receptor	KEGG: hsa04512
Macrophage	Macrophage	FN1	SDC4	0.00579066141618286	0.04	FN1_SDC4	FN1 - SDC4	FN1	ECM-Receptor	KEGG: hsa04512
Neuroendocrine cell	Macrophage	FN1	SDC4	0.010565515518645	0	FN1_SDC4	FN1 - SDC4	FN1	ECM-Receptor	KEGG: hsa04512
Fibroblast	Secretory cell	FN1	SDC4	0.0294430719653283	0	FN1_SDC4	FN1 - SDC4	FN1	ECM-Receptor	KEGG: hsa04512
Ionocyte cell	Secretory cell	FN1	SDC4	0.00629595973490193	0	FN1_SDC4	FN1 - SDC4	FN1	ECM-Receptor	KEGG: hsa04512
Neuroendocrine cell	Secretory cell	FN1	SDC4	0.00934007914846054	0	FN1_SDC4	FN1 - SDC4	FN1	ECM-Receptor	KEGG: hsa04512
Lung epithelial cell	Ciliated cell	TNC	SDC4	0.00333421006886684	0	TNC_SDC4	TNC - SDC4	TENASCIN	ECM-Receptor	KEGG: hsa04512
Lung epithelial cell	Ionocyte cell	TNC	SDC4	0.00418541682755643	0	TNC_SDC4	TNC - SDC4	TENASCIN	ECM-Receptor	KEGG: hsa04512
Lung epithelial cell	Lung epithelial cell	TNC	SDC4	0.00695711196997802	0	TNC_SDC4	TNC - SDC4	TENASCIN	ECM-Receptor	KEGG: hsa04512
Lung epithelial cell	Macrophage	TNC	SDC4	0.00106805143047347	0	TNC_SDC4	TNC - SDC4	TENASCIN	ECM-Receptor	KEGG: hsa04512
Lung epithelial cell	Secretory cell	TNC	SDC4	0.000943123984980229	0	TNC_SDC4	TNC - SDC4	TENASCIN	ECM-Receptor	KEGG: hsa04512
Endothelial cell	Ciliated cell	TNXB	SDC4	0.00388546224451573	0	TNXB_SDC4	TNXB - SDC4	TENASCIN	ECM-Receptor	KEGG: hsa04512
Fibroblast	Ciliated cell	TNXB	SDC4	0.023481297479173	0	TNXB_SDC4	TNXB - SDC4	TENASCIN	ECM-Receptor	KEGG: hsa04512
Endothelial cell	Ionocyte cell	TNXB	SDC4	0.00487671225638641	0	TNXB_SDC4	TNXB - SDC4	TENASCIN	ECM-Receptor	KEGG: hsa04512
Fibroblast	Ionocyte cell	TNXB	SDC4	0.0293246182593277	0	TNXB_SDC4	TNXB - SDC4	TENASCIN	ECM-Receptor	KEGG: hsa04512
Endothelial cell	Lung epithelial cell	TNXB	SDC4	0.00810247689200721	0	TNXB_SDC4	TNXB - SDC4	TENASCIN	ECM-Receptor	KEGG: hsa04512
Fibroblast	Lung epithelial cell	TNXB	SDC4	0.0479426689344478	0	TNXB_SDC4	TNXB - SDC4	TENASCIN	ECM-Receptor	KEGG: hsa04512
Endothelial cell	Macrophage	TNXB	SDC4	0.00124510274977173	0	TNXB_SDC4	TNXB - SDC4	TENASCIN	ECM-Receptor	KEGG: hsa04512
Fibroblast	Macrophage	TNXB	SDC4	0.00762657431978051	0	TNXB_SDC4	TNXB - SDC4	TENASCIN	ECM-Receptor	KEGG: hsa04512
Endothelial cell	Secretory cell	TNXB	SDC4	0.00109948882487363	0	TNXB_SDC4	TNXB - SDC4	TENASCIN	ECM-Receptor	KEGG: hsa04512
Fibroblast	Secretory cell	TNXB	SDC4	0.0067396877673681	0	TNXB_SDC4	TNXB - SDC4	TENASCIN	ECM-Receptor	KEGG: hsa04512
Fibroblast	Ciliated cell	THBS1	SDC4	0.0104816600939123	0	THBS1_SDC4	THBS1 - SDC4	THBS	ECM-Receptor	KEGG: hsa04512
Macrophage	Ciliated cell	THBS1	SDC4	0.046578586258782	0	THBS1_SDC4	THBS1 - SDC4	THBS	ECM-Receptor	KEGG: hsa04512
Secretory cell	Ciliated cell	THBS1	SDC4	0.00874199954071059	0	THBS1_SDC4	THBS1 - SDC4	THBS	ECM-Receptor	KEGG: hsa04512
Fibroblast	Ionocyte cell	THBS1	SDC4	0.0131335292284245	0	THBS1_SDC4	THBS1 - SDC4	THBS	ECM-Receptor	KEGG: hsa04512
Macrophage	Ionocyte cell	THBS1	SDC4	0.0578292857890956	0	THBS1_SDC4	THBS1 - SDC4	THBS	ECM-Receptor	KEGG: hsa04512
Secretory cell	Ionocyte cell	THBS1	SDC4	0.010958607404886	0	THBS1_SDC4	THBS1 - SDC4	THBS	ECM-Receptor	KEGG: hsa04512
Fibroblast	Lung epithelial cell	THBS1	SDC4	0.021701765893706	0	THBS1_SDC4	THBS1 - SDC4	THBS	ECM-Receptor	KEGG: hsa04512
Macrophage	Lung epithelial cell	THBS1	SDC4	0.0928143549939728	0	THBS1_SDC4	THBS1 - SDC4	THBS	ECM-Receptor	KEGG: hsa04512
Secretory cell	Lung epithelial cell	THBS1	SDC4	0.018134010844663	0	THBS1_SDC4	THBS1 - SDC4	THBS	ECM-Receptor	KEGG: hsa04512
Fibroblast	Macrophage	THBS1	SDC4	0.00337404811625728	0	THBS1_SDC4	THBS1 - SDC4	THBS	ECM-Receptor	KEGG: hsa04512
Macrophage	Macrophage	THBS1	SDC4	0.0153739539679081	0	THBS1_SDC4	THBS1 - SDC4	THBS	ECM-Receptor	KEGG: hsa04512
Secretory cell	Macrophage	THBS1	SDC4	0.00281070029409889	0	THBS1_SDC4	THBS1 - SDC4	THBS	ECM-Receptor	KEGG: hsa04512
Fibroblast	Secretory cell	THBS1	SDC4	0.00298019840092573	0	THBS1_SDC4	THBS1 - SDC4	THBS	ECM-Receptor	KEGG: hsa04512
Macrophage	Secretory cell	THBS1	SDC4	0.0135984780316462	0	THBS1_SDC4	THBS1 - SDC4	THBS	ECM-Receptor	KEGG: hsa04512
Secretory cell	Secretory cell	THBS1	SDC4	0.00248244588622475	0	THBS1_SDC4	THBS1 - SDC4	THBS	ECM-Receptor	KEGG: hsa04512
Fibroblast	Ciliated cell	THBS2	SDC4	0.00853071690892541	0	THBS2_SDC4	THBS2 - SDC4	THBS	ECM-Receptor	KEGG: hsa04512
Fibroblast	Ionocyte cell	THBS2	SDC4	0.0106943302508421	0	THBS2_SDC4	THBS2 - SDC4	THBS	ECM-Receptor	KEGG: hsa04512
Fibroblast	Lung epithelial cell	THBS2	SDC4	0.0176997888046997	0	THBS2_SDC4	THBS2 - SDC4	THBS	ECM-Receptor	KEGG: hsa04512
Fibroblast	Macrophage	THBS2	SDC4	0.00274237277370475	0	THBS2_SDC4	THBS2 - SDC4	THBS	ECM-Receptor	KEGG: hsa04512
Fibroblast	Secretory cell	THBS2	SDC4	0.00242207877780749	0	THBS2_SDC4	THBS2 - SDC4	THBS	ECM-Receptor	KEGG: hsa04512
Fibroblast	Endothelial cell	THBS1	CD36	0.0104459469171888	0	THBS1_CD36	THBS1 - CD36	THBS	ECM-Receptor	KEGG: hsa04512
Macrophage	Endothelial cell	THBS1	CD36	0.0464256537719896	0	THBS1_CD36	THBS1 - CD36	THBS	ECM-Receptor	KEGG: hsa04512
Secretory cell	Endothelial cell	THBS1	CD36	0.00871216155880055	0	THBS1_CD36	THBS1 - CD36	THBS	ECM-Receptor	KEGG: hsa04512
Fibroblast	Lung epithelial cell	THBS1	CD36	0.00220200312712972	0	THBS1_CD36	THBS1 - CD36	THBS	ECM-Receptor	KEGG: hsa04512
Macrophage	Lung epithelial cell	THBS1	CD36	0.0100756365561901	0	THBS1_CD36	THBS1 - CD36	THBS	ECM-Receptor	KEGG: hsa04512
Secretory cell	Lung epithelial cell	THBS1	CD36	0.00183398564585171	0	THBS1_CD36	THBS1 - CD36	THBS	ECM-Receptor	KEGG: hsa04512
Fibroblast	Endothelial cell	THBS2	CD36	0.00850159388684758	0	THBS2_CD36	THBS2 - CD36	THBS	ECM-Receptor	KEGG: hsa04512
Fibroblast	Lung epithelial cell	THBS2	CD36	0.00178935924294937	0	THBS2_CD36	THBS2 - CD36	THBS	ECM-Receptor	KEGG: hsa04512
Fibroblast	Ciliated cell	THBS1	CD47	0.00683050240423731	0	THBS1_CD47	THBS1 - CD47	THBS	ECM-Receptor	KEGG: hsa04512
Macrophage	Ciliated cell	THBS1	CD47	0.0307441769585166	0	THBS1_CD47	THBS1 - CD47	THBS	ECM-Receptor	KEGG: hsa04512
Secretory cell	Ciliated cell	THBS1	CD47	0.00569334460765254	0	THBS1_CD47	THBS1 - CD47	THBS	ECM-Receptor	KEGG: hsa04512
Fibroblast	Endothelial cell	THBS1	CD47	0.00208957781706835	0	THBS1_CD47	THBS1 - CD47	THBS	ECM-Receptor	KEGG: hsa04512
Macrophage	Endothelial cell	THBS1	CD47	0.00956506919745103	0	THBS1_CD47	THBS1 - CD47	THBS	ECM-Receptor	KEGG: hsa04512
Secretory cell	Endothelial cell	THBS1	CD47	0.00174031703750244	0	THBS1_CD47	THBS1 - CD47	THBS	ECM-Receptor	KEGG: hsa04512
Fibroblast	Fibroblast	THBS1	CD47	0.00253453916667349	0	THBS1_CD47	THBS1 - CD47	THBS	ECM-Receptor	KEGG: hsa04512
Macrophage	Fibroblast	THBS1	CD47	0.0115834077540571	0	THBS1_CD47	THBS1 - CD47	THBS	ECM-Receptor	KEGG: hsa04512
Secretory cell	Fibroblast	THBS1	CD47	0.00211106301954775	0	THBS1_CD47	THBS1 - CD47	THBS	ECM-Receptor	KEGG: hsa04512
Fibroblast	Ionocyte cell	THBS1	CD47	0.0116908934470029	0	THBS1_CD47	THBS1 - CD47	THBS	ECM-Receptor	KEGG: hsa04512
Macrophage	Ionocyte cell	THBS1	CD47	0.0517344747123099	0	THBS1_CD47	THBS1 - CD47	THBS	ECM-Receptor	KEGG: hsa04512
Secretory cell	Ionocyte cell	THBS1	CD47	0.0097525122426971	0	THBS1_CD47	THBS1 - CD47	THBS	ECM-Receptor	KEGG: hsa04512
Fibroblast	Lung epithelial cell	THBS1	CD47	0.00652116769961341	0	THBS1_CD47	THBS1 - CD47	THBS	ECM-Receptor	KEGG: hsa04512
Macrophage	Lung epithelial cell	THBS1	CD47	0.0293838987441764	0	THBS1_CD47	THBS1 - CD47	THBS	ECM-Receptor	KEGG: hsa04512
Secretory cell	Lung epithelial cell	THBS1	CD47	0.00543522682574219	0	THBS1_CD47	THBS1 - CD47	THBS	ECM-Receptor	KEGG: hsa04512
Fibroblast	Macrophage	THBS1	CD47	0.00255974337574144	0	THBS1_CD47	THBS1 - CD47	THBS	ECM-Receptor	KEGG: hsa04512
Macrophage	Macrophage	THBS1	CD47	0.0116975413221274	0	THBS1_CD47	THBS1 - CD47	THBS	ECM-Receptor	KEGG: hsa04512
Secretory cell	Macrophage	THBS1	CD47	0.00213206505753835	0	THBS1_CD47	THBS1 - CD47	THBS	ECM-Receptor	KEGG: hsa04512
Fibroblast	Secretory cell	THBS1	CD47	0.00775110959216954	0	THBS1_CD47	THBS1 - CD47	THBS	ECM-Receptor	KEGG: hsa04512
Macrophage	Secretory cell	THBS1	CD47	0.0347749888315008	0	THBS1_CD47	THBS1 - CD47	THBS	ECM-Receptor	KEGG: hsa04512
Secretory cell	Secretory cell	THBS1	CD47	0.0064616841472032	0	THBS1_CD47	THBS1 - CD47	THBS	ECM-Receptor	KEGG: hsa04512
Fibroblast	SLC16A7+ cell	THBS1	CD47	0.00328791377725571	0	THBS1_CD47	THBS1 - CD47	THBS	ECM-Receptor	KEGG: hsa04512
Macrophage	SLC16A7+ cell	THBS1	CD47	0.0149860865755324	0	THBS1_CD47	THBS1 - CD47	THBS	ECM-Receptor	KEGG: hsa04512
Secretory cell	SLC16A7+ cell	THBS1	CD47	0.0027389078491782	0	THBS1_CD47	THBS1 - CD47	THBS	ECM-Receptor	KEGG: hsa04512
Fibroblast	T cell	THBS1	CD47	0.00292796382537552	0	THBS1_CD47	THBS1 - CD47	THBS	ECM-Receptor	KEGG: hsa04512
Macrophage	T cell	THBS1	CD47	0.0133626289324878	0	THBS1_CD47	THBS1 - CD47	THBS	ECM-Receptor	KEGG: hsa04512
Secretory cell	T cell	THBS1	CD47	0.00243891418437547	0	THBS1_CD47	THBS1 - CD47	THBS	ECM-Receptor	KEGG: hsa04512
Fibroblast	Ciliated cell	THBS2	CD47	0.00555533101844376	0	THBS2_CD47	THBS2 - CD47	THBS	ECM-Receptor	KEGG: hsa04512
Fibroblast	Endothelial cell	THBS2	CD47	0.00169796599720621	0	THBS2_CD47	THBS2 - CD47	THBS	ECM-Receptor	KEGG: hsa04512
Fibroblast	Fibroblast	THBS2	CD47	0.00205970840068472	0	THBS2_CD47	THBS2 - CD47	THBS	ECM-Receptor	KEGG: hsa04512
Fibroblast	Ionocyte cell	THBS2	CD47	0.00951704133017828	0	THBS2_CD47	THBS2 - CD47	THBS	ECM-Receptor	KEGG: hsa04512
Fibroblast	Lung epithelial cell	THBS2	CD47	0.00530343695102732	0	THBS2_CD47	THBS2 - CD47	THBS	ECM-Receptor	KEGG: hsa04512
Fibroblast	Macrophage	THBS2	CD47	0.0020802005991792	0	THBS2_CD47	THBS2 - CD47	THBS	ECM-Receptor	KEGG: hsa04512
Fibroblast	Secretory cell	THBS2	CD47	0.00630516318337547	0	THBS2_CD47	THBS2 - CD47	THBS	ECM-Receptor	KEGG: hsa04512
Fibroblast	SLC16A7+ cell	THBS2	CD47	0.00267232091066098	0	THBS2_CD47	THBS2 - CD47	THBS	ECM-Receptor	KEGG: hsa04512
Fibroblast	T cell	THBS2	CD47	0.00237960313687738	0	THBS2_CD47	THBS2 - CD47	THBS	ECM-Receptor	KEGG: hsa04512
Ciliated cell	Ciliated cell	AGRN	DAG1	0.000435949874583922	0	AGRN_DAG1	AGRN - DAG1	AGRN	ECM-Receptor	KEGG: hsa04512
Ionocyte cell	Ciliated cell	AGRN	DAG1	0.00100977967855146	0	AGRN_DAG1	AGRN - DAG1	AGRN	ECM-Receptor	KEGG: hsa04512
Ciliated cell	Ionocyte cell	AGRN	DAG1	0.000744292972669718	0	AGRN_DAG1	AGRN - DAG1	AGRN	ECM-Receptor	KEGG: hsa04512
Ionocyte cell	Ionocyte cell	AGRN	DAG1	0.00172328727946785	0	AGRN_DAG1	AGRN - DAG1	AGRN	ECM-Receptor	KEGG: hsa04512
Endothelial cell	Ciliated cell	HSPG2	DAG1	0.00101779134517863	0	HSPG2_DAG1	HSPG2 - DAG1	HSPG	ECM-Receptor	KEGG: hsa04512
Fibroblast	Ciliated cell	HSPG2	DAG1	0.000779022063243171	0	HSPG2_DAG1	HSPG2 - DAG1	HSPG	ECM-Receptor	KEGG: hsa04512
Ionocyte cell	Ciliated cell	HSPG2	DAG1	0.00193542510903326	0	HSPG2_DAG1	HSPG2 - DAG1	HSPG	ECM-Receptor	KEGG: hsa04512
Lung epithelial cell	Ciliated cell	HSPG2	DAG1	0.000349534597705588	0	HSPG2_DAG1	HSPG2 - DAG1	HSPG	ECM-Receptor	KEGG: hsa04512
Endothelial cell	Ionocyte cell	HSPG2	DAG1	0.00173695012530144	0	HSPG2_DAG1	HSPG2 - DAG1	HSPG	ECM-Receptor	KEGG: hsa04512
Fibroblast	Ionocyte cell	HSPG2	DAG1	0.00132969398411134	0	HSPG2_DAG1	HSPG2 - DAG1	HSPG	ECM-Receptor	KEGG: hsa04512
Ionocyte cell	Ionocyte cell	HSPG2	DAG1	0.00330083015930424	0	HSPG2_DAG1	HSPG2 - DAG1	HSPG	ECM-Receptor	KEGG: hsa04512
Lung epithelial cell	Ionocyte cell	HSPG2	DAG1	0.000596793504883212	0	HSPG2_DAG1	HSPG2 - DAG1	HSPG	ECM-Receptor	KEGG: hsa04512
Fibroblast	Ciliated cell	LAMA2	DAG1	0.00204814515385303	0	LAMA2_DAG1	LAMA2 - DAG1	LAMININ	ECM-Receptor	KEGG: hsa04512
Fibroblast	Ionocyte cell	LAMA2	DAG1	0.00349279372772743	0	LAMA2_DAG1	LAMA2 - DAG1	LAMININ	ECM-Receptor	KEGG: hsa04512
Ionocyte cell	Ciliated cell	LAMA3	DAG1	0.000900720287943227	0	LAMA3_DAG1	LAMA3 - DAG1	LAMININ	ECM-Receptor	KEGG: hsa04512
Ionocyte cell	Ionocyte cell	LAMA3	DAG1	0.00153728540182363	0	LAMA3_DAG1	LAMA3 - DAG1	LAMININ	ECM-Receptor	KEGG: hsa04512
Fibroblast	Ciliated cell	LAMA4	DAG1	0.000952058188435728	0	LAMA4_DAG1	LAMA4 - DAG1	LAMININ	ECM-Receptor	KEGG: hsa04512
Fibroblast	Ionocyte cell	LAMA4	DAG1	0.0016248462776374	0	LAMA4_DAG1	LAMA4 - DAG1	LAMININ	ECM-Receptor	KEGG: hsa04512
Ciliated cell	Ciliated cell	LAMA5	DAG1	6.71423087591395e-05	0	LAMA5_DAG1	LAMA5 - DAG1	LAMININ	ECM-Receptor	KEGG: hsa04512
Ionocyte cell	Ciliated cell	LAMA5	DAG1	0.000740133333411323	0	LAMA5_DAG1	LAMA5 - DAG1	LAMININ	ECM-Receptor	KEGG: hsa04512
Ciliated cell	Ionocyte cell	LAMA5	DAG1	0.00011466133237358	0	LAMA5_DAG1	LAMA5 - DAG1	LAMININ	ECM-Receptor	KEGG: hsa04512
Ionocyte cell	Ionocyte cell	LAMA5	DAG1	0.00126335050439671	0	LAMA5_DAG1	LAMA5 - DAG1	LAMININ	ECM-Receptor	KEGG: hsa04512
Fibroblast	Ciliated cell	LAMB1	DAG1	0.00308403397504006	0	LAMB1_DAG1	LAMB1 - DAG1	LAMININ	ECM-Receptor	KEGG: hsa04512
Fibroblast	Ionocyte cell	LAMB1	DAG1	0.00525549350891197	0	LAMB1_DAG1	LAMB1 - DAG1	LAMININ	ECM-Receptor	KEGG: hsa04512
Endothelial cell	Ciliated cell	LAMB2	DAG1	0.000675276306851397	0	LAMB2_DAG1	LAMB2 - DAG1	LAMININ	ECM-Receptor	KEGG: hsa04512
Fibroblast	Ciliated cell	LAMB2	DAG1	0.000581941287969871	0	LAMB2_DAG1	LAMB2 - DAG1	LAMININ	ECM-Receptor	KEGG: hsa04512
Ionocyte cell	Ciliated cell	LAMB2	DAG1	0.000955217357379399	0	LAMB2_DAG1	LAMB2 - DAG1	LAMININ	ECM-Receptor	KEGG: hsa04512
Endothelial cell	Ionocyte cell	LAMB2	DAG1	0.0011526974523641	0	LAMB2_DAG1	LAMB2 - DAG1	LAMININ	ECM-Receptor	KEGG: hsa04512
Fibroblast	Ionocyte cell	LAMB2	DAG1	0.000993440064422918	0	LAMB2_DAG1	LAMB2 - DAG1	LAMININ	ECM-Receptor	KEGG: hsa04512
Ionocyte cell	Ionocyte cell	LAMB2	DAG1	0.00163023428403803	0	LAMB2_DAG1	LAMB2 - DAG1	LAMININ	ECM-Receptor	KEGG: hsa04512
Ionocyte cell	Ciliated cell	LAMB3	DAG1	0.00108040715847626	0	LAMB3_DAG1	LAMB3 - DAG1	LAMININ	ECM-Receptor	KEGG: hsa04512
Lung epithelial cell	Ciliated cell	LAMB3	DAG1	0.000555650666155178	0	LAMB3_DAG1	LAMB3 - DAG1	LAMININ	ECM-Receptor	KEGG: hsa04512
Ionocyte cell	Ionocyte cell	LAMB3	DAG1	0.00184372784187675	0	LAMB3_DAG1	LAMB3 - DAG1	LAMININ	ECM-Receptor	KEGG: hsa04512
Lung epithelial cell	Ionocyte cell	LAMB3	DAG1	0.000948576623107377	0	LAMB3_DAG1	LAMB3 - DAG1	LAMININ	ECM-Receptor	KEGG: hsa04512
Fibroblast	Ciliated cell	LAMC1	DAG1	0.000867452805136167	0	LAMC1_DAG1	LAMC1 - DAG1	LAMININ	ECM-Receptor	KEGG: hsa04512
Ionocyte cell	Ciliated cell	LAMC1	DAG1	0.000560380244843355	0	LAMC1_DAG1	LAMC1 - DAG1	LAMININ	ECM-Receptor	KEGG: hsa04512
Fibroblast	Ionocyte cell	LAMC1	DAG1	0.00148054166596919	0	LAMC1_DAG1	LAMC1 - DAG1	LAMININ	ECM-Receptor	KEGG: hsa04512
Ionocyte cell	Ionocyte cell	LAMC1	DAG1	0.000956647501550351	0	LAMC1_DAG1	LAMC1 - DAG1	LAMININ	ECM-Receptor	KEGG: hsa04512
Ciliated cell	Ciliated cell	LAMC2	DAG1	0.00060725415761517	0	LAMC2_DAG1	LAMC2 - DAG1	LAMININ	ECM-Receptor	KEGG: hsa04512
Ionocyte cell	Ciliated cell	LAMC2	DAG1	0.000662135725951778	0	LAMC2_DAG1	LAMC2 - DAG1	LAMININ	ECM-Receptor	KEGG: hsa04512
Ciliated cell	Ionocyte cell	LAMC2	DAG1	0.00103663345057141	0	LAMC2_DAG1	LAMC2 - DAG1	LAMININ	ECM-Receptor	KEGG: hsa04512
Ionocyte cell	Ionocyte cell	LAMC2	DAG1	0.00113027697309546	0	LAMC2_DAG1	LAMC2 - DAG1	LAMININ	ECM-Receptor	KEGG: hsa04512
Dendritic cell	Ciliated cell	ADGRE5	CD55	0.0236586148611505	0	ADGRE5_CD55	ADGRE5 - CD55	ADGRE5	Cell-Cell Contact	PMID: 11297558
Macrophage	Ciliated cell	ADGRE5	CD55	0.038947808277932	0	ADGRE5_CD55	ADGRE5 - CD55	ADGRE5	Cell-Cell Contact	PMID: 11297558
Secretory cell	Ciliated cell	ADGRE5	CD55	0.00689693162872665	0.01	ADGRE5_CD55	ADGRE5 - CD55	ADGRE5	Cell-Cell Contact	PMID: 11297558
SLC16A7+ cell	Ciliated cell	ADGRE5	CD55	0.0133203838943385	0	ADGRE5_CD55	ADGRE5 - CD55	ADGRE5	Cell-Cell Contact	PMID: 11297558
T cell	Ciliated cell	ADGRE5	CD55	0.0333103582023984	0	ADGRE5_CD55	ADGRE5 - CD55	ADGRE5	Cell-Cell Contact	PMID: 11297558
Dendritic cell	Dendritic cell	ADGRE5	CD55	0.00828230157224161	0	ADGRE5_CD55	ADGRE5 - CD55	ADGRE5	Cell-Cell Contact	PMID: 11297558
Macrophage	Dendritic cell	ADGRE5	CD55	0.0137748689321981	0	ADGRE5_CD55	ADGRE5 - CD55	ADGRE5	Cell-Cell Contact	PMID: 11297558
T cell	Dendritic cell	ADGRE5	CD55	0.0117365467507102	0	ADGRE5_CD55	ADGRE5 - CD55	ADGRE5	Cell-Cell Contact	PMID: 11297558
Macrophage	Fibroblast	ADGRE5	CD55	0.0065023369916061	0.01	ADGRE5_CD55	ADGRE5 - CD55	ADGRE5	Cell-Cell Contact	PMID: 11297558
Ciliated cell	Ionocyte cell	ADGRE5	CD55	0.00937106527422924	0	ADGRE5_CD55	ADGRE5 - CD55	ADGRE5	Cell-Cell Contact	PMID: 11297558
Dendritic cell	Ionocyte cell	ADGRE5	CD55	0.0517448719244476	0	ADGRE5_CD55	ADGRE5 - CD55	ADGRE5	Cell-Cell Contact	PMID: 11297558
Ionocyte cell	Ionocyte cell	ADGRE5	CD55	0.00607951574905485	0	ADGRE5_CD55	ADGRE5 - CD55	ADGRE5	Cell-Cell Contact	PMID: 11297558
Lung epithelial cell	Ionocyte cell	ADGRE5	CD55	0.0127559999420051	0	ADGRE5_CD55	ADGRE5 - CD55	ADGRE5	Cell-Cell Contact	PMID: 11297558
Macrophage	Ionocyte cell	ADGRE5	CD55	0.0836298794056227	0	ADGRE5_CD55	ADGRE5 - CD55	ADGRE5	Cell-Cell Contact	PMID: 11297558
Neuroendocrine cell	Ionocyte cell	ADGRE5	CD55	0.00924975931147214	0.01	ADGRE5_CD55	ADGRE5 - CD55	ADGRE5	Cell-Cell Contact	PMID: 11297558
Secretory cell	Ionocyte cell	ADGRE5	CD55	0.0153984362249184	0	ADGRE5_CD55	ADGRE5 - CD55	ADGRE5	Cell-Cell Contact	PMID: 11297558
SLC16A7+ cell	Ionocyte cell	ADGRE5	CD55	0.0295045232388134	0	ADGRE5_CD55	ADGRE5 - CD55	ADGRE5	Cell-Cell Contact	PMID: 11297558
T cell	Ionocyte cell	ADGRE5	CD55	0.0720095728055967	0	ADGRE5_CD55	ADGRE5 - CD55	ADGRE5	Cell-Cell Contact	PMID: 11297558
Dendritic cell	Lung epithelial cell	ADGRE5	CD55	0.0180174727548027	0	ADGRE5_CD55	ADGRE5 - CD55	ADGRE5	Cell-Cell Contact	PMID: 11297558
Macrophage	Lung epithelial cell	ADGRE5	CD55	0.0297722887557003	0	ADGRE5_CD55	ADGRE5 - CD55	ADGRE5	Cell-Cell Contact	PMID: 11297558
Secretory cell	Lung epithelial cell	ADGRE5	CD55	0.00523101938296942	0.03	ADGRE5_CD55	ADGRE5 - CD55	ADGRE5	Cell-Cell Contact	PMID: 11297558
SLC16A7+ cell	Lung epithelial cell	ADGRE5	CD55	0.0101187342026871	0	ADGRE5_CD55	ADGRE5 - CD55	ADGRE5	Cell-Cell Contact	PMID: 11297558
T cell	Lung epithelial cell	ADGRE5	CD55	0.0254277981508922	0	ADGRE5_CD55	ADGRE5 - CD55	ADGRE5	Cell-Cell Contact	PMID: 11297558
Ciliated cell	Macrophage	ADGRE5	CD55	0.00823046501998835	0	ADGRE5_CD55	ADGRE5 - CD55	ADGRE5	Cell-Cell Contact	PMID: 11297558
Dendritic cell	Macrophage	ADGRE5	CD55	0.0456845877168934	0	ADGRE5_CD55	ADGRE5 - CD55	ADGRE5	Cell-Cell Contact	PMID: 11297558
Lung epithelial cell	Macrophage	ADGRE5	CD55	0.0112080633658444	0	ADGRE5_CD55	ADGRE5 - CD55	ADGRE5	Cell-Cell Contact	PMID: 11297558
Macrophage	Macrophage	ADGRE5	CD55	0.0741271899154573	0	ADGRE5_CD55	ADGRE5 - CD55	ADGRE5	Cell-Cell Contact	PMID: 11297558
Neuroendocrine cell	Macrophage	ADGRE5	CD55	0.00812380274528307	0.03	ADGRE5_CD55	ADGRE5 - CD55	ADGRE5	Cell-Cell Contact	PMID: 11297558
Secretory cell	Macrophage	ADGRE5	CD55	0.0135342367848888	0	ADGRE5_CD55	ADGRE5 - CD55	ADGRE5	Cell-Cell Contact	PMID: 11297558
SLC16A7+ cell	Macrophage	ADGRE5	CD55	0.0259776385044275	0	ADGRE5_CD55	ADGRE5 - CD55	ADGRE5	Cell-Cell Contact	PMID: 11297558
T cell	Macrophage	ADGRE5	CD55	0.0637354386698292	0	ADGRE5_CD55	ADGRE5 - CD55	ADGRE5	Cell-Cell Contact	PMID: 11297558
Dendritic cell	Neuroendocrine cell	ADGRE5	CD55	0.0267765719381879	0	ADGRE5_CD55	ADGRE5 - CD55	ADGRE5	Cell-Cell Contact	PMID: 11297558
Macrophage	Neuroendocrine cell	ADGRE5	CD55	0.0439899349360319	0	ADGRE5_CD55	ADGRE5 - CD55	ADGRE5	Cell-Cell Contact	PMID: 11297558
Secretory cell	Neuroendocrine cell	ADGRE5	CD55	0.00782357598856557	0.03	ADGRE5_CD55	ADGRE5 - CD55	ADGRE5	Cell-Cell Contact	PMID: 11297558
SLC16A7+ cell	Neuroendocrine cell	ADGRE5	CD55	0.0150969382172889	0	ADGRE5_CD55	ADGRE5 - CD55	ADGRE5	Cell-Cell Contact	PMID: 11297558
T cell	Neuroendocrine cell	ADGRE5	CD55	0.0376512608620357	0	ADGRE5_CD55	ADGRE5 - CD55	ADGRE5	Cell-Cell Contact	PMID: 11297558
Dendritic cell	Secretory cell	ADGRE5	CD55	0.0227935648181956	0	ADGRE5_CD55	ADGRE5 - CD55	ADGRE5	Cell-Cell Contact	PMID: 11297558
Lung epithelial cell	Secretory cell	ADGRE5	CD55	0.00549264867286306	0.01	ADGRE5_CD55	ADGRE5 - CD55	ADGRE5	Cell-Cell Contact	PMID: 11297558
Macrophage	Secretory cell	ADGRE5	CD55	0.037545224037629	0	ADGRE5_CD55	ADGRE5 - CD55	ADGRE5	Cell-Cell Contact	PMID: 11297558
Secretory cell	Secretory cell	ADGRE5	CD55	0.00664058480982733	0	ADGRE5_CD55	ADGRE5 - CD55	ADGRE5	Cell-Cell Contact	PMID: 11297558
SLC16A7+ cell	Secretory cell	ADGRE5	CD55	0.0128283726758092	0	ADGRE5_CD55	ADGRE5 - CD55	ADGRE5	Cell-Cell Contact	PMID: 11297558
T cell	Secretory cell	ADGRE5	CD55	0.0321040074652028	0	ADGRE5_CD55	ADGRE5 - CD55	ADGRE5	Cell-Cell Contact	PMID: 11297558
Dendritic cell	T cell	ADGRE5	CD55	0.0106751905859473	0	ADGRE5_CD55	ADGRE5 - CD55	ADGRE5	Cell-Cell Contact	PMID: 11297558
Macrophage	T cell	ADGRE5	CD55	0.0177262836620309	0	ADGRE5_CD55	ADGRE5 - CD55	ADGRE5	Cell-Cell Contact	PMID: 11297558
T cell	T cell	ADGRE5	CD55	0.0151122145446394	0	ADGRE5_CD55	ADGRE5 - CD55	ADGRE5	Cell-Cell Contact	PMID: 11297558
Ciliated cell	Ciliated cell	APP	CD74	0.105309350772446	0	APP_CD74	APP - CD74	APP	Cell-Cell Contact	PMID: 19849849
Endothelial cell	Ciliated cell	APP	CD74	0.151334259384985	0	APP_CD74	APP - CD74	APP	Cell-Cell Contact	PMID: 19849849
Fibroblast	Ciliated cell	APP	CD74	0.0647455901541305	0	APP_CD74	APP - CD74	APP	Cell-Cell Contact	PMID: 19849849
Ionocyte cell	Ciliated cell	APP	CD74	0.0690989505672344	0	APP_CD74	APP - CD74	APP	Cell-Cell Contact	PMID: 19849849
Ciliated cell	Dendritic cell	APP	CD74	0.0551967042969051	0	APP_CD74	APP - CD74	APP	Cell-Cell Contact	PMID: 19849849
Endothelial cell	Dendritic cell	APP	CD74	0.0813105717290632	0	APP_CD74	APP - CD74	APP	Cell-Cell Contact	PMID: 19849849
Ionocyte cell	Dendritic cell	APP	CD74	0.0355330899044969	0.01	APP_CD74	APP - CD74	APP	Cell-Cell Contact	PMID: 19849849
Ciliated cell	Endothelial cell	APP	CD74	0.157338726407379	0	APP_CD74	APP - CD74	APP	Cell-Cell Contact	PMID: 19849849
Endothelial cell	Endothelial cell	APP	CD74	0.220498681600708	0	APP_CD74	APP - CD74	APP	Cell-Cell Contact	PMID: 19849849
Fibroblast	Endothelial cell	APP	CD74	0.0989504269473798	0	APP_CD74	APP - CD74	APP	Cell-Cell Contact	PMID: 19849849
Ionocyte cell	Endothelial cell	APP	CD74	0.10534459976855	0	APP_CD74	APP - CD74	APP	Cell-Cell Contact	PMID: 19849849
Ciliated cell	Fibroblast	APP	CD74	0.0662324366831404	0	APP_CD74	APP - CD74	APP	Cell-Cell Contact	PMID: 19849849
Endothelial cell	Fibroblast	APP	CD74	0.0970311676273021	0	APP_CD74	APP - CD74	APP	Cell-Cell Contact	PMID: 19849849
Fibroblast	Fibroblast	APP	CD74	0.0400468516416285	0	APP_CD74	APP - CD74	APP	Cell-Cell Contact	PMID: 19849849
Ionocyte cell	Fibroblast	APP	CD74	0.0428155454253411	0	APP_CD74	APP - CD74	APP	Cell-Cell Contact	PMID: 19849849
Ciliated cell	Ionocyte cell	APP	CD74	0.101615251873267	0	APP_CD74	APP - CD74	APP	Cell-Cell Contact	PMID: 19849849
Endothelial cell	Ionocyte cell	APP	CD74	0.146289656176028	0	APP_CD74	APP - CD74	APP	Cell-Cell Contact	PMID: 19849849
Fibroblast	Ionocyte cell	APP	CD74	0.0623752073448724	0	APP_CD74	APP - CD74	APP	Cell-Cell Contact	PMID: 19849849
Ionocyte cell	Ionocyte cell	APP	CD74	0.0665805342895096	0	APP_CD74	APP - CD74	APP	Cell-Cell Contact	PMID: 19849849
Ciliated cell	Lung epithelial cell	APP	CD74	0.162992151118391	0	APP_CD74	APP - CD74	APP	Cell-Cell Contact	PMID: 19849849
Endothelial cell	Lung epithelial cell	APP	CD74	0.227808014446818	0	APP_CD74	APP - CD74	APP	Cell-Cell Contact	PMID: 19849849
Fibroblast	Lung epithelial cell	APP	CD74	0.102761716288548	0	APP_CD74	APP - CD74	APP	Cell-Cell Contact	PMID: 19849849
Ionocyte cell	Lung epithelial cell	APP	CD74	0.10937227957549	0	APP_CD74	APP - CD74	APP	Cell-Cell Contact	PMID: 19849849
Ciliated cell	Macrophage	APP	CD74	0.138513443362624	0	APP_CD74	APP - CD74	APP	Cell-Cell Contact	PMID: 19849849
Endothelial cell	Macrophage	APP	CD74	0.195873013964197	0	APP_CD74	APP - CD74	APP	Cell-Cell Contact	PMID: 19849849
Fibroblast	Macrophage	APP	CD74	0.086394940371707	0	APP_CD74	APP - CD74	APP	Cell-Cell Contact	PMID: 19849849
Ionocyte cell	Macrophage	APP	CD74	0.0920606726261784	0	APP_CD74	APP - CD74	APP	Cell-Cell Contact	PMID: 19849849
Ciliated cell	Neuroendocrine cell	APP	CD74	0.102743444109875	0	APP_CD74	APP - CD74	APP	Cell-Cell Contact	PMID: 19849849
Endothelial cell	Neuroendocrine cell	APP	CD74	0.147832231187754	0	APP_CD74	APP - CD74	APP	Cell-Cell Contact	PMID: 19849849
Fibroblast	Neuroendocrine cell	APP	CD74	0.0630983326887304	0	APP_CD74	APP - CD74	APP	Cell-Cell Contact	PMID: 19849849
Ionocyte cell	Neuroendocrine cell	APP	CD74	0.0673489107407739	0	APP_CD74	APP - CD74	APP	Cell-Cell Contact	PMID: 19849849
Ciliated cell	Secretory cell	APP	CD74	0.17140810744141	0	APP_CD74	APP - CD74	APP	Cell-Cell Contact	PMID: 19849849
Endothelial cell	Secretory cell	APP	CD74	0.238616591168266	0	APP_CD74	APP - CD74	APP	Cell-Cell Contact	PMID: 19849849
Fibroblast	Secretory cell	APP	CD74	0.108470755745646	0	APP_CD74	APP - CD74	APP	Cell-Cell Contact	PMID: 19849849
Ionocyte cell	Secretory cell	APP	CD74	0.115401340089283	0	APP_CD74	APP - CD74	APP	Cell-Cell Contact	PMID: 19849849
Ciliated cell	SLC16A7+ cell	APP	CD74	0.0906880494259719	0	APP_CD74	APP - CD74	APP	Cell-Cell Contact	PMID: 19849849
Endothelial cell	SLC16A7+ cell	APP	CD74	0.13126029635783	0	APP_CD74	APP - CD74	APP	Cell-Cell Contact	PMID: 19849849
Fibroblast	SLC16A7+ cell	APP	CD74	0.0554074387991052	0	APP_CD74	APP - CD74	APP	Cell-Cell Contact	PMID: 19849849
Ionocyte cell	SLC16A7+ cell	APP	CD74	0.0591726463507761	0	APP_CD74	APP - CD74	APP	Cell-Cell Contact	PMID: 19849849
Ciliated cell	T cell	APP	CD74	0.0562032092466566	0	APP_CD74	APP - CD74	APP	Cell-Cell Contact	PMID: 19849849
Endothelial cell	T cell	APP	CD74	0.0827515527846655	0	APP_CD74	APP - CD74	APP	Cell-Cell Contact	PMID: 19849849
Ionocyte cell	T cell	APP	CD74	0.0361947676463115	0.01	APP_CD74	APP - CD74	APP	Cell-Cell Contact	PMID: 19849849
Ionocyte cell	Ionocyte cell	CADM1	CADM1	0.0461089350430058	0	CADM1_CADM1	CADM1 - CADM1	CADM	Cell-Cell Contact	PMID: 24503895
Lung epithelial cell	Ionocyte cell	CADM1	CADM1	0.017788246277258	0	CADM1_CADM1	CADM1 - CADM1	CADM	Cell-Cell Contact	PMID: 24503895
Ionocyte cell	Lung epithelial cell	CADM1	CADM1	0.017788246277258	0	CADM1_CADM1	CADM1 - CADM1	CADM	Cell-Cell Contact	PMID: 24503895
Lung epithelial cell	Lung epithelial cell	CADM1	CADM1	0.00673957999442098	0	CADM1_CADM1	CADM1 - CADM1	CADM	Cell-Cell Contact	PMID: 24503895
Dendritic cell	Dendritic cell	CD22	PTPRC	0.0106191142777964	0	CD22_PTPRC	CD22 - PTPRC	CD22	Cell-Cell Contact	KEGG: hsa04514
Dendritic cell	Macrophage	CD22	PTPRC	0.0255688987301054	0	CD22_PTPRC	CD22 - PTPRC	CD22	Cell-Cell Contact	KEGG: hsa04514
Dendritic cell	Neuroendocrine cell	CD22	PTPRC	0.00284989349881754	0	CD22_PTPRC	CD22 - PTPRC	CD22	Cell-Cell Contact	KEGG: hsa04514
Dendritic cell	Secretory cell	CD22	PTPRC	0.00391896202202858	0	CD22_PTPRC	CD22 - PTPRC	CD22	Cell-Cell Contact	KEGG: hsa04514
Dendritic cell	SLC16A7+ cell	CD22	PTPRC	0.0263336085877009	0	CD22_PTPRC	CD22 - PTPRC	CD22	Cell-Cell Contact	KEGG: hsa04514
Dendritic cell	T cell	CD22	PTPRC	0.0287820374451269	0	CD22_PTPRC	CD22 - PTPRC	CD22	Cell-Cell Contact	KEGG: hsa04514
SLC16A7+ cell	Ciliated cell	CD226	NECTIN2	0.00117661783190124	0	CD226_NECTIN2	CD226 - NECTIN2	CD226	Cell-Cell Contact	PMID: 24440149
SLC16A7+ cell	Endothelial cell	CD226	NECTIN2	0.00324923845905568	0	CD226_NECTIN2	CD226 - NECTIN2	CD226	Cell-Cell Contact	PMID: 24440149
SLC16A7+ cell	Fibroblast	CD226	NECTIN2	0.00129573141344382	0	CD226_NECTIN2	CD226 - NECTIN2	CD226	Cell-Cell Contact	PMID: 24440149
SLC16A7+ cell	Ionocyte cell	CD226	NECTIN2	0.00254798062813048	0	CD226_NECTIN2	CD226 - NECTIN2	CD226	Cell-Cell Contact	PMID: 24440149
SLC16A7+ cell	Lung epithelial cell	CD226	NECTIN2	0.00162019516773288	0	CD226_NECTIN2	CD226 - NECTIN2	CD226	Cell-Cell Contact	PMID: 24440149
SLC16A7+ cell	Secretory cell	CD226	NECTIN2	0.0015392306269193	0	CD226_NECTIN2	CD226 - NECTIN2	CD226	Cell-Cell Contact	PMID: 24440149
Dendritic cell	Dendritic cell	PTPRC	CD22	0.0106191142777964	0	PTPRC_CD22	PTPRC - CD22	CD45	Cell-Cell Contact	PMID: 12115612
Macrophage	Dendritic cell	PTPRC	CD22	0.0255688987301054	0	PTPRC_CD22	PTPRC - CD22	CD45	Cell-Cell Contact	PMID: 12115612
Neuroendocrine cell	Dendritic cell	PTPRC	CD22	0.00284989349881754	0	PTPRC_CD22	PTPRC - CD22	CD45	Cell-Cell Contact	PMID: 12115612
Secretory cell	Dendritic cell	PTPRC	CD22	0.00391896202202858	0	PTPRC_CD22	PTPRC - CD22	CD45	Cell-Cell Contact	PMID: 12115612
SLC16A7+ cell	Dendritic cell	PTPRC	CD22	0.0263336085877009	0	PTPRC_CD22	PTPRC - CD22	CD45	Cell-Cell Contact	PMID: 12115612
T cell	Dendritic cell	PTPRC	CD22	0.0287820374451269	0	PTPRC_CD22	PTPRC - CD22	CD45	Cell-Cell Contact	PMID: 12115612
Dendritic cell	Macrophage	PTPRC	MRC1	0.00938805320483204	0	PTPRC_MRC1	PTPRC - MRC1	CD45	Cell-Cell Contact	PMID: 27601670; PMID: 10575006
Macrophage	Macrophage	PTPRC	MRC1	0.0226443936868529	0	PTPRC_MRC1	PTPRC - MRC1	CD45	Cell-Cell Contact	PMID: 27601670; PMID: 10575006
Neuroendocrine cell	Macrophage	PTPRC	MRC1	0.00251721726069385	0	PTPRC_MRC1	PTPRC - MRC1	CD45	Cell-Cell Contact	PMID: 27601670; PMID: 10575006
Secretory cell	Macrophage	PTPRC	MRC1	0.00346192361743374	0	PTPRC_MRC1	PTPRC - MRC1	CD45	Cell-Cell Contact	PMID: 27601670; PMID: 10575006
SLC16A7+ cell	Macrophage	PTPRC	MRC1	0.0233237315455852	0	PTPRC_MRC1	PTPRC - MRC1	CD45	Cell-Cell Contact	PMID: 27601670; PMID: 10575006
T cell	Macrophage	PTPRC	MRC1	0.0254996391287786	0	PTPRC_MRC1	PTPRC - MRC1	CD45	Cell-Cell Contact	PMID: 27601670; PMID: 10575006
Dendritic cell	Neuroendocrine cell	PTPRC	MRC1	0.00724640847573674	0	PTPRC_MRC1	PTPRC - MRC1	CD45	Cell-Cell Contact	PMID: 27601670; PMID: 10575006
Macrophage	Neuroendocrine cell	PTPRC	MRC1	0.0175321746527776	0	PTPRC_MRC1	PTPRC - MRC1	CD45	Cell-Cell Contact	PMID: 27601670; PMID: 10575006
Neuroendocrine cell	Neuroendocrine cell	PTPRC	MRC1	0.00193990894842658	0.04	PTPRC_MRC1	PTPRC - MRC1	CD45	Cell-Cell Contact	PMID: 27601670; PMID: 10575006
Secretory cell	Neuroendocrine cell	PTPRC	MRC1	0.00266853233698816	0.02	PTPRC_MRC1	PTPRC - MRC1	CD45	Cell-Cell Contact	PMID: 27601670; PMID: 10575006
SLC16A7+ cell	Neuroendocrine cell	PTPRC	MRC1	0.0180609787277645	0	PTPRC_MRC1	PTPRC - MRC1	CD45	Cell-Cell Contact	PMID: 27601670; PMID: 10575006
T cell	Neuroendocrine cell	PTPRC	MRC1	0.0197558469966915	0	PTPRC_MRC1	PTPRC - MRC1	CD45	Cell-Cell Contact	PMID: 27601670; PMID: 10575006
Dendritic cell	Secretory cell	PTPRC	MRC1	0.0201040359800104	0	PTPRC_MRC1	PTPRC - MRC1	CD45	Cell-Cell Contact	PMID: 27601670; PMID: 10575006
Macrophage	Secretory cell	PTPRC	MRC1	0.0477622508558937	0	PTPRC_MRC1	PTPRC - MRC1	CD45	Cell-Cell Contact	PMID: 27601670; PMID: 10575006
Neuroendocrine cell	Secretory cell	PTPRC	MRC1	0.00543350934817861	0	PTPRC_MRC1	PTPRC - MRC1	CD45	Cell-Cell Contact	PMID: 27601670; PMID: 10575006
Secretory cell	Secretory cell	PTPRC	MRC1	0.00746450365269816	0	PTPRC_MRC1	PTPRC - MRC1	CD45	Cell-Cell Contact	PMID: 27601670; PMID: 10575006
SLC16A7+ cell	Secretory cell	PTPRC	MRC1	0.0491572308505402	0	PTPRC_MRC1	PTPRC - MRC1	CD45	Cell-Cell Contact	PMID: 27601670; PMID: 10575006
T cell	Secretory cell	PTPRC	MRC1	0.0536108958731408	0	PTPRC_MRC1	PTPRC - MRC1	CD45	Cell-Cell Contact	PMID: 27601670; PMID: 10575006
Ciliated cell	Ciliated cell	CD46	JAG1	0.00685634408328105	0	CD46_JAG1	CD46 - JAG1	CD46	Cell-Cell Contact	PMID: 23086448
Dendritic cell	Ciliated cell	CD46	JAG1	0.00206268701306139	0	CD46_JAG1	CD46 - JAG1	CD46	Cell-Cell Contact	PMID: 23086448
Endothelial cell	Ciliated cell	CD46	JAG1	0.00243989681282698	0	CD46_JAG1	CD46 - JAG1	CD46	Cell-Cell Contact	PMID: 23086448
Fibroblast	Ciliated cell	CD46	JAG1	0.00363986603362912	0	CD46_JAG1	CD46 - JAG1	CD46	Cell-Cell Contact	PMID: 23086448
Ionocyte cell	Ciliated cell	CD46	JAG1	0.00586881407059638	0	CD46_JAG1	CD46 - JAG1	CD46	Cell-Cell Contact	PMID: 23086448
Lung epithelial cell	Ciliated cell	CD46	JAG1	0.0038129729223179	0	CD46_JAG1	CD46 - JAG1	CD46	Cell-Cell Contact	PMID: 23086448
Macrophage	Ciliated cell	CD46	JAG1	0.00213693376509033	0	CD46_JAG1	CD46 - JAG1	CD46	Cell-Cell Contact	PMID: 23086448
Neuroendocrine cell	Ciliated cell	CD46	JAG1	0.001457814483036	0	CD46_JAG1	CD46 - JAG1	CD46	Cell-Cell Contact	PMID: 23086448
Secretory cell	Ciliated cell	CD46	JAG1	0.00542640307746994	0	CD46_JAG1	CD46 - JAG1	CD46	Cell-Cell Contact	PMID: 23086448
SLC16A7+ cell	Ciliated cell	CD46	JAG1	0.00228966464517748	0	CD46_JAG1	CD46 - JAG1	CD46	Cell-Cell Contact	PMID: 23086448
T cell	Ciliated cell	CD46	JAG1	0.00219519627317643	0	CD46_JAG1	CD46 - JAG1	CD46	Cell-Cell Contact	PMID: 23086448
Ciliated cell	Macrophage	CD99	PILRA	0.00514409268813973	0	CD99_PILRA	CD99 - PILRA	CD99	Cell-Cell Contact	PMID: 18234675
Dendritic cell	Macrophage	CD99	PILRA	0.00277108454494184	0	CD99_PILRA	CD99 - PILRA	CD99	Cell-Cell Contact	PMID: 18234675
Endothelial cell	Macrophage	CD99	PILRA	0.0173874369722063	0	CD99_PILRA	CD99 - PILRA	CD99	Cell-Cell Contact	PMID: 18234675
Fibroblast	Macrophage	CD99	PILRA	0.0100036078368881	0	CD99_PILRA	CD99 - PILRA	CD99	Cell-Cell Contact	PMID: 18234675
Ionocyte cell	Macrophage	CD99	PILRA	0.00409664052375053	0	CD99_PILRA	CD99 - PILRA	CD99	Cell-Cell Contact	PMID: 18234675
Lung epithelial cell	Macrophage	CD99	PILRA	0.00136230368093641	0	CD99_PILRA	CD99 - PILRA	CD99	Cell-Cell Contact	PMID: 18234675
Macrophage	Macrophage	CD99	PILRA	0.00163149337776215	0	CD99_PILRA	CD99 - PILRA	CD99	Cell-Cell Contact	PMID: 18234675
Secretory cell	Macrophage	CD99	PILRA	0.00188566778829932	0	CD99_PILRA	CD99 - PILRA	CD99	Cell-Cell Contact	PMID: 18234675
SLC16A7+ cell	Macrophage	CD99	PILRA	0.00341958014045152	0	CD99_PILRA	CD99 - PILRA	CD99	Cell-Cell Contact	PMID: 18234675
T cell	Macrophage	CD99	PILRA	0.00326836331738127	0	CD99_PILRA	CD99 - PILRA	CD99	Cell-Cell Contact	PMID: 18234675
Ciliated cell	Secretory cell	CD99	PILRA	0.00142994684429486	0	CD99_PILRA	CD99 - PILRA	CD99	Cell-Cell Contact	PMID: 18234675
Dendritic cell	Secretory cell	CD99	PILRA	0.000768977400050719	0	CD99_PILRA	CD99 - PILRA	CD99	Cell-Cell Contact	PMID: 18234675
Endothelial cell	Secretory cell	CD99	PILRA	0.00487666497215396	0	CD99_PILRA	CD99 - PILRA	CD99	Cell-Cell Contact	PMID: 18234675
Fibroblast	Secretory cell	CD99	PILRA	0.00279062930791324	0	CD99_PILRA	CD99 - PILRA	CD99	Cell-Cell Contact	PMID: 18234675
Ionocyte cell	Secretory cell	CD99	PILRA	0.00113791269509936	0	CD99_PILRA	CD99 - PILRA	CD99	Cell-Cell Contact	PMID: 18234675
Lung epithelial cell	Secretory cell	CD99	PILRA	0.000377654517488203	0	CD99_PILRA	CD99 - PILRA	CD99	Cell-Cell Contact	PMID: 18234675
Macrophage	Secretory cell	CD99	PILRA	0.000452366766469507	0	CD99_PILRA	CD99 - PILRA	CD99	Cell-Cell Contact	PMID: 18234675
Secretory cell	Secretory cell	CD99	PILRA	0.000522938330234531	0	CD99_PILRA	CD99 - PILRA	CD99	Cell-Cell Contact	PMID: 18234675
SLC16A7+ cell	Secretory cell	CD99	PILRA	0.000949381321554856	0	CD99_PILRA	CD99 - PILRA	CD99	Cell-Cell Contact	PMID: 18234675
T cell	Secretory cell	CD99	PILRA	0.000907299401271803	0	CD99_PILRA	CD99 - PILRA	CD99	Cell-Cell Contact	PMID: 18234675
Endothelial cell	Ciliated cell	CD99	CD99	0.0366273331553523	0	CD99_CD99	CD99 - CD99	CD99	Cell-Cell Contact	KEGG: hsa04514
Fibroblast	Ciliated cell	CD99	CD99	0.0212496939422062	0	CD99_CD99	CD99 - CD99	CD99	Cell-Cell Contact	KEGG: hsa04514
Ionocyte cell	Ciliated cell	CD99	CD99	0.00876086166983879	0.02	CD99_CD99	CD99 - CD99	CD99	Cell-Cell Contact	KEGG: hsa04514
SLC16A7+ cell	Ciliated cell	CD99	CD99	0.00731860052621078	0.03	CD99_CD99	CD99 - CD99	CD99	Cell-Cell Contact	KEGG: hsa04514
Endothelial cell	Dendritic cell	CD99	CD99	0.0200231818732103	0	CD99_CD99	CD99 - CD99	CD99	Cell-Cell Contact	KEGG: hsa04514
Fibroblast	Dendritic cell	CD99	CD99	0.0115331827664865	0	CD99_CD99	CD99 - CD99	CD99	Cell-Cell Contact	KEGG: hsa04514
Ciliated cell	Endothelial cell	CD99	CD99	0.0366273331553523	0	CD99_CD99	CD99 - CD99	CD99	Cell-Cell Contact	KEGG: hsa04514
Dendritic cell	Endothelial cell	CD99	CD99	0.0200231818732103	0	CD99_CD99	CD99 - CD99	CD99	Cell-Cell Contact	KEGG: hsa04514
Endothelial cell	Endothelial cell	CD99	CD99	0.115131548050563	0	CD99_CD99	CD99 - CD99	CD99	Cell-Cell Contact	KEGG: hsa04514
Fibroblast	Endothelial cell	CD99	CD99	0.0691608116461249	0	CD99_CD99	CD99 - CD99	CD99	Cell-Cell Contact	KEGG: hsa04514
Ionocyte cell	Endothelial cell	CD99	CD99	0.0293583706582776	0	CD99_CD99	CD99 - CD99	CD99	Cell-Cell Contact	KEGG: hsa04514
Lung epithelial cell	Endothelial cell	CD99	CD99	0.00993101882331555	0	CD99_CD99	CD99 - CD99	CD99	Cell-Cell Contact	KEGG: hsa04514
Macrophage	Endothelial cell	CD99	CD99	0.0118732462990005	0	CD99_CD99	CD99 - CD99	CD99	Cell-Cell Contact	KEGG: hsa04514
Secretory cell	Endothelial cell	CD99	CD99	0.0137011118097977	0	CD99_CD99	CD99 - CD99	CD99	Cell-Cell Contact	KEGG: hsa04514
SLC16A7+ cell	Endothelial cell	CD99	CD99	0.0246094195070429	0	CD99_CD99	CD99 - CD99	CD99	Cell-Cell Contact	KEGG: hsa04514
T cell	Endothelial cell	CD99	CD99	0.023543306021462	0	CD99_CD99	CD99 - CD99	CD99	Cell-Cell Contact	KEGG: hsa04514
Ciliated cell	Fibroblast	CD99	CD99	0.0212496939422062	0	CD99_CD99	CD99 - CD99	CD99	Cell-Cell Contact	KEGG: hsa04514
Dendritic cell	Fibroblast	CD99	CD99	0.0115331827664865	0	CD99_CD99	CD99 - CD99	CD99	Cell-Cell Contact	KEGG: hsa04514
Endothelial cell	Fibroblast	CD99	CD99	0.0691608116461249	0	CD99_CD99	CD99 - CD99	CD99	Cell-Cell Contact	KEGG: hsa04514
Fibroblast	Fibroblast	CD99	CD99	0.0407013708055931	0	CD99_CD99	CD99 - CD99	CD99	Cell-Cell Contact	KEGG: hsa04514
Ionocyte cell	Fibroblast	CD99	CD99	0.0169787506905551	0	CD99_CD99	CD99 - CD99	CD99	Cell-Cell Contact	KEGG: hsa04514
Secretory cell	Fibroblast	CD99	CD99	0.00787019608679305	0	CD99_CD99	CD99 - CD99	CD99	Cell-Cell Contact	KEGG: hsa04514
SLC16A7+ cell	Fibroblast	CD99	CD99	0.0142030002380826	0	CD99_CD99	CD99 - CD99	CD99	Cell-Cell Contact	KEGG: hsa04514
T cell	Fibroblast	CD99	CD99	0.013581429709696	0	CD99_CD99	CD99 - CD99	CD99	Cell-Cell Contact	KEGG: hsa04514
Ciliated cell	Ionocyte cell	CD99	CD99	0.00876086166983879	0.02	CD99_CD99	CD99 - CD99	CD99	Cell-Cell Contact	KEGG: hsa04514
Endothelial cell	Ionocyte cell	CD99	CD99	0.0293583706582776	0	CD99_CD99	CD99 - CD99	CD99	Cell-Cell Contact	KEGG: hsa04514
Fibroblast	Ionocyte cell	CD99	CD99	0.0169787506905551	0	CD99_CD99	CD99 - CD99	CD99	Cell-Cell Contact	KEGG: hsa04514
Endothelial cell	Lung epithelial cell	CD99	CD99	0.00993101882331555	0	CD99_CD99	CD99 - CD99	CD99	Cell-Cell Contact	KEGG: hsa04514
Endothelial cell	Macrophage	CD99	CD99	0.0118732462990005	0	CD99_CD99	CD99 - CD99	CD99	Cell-Cell Contact	KEGG: hsa04514
Endothelial cell	Secretory cell	CD99	CD99	0.0137011118097977	0	CD99_CD99	CD99 - CD99	CD99	Cell-Cell Contact	KEGG: hsa04514
Fibroblast	Secretory cell	CD99	CD99	0.00787019608679305	0	CD99_CD99	CD99 - CD99	CD99	Cell-Cell Contact	KEGG: hsa04514
Ciliated cell	SLC16A7+ cell	CD99	CD99	0.00731860052621078	0.03	CD99_CD99	CD99 - CD99	CD99	Cell-Cell Contact	KEGG: hsa04514
Endothelial cell	SLC16A7+ cell	CD99	CD99	0.0246094195070429	0	CD99_CD99	CD99 - CD99	CD99	Cell-Cell Contact	KEGG: hsa04514
Fibroblast	SLC16A7+ cell	CD99	CD99	0.0142030002380826	0	CD99_CD99	CD99 - CD99	CD99	Cell-Cell Contact	KEGG: hsa04514
Endothelial cell	T cell	CD99	CD99	0.023543306021462	0	CD99_CD99	CD99 - CD99	CD99	Cell-Cell Contact	KEGG: hsa04514
Fibroblast	T cell	CD99	CD99	0.013581429709696	0	CD99_CD99	CD99 - CD99	CD99	Cell-Cell Contact	KEGG: hsa04514
Ciliated cell	Ciliated cell	CDH1	CDH1	0.00943487007527188	0	CDH1_CDH1	CDH1 - CDH1	CDH	Cell-Cell Contact	KEGG: hsa04514
Ionocyte cell	Ciliated cell	CDH1	CDH1	0.00523728988128201	0	CDH1_CDH1	CDH1 - CDH1	CDH	Cell-Cell Contact	KEGG: hsa04514
Lung epithelial cell	Ciliated cell	CDH1	CDH1	0.00250152657641357	0	CDH1_CDH1	CDH1 - CDH1	CDH	Cell-Cell Contact	KEGG: hsa04514
Ciliated cell	Ionocyte cell	CDH1	CDH1	0.00523728988128201	0	CDH1_CDH1	CDH1 - CDH1	CDH	Cell-Cell Contact	KEGG: hsa04514
Ionocyte cell	Ionocyte cell	CDH1	CDH1	0.00290174536373582	0	CDH1_CDH1	CDH1 - CDH1	CDH	Cell-Cell Contact	KEGG: hsa04514
Lung epithelial cell	Ionocyte cell	CDH1	CDH1	0.00138428497522942	0	CDH1_CDH1	CDH1 - CDH1	CDH	Cell-Cell Contact	KEGG: hsa04514
Ciliated cell	Lung epithelial cell	CDH1	CDH1	0.00250152657641357	0	CDH1_CDH1	CDH1 - CDH1	CDH	Cell-Cell Contact	KEGG: hsa04514
Ionocyte cell	Lung epithelial cell	CDH1	CDH1	0.00138428497522942	0	CDH1_CDH1	CDH1 - CDH1	CDH	Cell-Cell Contact	KEGG: hsa04514
Lung epithelial cell	Lung epithelial cell	CDH1	CDH1	0.00065985150313459	0	CDH1_CDH1	CDH1 - CDH1	CDH	Cell-Cell Contact	KEGG: hsa04514
Ciliated cell	Ciliated cell	CDH1	ITGA2_ITGB1	0.00523111491686666	0	CDH1_ITGA1_ITGB1	CDH1 - (ITGA1+ITGB1)	CDH1	Cell-Cell Contact	PMID: 12392763
Ionocyte cell	Ciliated cell	CDH1	ITGA2_ITGB1	0.00289831607223681	0	CDH1_ITGA1_ITGB1	CDH1 - (ITGA1+ITGB1)	CDH1	Cell-Cell Contact	PMID: 12392763
Lung epithelial cell	Ciliated cell	CDH1	ITGA2_ITGB1	0.00138264653626386	0	CDH1_ITGA1_ITGB1	CDH1 - (ITGA1+ITGB1)	CDH1	Cell-Cell Contact	PMID: 12392763
Ciliated cell	Fibroblast	CDH1	ITGA2_ITGB1	0.0105050124895169	0	CDH1_ITGA1_ITGB1	CDH1 - (ITGA1+ITGB1)	CDH1	Cell-Cell Contact	PMID: 12392763
Ionocyte cell	Fibroblast	CDH1	ITGA2_ITGB1	0.00583412932540617	0	CDH1_ITGA1_ITGB1	CDH1 - (ITGA1+ITGB1)	CDH1	Cell-Cell Contact	PMID: 12392763
Lung epithelial cell	Fibroblast	CDH1	ITGA2_ITGB1	0.00278747315297349	0	CDH1_ITGA1_ITGB1	CDH1 - (ITGA1+ITGB1)	CDH1	Cell-Cell Contact	PMID: 12392763
Endothelial cell	Endothelial cell	CDH5	CDH5	0.0818786072914793	0	CDH5_CDH5	CDH5 - CDH5	CDH5	Cell-Cell Contact	KEGG: hsa04514
T cell	Secretory cell	CD8A	CEACAM5	0.00637014528885159	0	CD8A_CEACAM5	CD8A - CEACAM5	CEACAM	Cell-Cell Contact	PMID: 24104458
Secretory cell	Ciliated cell	DSC2	DSG2	0.000175382702527512	0	DSC2_DSG2	DSC2 - DSG2	DESMOSOME	Cell-Cell Contact	PMID: 27298358
Secretory cell	Ionocyte cell	DSC2	DSG2	0.00015586329774628	0	DSC2_DSG2	DSC2 - DSG2	DESMOSOME	Cell-Cell Contact	PMID: 27298358
Ciliated cell	Ciliated cell	EFNA1	EPHA2	0.00217718172389567	0	EFNA1_EPHA2	EFNA1 - EPHA2	EPHA	Cell-Cell Contact	PMID: 15114347
Endothelial cell	Ciliated cell	EFNA1	EPHA2	0.000656633728948564	0	EFNA1_EPHA2	EFNA1 - EPHA2	EPHA	Cell-Cell Contact	PMID: 15114347
Ionocyte cell	Ciliated cell	EFNA1	EPHA2	0.0038638668165767	0	EFNA1_EPHA2	EFNA1 - EPHA2	EPHA	Cell-Cell Contact	PMID: 15114347
Lung epithelial cell	Ciliated cell	EFNA1	EPHA2	0.000820793586024768	0	EFNA1_EPHA2	EFNA1 - EPHA2	EPHA	Cell-Cell Contact	PMID: 15114347
Secretory cell	Ciliated cell	EFNA1	EPHA2	0.00158963708263971	0	EFNA1_EPHA2	EFNA1 - EPHA2	EPHA	Cell-Cell Contact	PMID: 15114347
Endothelial cell	Endothelial cell	ESAM	ESAM	0.10263363832553	0	ESAM_ESAM	ESAM - ESAM	ESAM	Cell-Cell Contact	KEGG: hsa04514; PMID: 11279107
Lung epithelial cell	Endothelial cell	ESAM	ESAM	0.0107990845977665	0	ESAM_ESAM	ESAM - ESAM	ESAM	Cell-Cell Contact	KEGG: hsa04514; PMID: 11279107
Endothelial cell	Lung epithelial cell	ESAM	ESAM	0.0107990845977665	0	ESAM_ESAM	ESAM - ESAM	ESAM	Cell-Cell Contact	KEGG: hsa04514; PMID: 11279107
Lung epithelial cell	Lung epithelial cell	ESAM	ESAM	0.00104095657181338	0	ESAM_ESAM	ESAM - ESAM	ESAM	Cell-Cell Contact	KEGG: hsa04514; PMID: 11279107
Ciliated cell	Macrophage	ICAM1	ITGAX_ITGB2	0.00756008249996154	0	ICAM1_ITGAX_ITGB2	ICAM1 - (ITGAX+ITGB2)	ICAM	Cell-Cell Contact	PMID: 16252253
Dendritic cell	Macrophage	ICAM1	ITGAX_ITGB2	0.0123260451767412	0	ICAM1_ITGAX_ITGB2	ICAM1 - (ITGAX+ITGB2)	ICAM	Cell-Cell Contact	PMID: 16252253
Endothelial cell	Macrophage	ICAM1	ITGAX_ITGB2	0.007612607613989	0	ICAM1_ITGAX_ITGB2	ICAM1 - (ITGAX+ITGB2)	ICAM	Cell-Cell Contact	PMID: 16252253
Ionocyte cell	Macrophage	ICAM1	ITGAX_ITGB2	0.0481236923233315	0	ICAM1_ITGAX_ITGB2	ICAM1 - (ITGAX+ITGB2)	ICAM	Cell-Cell Contact	PMID: 16252253
Lung epithelial cell	Macrophage	ICAM1	ITGAX_ITGB2	0.055672448453439	0	ICAM1_ITGAX_ITGB2	ICAM1 - (ITGAX+ITGB2)	ICAM	Cell-Cell Contact	PMID: 16252253
Macrophage	Macrophage	ICAM1	ITGAX_ITGB2	0.00751562730444562	0	ICAM1_ITGAX_ITGB2	ICAM1 - (ITGAX+ITGB2)	ICAM	Cell-Cell Contact	PMID: 16252253
Secretory cell	Macrophage	ICAM1	ITGAX_ITGB2	0.0100502935829599	0	ICAM1_ITGAX_ITGB2	ICAM1 - (ITGAX+ITGB2)	ICAM	Cell-Cell Contact	PMID: 16252253
Ciliated cell	Macrophage	ICAM1	ITGAL_ITGB2	0.00421431775838586	0	ICAM1_ITGAL_ITGB2	ICAM1 - (ITGAL+ITGB2)	ICAM	Cell-Cell Contact	KEGG: hsa04514
Dendritic cell	Macrophage	ICAM1	ITGAL_ITGB2	0.00688570600994095	0	ICAM1_ITGAL_ITGB2	ICAM1 - (ITGAL+ITGB2)	ICAM	Cell-Cell Contact	KEGG: hsa04514
Endothelial cell	Macrophage	ICAM1	ITGAL_ITGB2	0.00424369693183417	0	ICAM1_ITGAL_ITGB2	ICAM1 - (ITGAL+ITGB2)	ICAM	Cell-Cell Contact	KEGG: hsa04514
Ionocyte cell	Macrophage	ICAM1	ITGAL_ITGB2	0.0273204163931518	0	ICAM1_ITGAL_ITGB2	ICAM1 - (ITGAL+ITGB2)	ICAM	Cell-Cell Contact	KEGG: hsa04514
Lung epithelial cell	Macrophage	ICAM1	ITGAL_ITGB2	0.0317146633669937	0	ICAM1_ITGAL_ITGB2	ICAM1 - (ITGAL+ITGB2)	ICAM	Cell-Cell Contact	KEGG: hsa04514
Macrophage	Macrophage	ICAM1	ITGAL_ITGB2	0.00418945345408094	0	ICAM1_ITGAL_ITGB2	ICAM1 - (ITGAL+ITGB2)	ICAM	Cell-Cell Contact	KEGG: hsa04514
Secretory cell	Macrophage	ICAM1	ITGAL_ITGB2	0.00560869758494226	0	ICAM1_ITGAL_ITGB2	ICAM1 - (ITGAL+ITGB2)	ICAM	Cell-Cell Contact	KEGG: hsa04514
Ciliated cell	SLC16A7+ cell	ICAM1	ITGAL_ITGB2	0.0024174995491643	0	ICAM1_ITGAL_ITGB2	ICAM1 - (ITGAL+ITGB2)	ICAM	Cell-Cell Contact	KEGG: hsa04514
Dendritic cell	SLC16A7+ cell	ICAM1	ITGAL_ITGB2	0.003954436697541	0	ICAM1_ITGAL_ITGB2	ICAM1 - (ITGAL+ITGB2)	ICAM	Cell-Cell Contact	KEGG: hsa04514
Endothelial cell	SLC16A7+ cell	ICAM1	ITGAL_ITGB2	0.00243438322886117	0	ICAM1_ITGAL_ITGB2	ICAM1 - (ITGAL+ITGB2)	ICAM	Cell-Cell Contact	KEGG: hsa04514
Ionocyte cell	SLC16A7+ cell	ICAM1	ITGAL_ITGB2	0.0158286691906516	0	ICAM1_ITGAL_ITGB2	ICAM1 - (ITGAL+ITGB2)	ICAM	Cell-Cell Contact	KEGG: hsa04514
Lung epithelial cell	SLC16A7+ cell	ICAM1	ITGAL_ITGB2	0.0184095533892783	0	ICAM1_ITGAL_ITGB2	ICAM1 - (ITGAL+ITGB2)	ICAM	Cell-Cell Contact	KEGG: hsa04514
Macrophage	SLC16A7+ cell	ICAM1	ITGAL_ITGB2	0.0024032108149808	0	ICAM1_ITGAL_ITGB2	ICAM1 - (ITGAL+ITGB2)	ICAM	Cell-Cell Contact	KEGG: hsa04514
Secretory cell	SLC16A7+ cell	ICAM1	ITGAL_ITGB2	0.00321929303025056	0	ICAM1_ITGAL_ITGB2	ICAM1 - (ITGAL+ITGB2)	ICAM	Cell-Cell Contact	KEGG: hsa04514
Ciliated cell	T cell	ICAM1	ITGAL_ITGB2	0.00220184694434287	0	ICAM1_ITGAL_ITGB2	ICAM1 - (ITGAL+ITGB2)	ICAM	Cell-Cell Contact	KEGG: hsa04514
Dendritic cell	T cell	ICAM1	ITGAL_ITGB2	0.00360217695888603	0	ICAM1_ITGAL_ITGB2	ICAM1 - (ITGAL+ITGB2)	ICAM	Cell-Cell Contact	KEGG: hsa04514
Endothelial cell	T cell	ICAM1	ITGAL_ITGB2	0.00221722786595423	0	ICAM1_ITGAL_ITGB2	ICAM1 - (ITGAL+ITGB2)	ICAM	Cell-Cell Contact	KEGG: hsa04514
Ionocyte cell	T cell	ICAM1	ITGAL_ITGB2	0.0144339854666467	0	ICAM1_ITGAL_ITGB2	ICAM1 - (ITGAL+ITGB2)	ICAM	Cell-Cell Contact	KEGG: hsa04514
Lung epithelial cell	T cell	ICAM1	ITGAL_ITGB2	0.0167913445965421	0	ICAM1_ITGAL_ITGB2	ICAM1 - (ITGAL+ITGB2)	ICAM	Cell-Cell Contact	KEGG: hsa04514
Macrophage	T cell	ICAM1	ITGAL_ITGB2	0.00218883003738089	0	ICAM1_ITGAL_ITGB2	ICAM1 - (ITGAL+ITGB2)	ICAM	Cell-Cell Contact	KEGG: hsa04514
Secretory cell	T cell	ICAM1	ITGAL_ITGB2	0.00293232682422744	0	ICAM1_ITGAL_ITGB2	ICAM1 - (ITGAL+ITGB2)	ICAM	Cell-Cell Contact	KEGG: hsa04514
Endothelial cell	Macrophage	ICAM2	ITGAL_ITGB2	0.0263192645871408	0	ICAM2_ITGAL_ITGB2	ICAM2 - (ITGAL+ITGB2)	ICAM	Cell-Cell Contact	KEGG: hsa04514
Endothelial cell	SLC16A7+ cell	ICAM2	ITGAL_ITGB2	0.0152420315167573	0	ICAM2_ITGAL_ITGB2	ICAM2 - (ITGAL+ITGB2)	ICAM	Cell-Cell Contact	KEGG: hsa04514
Endothelial cell	T cell	ICAM2	ITGAL_ITGB2	0.0138983072187016	0	ICAM2_ITGAL_ITGB2	ICAM2 - (ITGAL+ITGB2)	ICAM	Cell-Cell Contact	KEGG: hsa04514
Ciliated cell	Macrophage	ICAM1	ITGAL	0.0018217420601751	0	ICAM1_ITGAL	ICAM1 - ITGAL	ICAM	Cell-Cell Contact	PMID: 23602662
Dendritic cell	Macrophage	ICAM1	ITGAL	0.00298105530250876	0	ICAM1_ITGAL	ICAM1 - ITGAL	ICAM	Cell-Cell Contact	PMID: 23602662
Endothelial cell	Macrophage	ICAM1	ITGAL	0.00183447265462283	0	ICAM1_ITGAL	ICAM1 - ITGAL	ICAM	Cell-Cell Contact	PMID: 23602662
Ionocyte cell	Macrophage	ICAM1	ITGAL	0.0119675731571911	0	ICAM1_ITGAL	ICAM1 - ITGAL	ICAM	Cell-Cell Contact	PMID: 23602662
Lung epithelial cell	Macrophage	ICAM1	ITGAL	0.0139278102122991	0	ICAM1_ITGAL	ICAM1 - ITGAL	ICAM	Cell-Cell Contact	PMID: 23602662
Macrophage	Macrophage	ICAM1	ITGAL	0.00181096818371206	0	ICAM1_ITGAL	ICAM1 - ITGAL	ICAM	Cell-Cell Contact	PMID: 23602662
Secretory cell	Macrophage	ICAM1	ITGAL	0.00242642583727259	0	ICAM1_ITGAL	ICAM1 - ITGAL	ICAM	Cell-Cell Contact	PMID: 23602662
Ciliated cell	SLC16A7+ cell	ICAM1	ITGAL	0.00193556392055097	0	ICAM1_ITGAL	ICAM1 - ITGAL	ICAM	Cell-Cell Contact	PMID: 23602662
Dendritic cell	SLC16A7+ cell	ICAM1	ITGAL	0.00316708086142174	0	ICAM1_ITGAL	ICAM1 - ITGAL	ICAM	Cell-Cell Contact	PMID: 23602662
Endothelial cell	SLC16A7+ cell	ICAM1	ITGAL	0.00194908836532085	0	ICAM1_ITGAL	ICAM1 - ITGAL	ICAM	Cell-Cell Contact	PMID: 23602662
Ionocyte cell	SLC16A7+ cell	ICAM1	ITGAL	0.0127072333728479	0	ICAM1_ITGAL	ICAM1 - ITGAL	ICAM	Cell-Cell Contact	PMID: 23602662
Lung epithelial cell	SLC16A7+ cell	ICAM1	ITGAL	0.0147868104246496	0	ICAM1_ITGAL	ICAM1 - ITGAL	ICAM	Cell-Cell Contact	PMID: 23602662
Macrophage	SLC16A7+ cell	ICAM1	ITGAL	0.00192411819331848	0	ICAM1_ITGAL	ICAM1 - ITGAL	ICAM	Cell-Cell Contact	PMID: 23602662
Secretory cell	SLC16A7+ cell	ICAM1	ITGAL	0.00257793057322122	0	ICAM1_ITGAL	ICAM1 - ITGAL	ICAM	Cell-Cell Contact	PMID: 23602662
Ciliated cell	T cell	ICAM1	ITGAL	0.00191017355400643	0	ICAM1_ITGAL	ICAM1 - ITGAL	ICAM	Cell-Cell Contact	PMID: 23602662
Dendritic cell	T cell	ICAM1	ITGAL	0.00312558627648721	0	ICAM1_ITGAL	ICAM1 - ITGAL	ICAM	Cell-Cell Contact	PMID: 23602662
Endothelial cell	T cell	ICAM1	ITGAL	0.00192352092954786	0	ICAM1_ITGAL	ICAM1 - ITGAL	ICAM	Cell-Cell Contact	PMID: 23602662
Ionocyte cell	T cell	ICAM1	ITGAL	0.0125423179311253	0	ICAM1_ITGAL	ICAM1 - ITGAL	ICAM	Cell-Cell Contact	PMID: 23602662
Lung epithelial cell	T cell	ICAM1	ITGAL	0.0145953050550067	0	ICAM1_ITGAL	ICAM1 - ITGAL	ICAM	Cell-Cell Contact	PMID: 23602662
Macrophage	T cell	ICAM1	ITGAL	0.00189887768403331	0	ICAM1_ITGAL	ICAM1 - ITGAL	ICAM	Cell-Cell Contact	PMID: 23602662
Secretory cell	T cell	ICAM1	ITGAL	0.00254413524031578	0	ICAM1_ITGAL	ICAM1 - ITGAL	ICAM	Cell-Cell Contact	PMID: 23602662
Ciliated cell	Dendritic cell	ICAM1	SPN	0.00183119339059504	0	ICAM1_SPN	ICAM1 - SPN	ICAM	Cell-Cell Contact	PMID: 1683685
Dendritic cell	Dendritic cell	ICAM1	SPN	0.00299650317875564	0	ICAM1_SPN	ICAM1 - SPN	ICAM	Cell-Cell Contact	PMID: 1683685
Endothelial cell	Dendritic cell	ICAM1	SPN	0.00184398991028074	0	ICAM1_SPN	ICAM1 - SPN	ICAM	Cell-Cell Contact	PMID: 1683685
Ionocyte cell	Dendritic cell	ICAM1	SPN	0.0120290274666581	0	ICAM1_SPN	ICAM1 - SPN	ICAM	Cell-Cell Contact	PMID: 1683685
Lung epithelial cell	Dendritic cell	ICAM1	SPN	0.013999187851581	0	ICAM1_SPN	ICAM1 - SPN	ICAM	Cell-Cell Contact	PMID: 1683685
Macrophage	Dendritic cell	ICAM1	SPN	0.00182036372041277	0	ICAM1_SPN	ICAM1 - SPN	ICAM	Cell-Cell Contact	PMID: 1683685
Secretory cell	Dendritic cell	ICAM1	SPN	0.00243900664566717	0	ICAM1_SPN	ICAM1 - SPN	ICAM	Cell-Cell Contact	PMID: 1683685
Ciliated cell	Macrophage	ICAM1	SPN	0.00238936865242851	0	ICAM1_SPN	ICAM1 - SPN	ICAM	Cell-Cell Contact	PMID: 1683685
Dendritic cell	Macrophage	ICAM1	SPN	0.00390849151602473	0	ICAM1_SPN	ICAM1 - SPN	ICAM	Cell-Cell Contact	PMID: 1683685
Endothelial cell	Macrophage	ICAM1	SPN	0.00240605634138895	0	ICAM1_SPN	ICAM1 - SPN	ICAM	Cell-Cell Contact	PMID: 1683685
Ionocyte cell	Macrophage	ICAM1	SPN	0.0156469288200249	0	ICAM1_SPN	ICAM1 - SPN	ICAM	Cell-Cell Contact	PMID: 1683685
Lung epithelial cell	Macrophage	ICAM1	SPN	0.0181987279813843	0	ICAM1_SPN	ICAM1 - SPN	ICAM	Cell-Cell Contact	PMID: 1683685
Macrophage	Macrophage	ICAM1	SPN	0.00237524579122337	0	ICAM1_SPN	ICAM1 - SPN	ICAM	Cell-Cell Contact	PMID: 1683685
Secretory cell	Macrophage	ICAM1	SPN	0.0031818619339454	0	ICAM1_SPN	ICAM1 - SPN	ICAM	Cell-Cell Contact	PMID: 1683685
Ciliated cell	Secretory cell	ICAM1	SPN	0.000731491405182534	0	ICAM1_SPN	ICAM1 - SPN	ICAM	Cell-Cell Contact	PMID: 1683685
Dendritic cell	Secretory cell	ICAM1	SPN	0.00119782768797814	0	ICAM1_SPN	ICAM1 - SPN	ICAM	Cell-Cell Contact	PMID: 1683685
Endothelial cell	Secretory cell	ICAM1	SPN	0.000736608794232675	0	ICAM1_SPN	ICAM1 - SPN	ICAM	Cell-Cell Contact	PMID: 1683685
Ionocyte cell	Secretory cell	ICAM1	SPN	0.00483479786432997	0	ICAM1_SPN	ICAM1 - SPN	ICAM	Cell-Cell Contact	PMID: 1683685
Lung epithelial cell	Secretory cell	ICAM1	SPN	0.00563337827447769	0	ICAM1_SPN	ICAM1 - SPN	ICAM	Cell-Cell Contact	PMID: 1683685
Macrophage	Secretory cell	ICAM1	SPN	0.000727160630158286	0	ICAM1_SPN	ICAM1 - SPN	ICAM	Cell-Cell Contact	PMID: 1683685
Secretory cell	Secretory cell	ICAM1	SPN	0.000974645861655618	0	ICAM1_SPN	ICAM1 - SPN	ICAM	Cell-Cell Contact	PMID: 1683685
Ciliated cell	T cell	ICAM1	SPN	0.00218614251418204	0	ICAM1_SPN	ICAM1 - SPN	ICAM	Cell-Cell Contact	PMID: 1683685
Dendritic cell	T cell	ICAM1	SPN	0.00357652062958582	0	ICAM1_SPN	ICAM1 - SPN	ICAM	Cell-Cell Contact	PMID: 1683685
Endothelial cell	T cell	ICAM1	SPN	0.00220141397510269	0	ICAM1_SPN	ICAM1 - SPN	ICAM	Cell-Cell Contact	PMID: 1683685
Ionocyte cell	T cell	ICAM1	SPN	0.0143322898303697	0	ICAM1_SPN	ICAM1 - SPN	ICAM	Cell-Cell Contact	PMID: 1683685
Lung epithelial cell	T cell	ICAM1	SPN	0.0166733210063595	0	ICAM1_SPN	ICAM1 - SPN	ICAM	Cell-Cell Contact	PMID: 1683685
Macrophage	T cell	ICAM1	SPN	0.00217321824666099	0	ICAM1_SPN	ICAM1 - SPN	ICAM	Cell-Cell Contact	PMID: 1683685
Secretory cell	T cell	ICAM1	SPN	0.0029114275292024	0	ICAM1_SPN	ICAM1 - SPN	ICAM	Cell-Cell Contact	PMID: 1683685
Macrophage	SLC16A7+ cell	ITGB2	CD226	0.0141715734534986	0	ITGB2_CD226	ITGB2 - CD226	ITGB2	Cell-Cell Contact	KEGG: hsa04514
Secretory cell	SLC16A7+ cell	ITGB2	CD226	0.00432762298729544	0	ITGB2_CD226	ITGB2 - CD226	ITGB2	Cell-Cell Contact	KEGG: hsa04514
SLC16A7+ cell	SLC16A7+ cell	ITGB2	CD226	0.00441607874820965	0	ITGB2_CD226	ITGB2 - CD226	ITGB2	Cell-Cell Contact	KEGG: hsa04514
T cell	SLC16A7+ cell	ITGB2	CD226	0.00371315239102165	0	ITGB2_CD226	ITGB2 - CD226	ITGB2	Cell-Cell Contact	KEGG: hsa04514
Macrophage	Ciliated cell	ITGB2	ICAM1	0.00971857642362401	0	ITGB2_ICAM1	ITGB2 - ICAM1	ITGB2	Cell-Cell Contact	KEGG: hsa04514
Secretory cell	Ciliated cell	ITGB2	ICAM1	0.00295851296466323	0.02	ITGB2_ICAM1	ITGB2 - ICAM1	ITGB2	Cell-Cell Contact	KEGG: hsa04514
SLC16A7+ cell	Ciliated cell	ITGB2	ICAM1	0.00301906924043016	0.02	ITGB2_ICAM1	ITGB2 - ICAM1	ITGB2	Cell-Cell Contact	KEGG: hsa04514
Macrophage	Dendritic cell	ITGB2	ICAM1	0.0158235826219062	0	ITGB2_ICAM1	ITGB2 - ICAM1	ITGB2	Cell-Cell Contact	KEGG: hsa04514
Secretory cell	Dendritic cell	ITGB2	ICAM1	0.00483773405464097	0	ITGB2_ICAM1	ITGB2 - ICAM1	ITGB2	Cell-Cell Contact	KEGG: hsa04514
SLC16A7+ cell	Dendritic cell	ITGB2	ICAM1	0.00493656469007933	0	ITGB2_ICAM1	ITGB2 - ICAM1	ITGB2	Cell-Cell Contact	KEGG: hsa04514
T cell	Dendritic cell	ITGB2	ICAM1	0.00415113577281049	0.03	ITGB2_ICAM1	ITGB2 - ICAM1	ITGB2	Cell-Cell Contact	KEGG: hsa04514
Macrophage	Endothelial cell	ITGB2	ICAM1	0.00978595021216216	0	ITGB2_ICAM1	ITGB2 - ICAM1	ITGB2	Cell-Cell Contact	KEGG: hsa04514
Secretory cell	Endothelial cell	ITGB2	ICAM1	0.00297916376758833	0	ITGB2_ICAM1	ITGB2 - ICAM1	ITGB2	Cell-Cell Contact	KEGG: hsa04514
SLC16A7+ cell	Endothelial cell	ITGB2	ICAM1	0.00304014144513551	0	ITGB2_ICAM1	ITGB2 - ICAM1	ITGB2	Cell-Cell Contact	KEGG: hsa04514
Macrophage	Ionocyte cell	ITGB2	ICAM1	0.0611499847220543	0	ITGB2_ICAM1	ITGB2 - ICAM1	ITGB2	Cell-Cell Contact	KEGG: hsa04514
Secretory cell	Ionocyte cell	ITGB2	ICAM1	0.0193128708332113	0	ITGB2_ICAM1	ITGB2 - ICAM1	ITGB2	Cell-Cell Contact	KEGG: hsa04514
SLC16A7+ cell	Ionocyte cell	ITGB2	ICAM1	0.0197015613782156	0	ITGB2_ICAM1	ITGB2 - ICAM1	ITGB2	Cell-Cell Contact	KEGG: hsa04514
T cell	Ionocyte cell	ITGB2	ICAM1	0.0166061615747285	0	ITGB2_ICAM1	ITGB2 - ICAM1	ITGB2	Cell-Cell Contact	KEGG: hsa04514
Macrophage	Lung epithelial cell	ITGB2	ICAM1	0.0705905334365258	0	ITGB2_ICAM1	ITGB2 - ICAM1	ITGB2	Cell-Cell Contact	KEGG: hsa04514
Secretory cell	Lung epithelial cell	ITGB2	ICAM1	0.0224489000320823	0	ITGB2_ICAM1	ITGB2 - ICAM1	ITGB2	Cell-Cell Contact	KEGG: hsa04514
SLC16A7+ cell	Lung epithelial cell	ITGB2	ICAM1	0.0228992324899671	0	ITGB2_ICAM1	ITGB2 - ICAM1	ITGB2	Cell-Cell Contact	KEGG: hsa04514
T cell	Lung epithelial cell	ITGB2	ICAM1	0.0193113293814309	0	ITGB2_ICAM1	ITGB2 - ICAM1	ITGB2	Cell-Cell Contact	KEGG: hsa04514
Macrophage	Macrophage	ITGB2	ICAM1	0.00966155230169231	0	ITGB2_ICAM1	ITGB2 - ICAM1	ITGB2	Cell-Cell Contact	KEGG: hsa04514
Secretory cell	Macrophage	ITGB2	ICAM1	0.00294103597490585	0.03	ITGB2_ICAM1	ITGB2 - ICAM1	ITGB2	Cell-Cell Contact	KEGG: hsa04514
SLC16A7+ cell	Macrophage	ITGB2	ICAM1	0.00300123559999492	0.03	ITGB2_ICAM1	ITGB2 - ICAM1	ITGB2	Cell-Cell Contact	KEGG: hsa04514
Macrophage	Secretory cell	ITGB2	ICAM1	0.0129105234247583	0	ITGB2_ICAM1	ITGB2 - ICAM1	ITGB2	Cell-Cell Contact	KEGG: hsa04514
Secretory cell	Secretory cell	ITGB2	ICAM1	0.0039390316959423	0	ITGB2_ICAM1	ITGB2 - ICAM1	ITGB2	Cell-Cell Contact	KEGG: hsa04514
SLC16A7+ cell	Secretory cell	ITGB2	ICAM1	0.00401957679262683	0	ITGB2_ICAM1	ITGB2 - ICAM1	ITGB2	Cell-Cell Contact	KEGG: hsa04514
Macrophage	Endothelial cell	ITGB2	ICAM2	0.0589843298244418	0	ITGB2_ICAM2	ITGB2 - ICAM2	ITGB2	Cell-Cell Contact	KEGG: hsa04514
Secretory cell	Endothelial cell	ITGB2	ICAM2	0.0185995430570778	0	ITGB2_ICAM2	ITGB2 - ICAM2	ITGB2	Cell-Cell Contact	KEGG: hsa04514
SLC16A7+ cell	Endothelial cell	ITGB2	ICAM2	0.0189741549435575	0	ITGB2_ICAM2	ITGB2 - ICAM2	ITGB2	Cell-Cell Contact	KEGG: hsa04514
T cell	Endothelial cell	ITGB2	ICAM2	0.0159911768973459	0	ITGB2_ICAM2	ITGB2 - ICAM2	ITGB2	Cell-Cell Contact	KEGG: hsa04514
Endothelial cell	Ciliated cell	JAM2	ITGA3_ITGB1	0.0101432953512281	0	JAM2_ITGA3_ITGB1	JAM2 - (ITGA3+ITGB1)	JAM	Cell-Cell Contact	PMID: 12070135
Endothelial cell	Ionocyte cell	JAM2	ITGA3_ITGB1	0.0251945639530587	0	JAM2_ITGA3_ITGB1	JAM2 - (ITGA3+ITGB1)	JAM	Cell-Cell Contact	PMID: 12070135
Endothelial cell	Endothelial cell	JAM2	ITGAV_ITGB1	0.00819231583906727	0	JAM2_ITGAV_ITGB1	JAM2 - (ITGAV+ITGB1)	JAM	Cell-Cell Contact	KEGG: hsa04514
Endothelial cell	Fibroblast	JAM2	ITGAV_ITGB1	0.0174994463748675	0	JAM2_ITGAV_ITGB1	JAM2 - (ITGAV+ITGB1)	JAM	Cell-Cell Contact	KEGG: hsa04514
Endothelial cell	Ionocyte cell	JAM2	ITGAV_ITGB1	0.0101731874784192	0	JAM2_ITGAV_ITGB1	JAM2 - (ITGAV+ITGB1)	JAM	Cell-Cell Contact	KEGG: hsa04514
Ciliated cell	Macrophage	F11R	ITGAL_ITGB2	0.0147734808507705	0	JAM1_ITGAL_ITGB2	JAM1 - (ITGAL+ITGB2)	JAM	Cell-Cell Contact	PMID: 11812992
Ionocyte cell	Macrophage	F11R	ITGAL_ITGB2	0.0124261630261374	0	JAM1_ITGAL_ITGB2	JAM1 - (ITGAL+ITGB2)	JAM	Cell-Cell Contact	PMID: 11812992
Lung epithelial cell	Macrophage	F11R	ITGAL_ITGB2	0.00398889656807715	0	JAM1_ITGAL_ITGB2	JAM1 - (ITGAL+ITGB2)	JAM	Cell-Cell Contact	PMID: 11812992
Secretory cell	Macrophage	F11R	ITGAL_ITGB2	0.00418393095666653	0	JAM1_ITGAL_ITGB2	JAM1 - (ITGAL+ITGB2)	JAM	Cell-Cell Contact	PMID: 11812992
Ciliated cell	SLC16A7+ cell	F11R	ITGAL_ITGB2	0.00851314207658707	0	JAM1_ITGAL_ITGB2	JAM1 - (ITGAL+ITGB2)	JAM	Cell-Cell Contact	PMID: 11812992
Ionocyte cell	SLC16A7+ cell	F11R	ITGAL_ITGB2	0.00715329031123334	0	JAM1_ITGAL_ITGB2	JAM1 - (ITGAL+ITGB2)	JAM	Cell-Cell Contact	PMID: 11812992
Lung epithelial cell	SLC16A7+ cell	F11R	ITGAL_ITGB2	0.00228796819914241	0	JAM1_ITGAL_ITGB2	JAM1 - (ITGAL+ITGB2)	JAM	Cell-Cell Contact	PMID: 11812992
Secretory cell	SLC16A7+ cell	F11R	ITGAL_ITGB2	0.00240003725058211	0	JAM1_ITGAL_ITGB2	JAM1 - (ITGAL+ITGB2)	JAM	Cell-Cell Contact	PMID: 11812992
Ciliated cell	T cell	F11R	ITGAL_ITGB2	0.00775795749083722	0	JAM1_ITGAL_ITGB2	JAM1 - (ITGAL+ITGB2)	JAM	Cell-Cell Contact	PMID: 11812992
Ionocyte cell	T cell	F11R	ITGAL_ITGB2	0.00651794257075807	0	JAM1_ITGAL_ITGB2	JAM1 - (ITGAL+ITGB2)	JAM	Cell-Cell Contact	PMID: 11812992
Lung epithelial cell	T cell	F11R	ITGAL_ITGB2	0.00208384627787209	0	JAM1_ITGAL_ITGB2	JAM1 - (ITGAL+ITGB2)	JAM	Cell-Cell Contact	PMID: 11812992
Secretory cell	T cell	F11R	ITGAL_ITGB2	0.0021859389535746	0	JAM1_ITGAL_ITGB2	JAM1 - (ITGAL+ITGB2)	JAM	Cell-Cell Contact	PMID: 11812992
Endothelial cell	Endothelial cell	JAM2	JAM3	0.00617358468357586	0	JAM2_JAM3	JAM2 - JAM3	JAM	Cell-Cell Contact	PMC1237098; PMID: 11590146
Endothelial cell	Fibroblast	JAM2	JAM3	0.00338856582518573	0	JAM2_JAM3	JAM2 - JAM3	JAM	Cell-Cell Contact	PMC1237098; PMID: 11590146
Ciliated cell	Ciliated cell	F11R	F11R	0.0157135029546383	0	F11R_F11R	F11R - F11R	JAM	Cell-Cell Contact	KEGG: hsa04514
Ionocyte cell	Ciliated cell	F11R	F11R	0.0132188315351174	0	F11R_F11R	F11R - F11R	JAM	Cell-Cell Contact	KEGG: hsa04514
Lung epithelial cell	Ciliated cell	F11R	F11R	0.00424566326050684	0	F11R_F11R	F11R - F11R	JAM	Cell-Cell Contact	KEGG: hsa04514
Secretory cell	Ciliated cell	F11R	F11R	0.00445319595088427	0	F11R_F11R	F11R - F11R	JAM	Cell-Cell Contact	KEGG: hsa04514
Ciliated cell	Ionocyte cell	F11R	F11R	0.0132188315351174	0	F11R_F11R	F11R - F11R	JAM	Cell-Cell Contact	KEGG: hsa04514
Ionocyte cell	Ionocyte cell	F11R	F11R	0.0111157407576917	0	F11R_F11R	F11R - F11R	JAM	Cell-Cell Contact	KEGG: hsa04514
Lung epithelial cell	Ionocyte cell	F11R	F11R	0.00356502870529677	0	F11R_F11R	F11R - F11R	JAM	Cell-Cell Contact	KEGG: hsa04514
Secretory cell	Ionocyte cell	F11R	F11R	0.00373941617137683	0	F11R_F11R	F11R - F11R	JAM	Cell-Cell Contact	KEGG: hsa04514
Ciliated cell	Lung epithelial cell	F11R	F11R	0.00424566326050684	0	F11R_F11R	F11R - F11R	JAM	Cell-Cell Contact	KEGG: hsa04514
Ionocyte cell	Lung epithelial cell	F11R	F11R	0.00356502870529677	0	F11R_F11R	F11R - F11R	JAM	Cell-Cell Contact	KEGG: hsa04514
Lung epithelial cell	Lung epithelial cell	F11R	F11R	0.00113747252360182	0	F11R_F11R	F11R - F11R	JAM	Cell-Cell Contact	KEGG: hsa04514
Secretory cell	Lung epithelial cell	F11R	F11R	0.00119325549819557	0	F11R_F11R	F11R - F11R	JAM	Cell-Cell Contact	KEGG: hsa04514
Ciliated cell	Secretory cell	F11R	F11R	0.00445319595088427	0	F11R_F11R	F11R - F11R	JAM	Cell-Cell Contact	KEGG: hsa04514
Ionocyte cell	Secretory cell	F11R	F11R	0.00373941617137683	0	F11R_F11R	F11R - F11R	JAM	Cell-Cell Contact	KEGG: hsa04514
Lung epithelial cell	Secretory cell	F11R	F11R	0.00119325549819557	0	F11R_F11R	F11R - F11R	JAM	Cell-Cell Contact	KEGG: hsa04514
Secretory cell	Secretory cell	F11R	F11R	0.00125177070637654	0	F11R_F11R	F11R - F11R	JAM	Cell-Cell Contact	KEGG: hsa04514
Ciliated cell	Endothelial cell	F11R	JAM2	0.0179257979601135	0	F11R_JAM2	F11R - JAM2	JAM	Cell-Cell Contact	KEGG: hsa04514
Ionocyte cell	Endothelial cell	F11R	JAM2	0.0150852860809893	0	F11R_JAM2	F11R - JAM2	JAM	Cell-Cell Contact	KEGG: hsa04514
Lung epithelial cell	Endothelial cell	F11R	JAM2	0.00485136555887296	0	F11R_JAM2	F11R - JAM2	JAM	Cell-Cell Contact	KEGG: hsa04514
Secretory cell	Endothelial cell	F11R	JAM2	0.00508835434859951	0	F11R_JAM2	F11R - JAM2	JAM	Cell-Cell Contact	KEGG: hsa04514
Ciliated cell	Endothelial cell	F11R	JAM3	0.00540369719025369	0	F11R_JAM3	F11R - JAM3	JAM	Cell-Cell Contact	KEGG: hsa04514
Ionocyte cell	Endothelial cell	F11R	JAM3	0.00453826097720032	0	F11R_JAM3	F11R - JAM3	JAM	Cell-Cell Contact	KEGG: hsa04514
Lung epithelial cell	Endothelial cell	F11R	JAM3	0.00144895963498267	0	F11R_JAM3	F11R - JAM3	JAM	Cell-Cell Contact	KEGG: hsa04514
Secretory cell	Endothelial cell	F11R	JAM3	0.00151999505413264	0	F11R_JAM3	F11R - JAM3	JAM	Cell-Cell Contact	KEGG: hsa04514
Ciliated cell	Fibroblast	F11R	JAM3	0.00296495274117259	0	F11R_JAM3	F11R - JAM3	JAM	Cell-Cell Contact	KEGG: hsa04514
Ionocyte cell	Fibroblast	F11R	JAM3	0.00248911936189688	0	F11R_JAM3	F11R - JAM3	JAM	Cell-Cell Contact	KEGG: hsa04514
Lung epithelial cell	Fibroblast	F11R	JAM3	0.000793605027725972	0	F11R_JAM3	F11R - JAM3	JAM	Cell-Cell Contact	KEGG: hsa04514
Secretory cell	Fibroblast	F11R	JAM3	0.000832538396293023	0	F11R_JAM3	F11R - JAM3	JAM	Cell-Cell Contact	KEGG: hsa04514
Endothelial cell	Ciliated cell	JAM2	F11R	0.0179257979601135	0	JAM2_F11R	JAM2 - F11R	JAM	Cell-Cell Contact	KEGG: hsa04514
Endothelial cell	Ionocyte cell	JAM2	F11R	0.0150852860809893	0	JAM2_F11R	JAM2 - F11R	JAM	Cell-Cell Contact	KEGG: hsa04514
Endothelial cell	Lung epithelial cell	JAM2	F11R	0.00485136555887296	0	JAM2_F11R	JAM2 - F11R	JAM	Cell-Cell Contact	KEGG: hsa04514
Endothelial cell	Secretory cell	JAM2	F11R	0.00508835434859951	0	JAM2_F11R	JAM2 - F11R	JAM	Cell-Cell Contact	KEGG: hsa04514
Endothelial cell	Endothelial cell	JAM2	JAM2	0.0204430916873113	0	JAM2_JAM2	JAM2 - JAM2	JAM	Cell-Cell Contact	KEGG: hsa04514
Endothelial cell	Ciliated cell	JAM3	F11R	0.00540369719025369	0	JAM3_F11R	JAM3 - F11R	JAM	Cell-Cell Contact	KEGG: hsa04514
Fibroblast	Ciliated cell	JAM3	F11R	0.00296495274117259	0	JAM3_F11R	JAM3 - F11R	JAM	Cell-Cell Contact	KEGG: hsa04514
Endothelial cell	Ionocyte cell	JAM3	F11R	0.00453826097720032	0	JAM3_F11R	JAM3 - F11R	JAM	Cell-Cell Contact	KEGG: hsa04514
Fibroblast	Ionocyte cell	JAM3	F11R	0.00248911936189688	0	JAM3_F11R	JAM3 - F11R	JAM	Cell-Cell Contact	KEGG: hsa04514
Endothelial cell	Lung epithelial cell	JAM3	F11R	0.00144895963498267	0	JAM3_F11R	JAM3 - F11R	JAM	Cell-Cell Contact	KEGG: hsa04514
Fibroblast	Lung epithelial cell	JAM3	F11R	0.000793605027725972	0	JAM3_F11R	JAM3 - F11R	JAM	Cell-Cell Contact	KEGG: hsa04514
Endothelial cell	Secretory cell	JAM3	F11R	0.00151999505413264	0	JAM3_F11R	JAM3 - F11R	JAM	Cell-Cell Contact	KEGG: hsa04514
Fibroblast	Secretory cell	JAM3	F11R	0.000832538396293023	0	JAM3_F11R	JAM3 - F11R	JAM	Cell-Cell Contact	KEGG: hsa04514
Endothelial cell	Endothelial cell	JAM3	JAM2	0.00617358468357586	0	JAM3_JAM2	JAM3 - JAM2	JAM	Cell-Cell Contact	KEGG: hsa04514
Fibroblast	Endothelial cell	JAM3	JAM2	0.00338856582518573	0	JAM3_JAM2	JAM3 - JAM2	JAM	Cell-Cell Contact	KEGG: hsa04514
Endothelial cell	Endothelial cell	JAM3	JAM3	0.00184558722050247	0	JAM3_JAM3	JAM3 - JAM3	JAM	Cell-Cell Contact	KEGG: hsa04514
Fibroblast	Endothelial cell	JAM3	JAM3	0.00101102228110412	0	JAM3_JAM3	JAM3 - JAM3	JAM	Cell-Cell Contact	KEGG: hsa04514
Endothelial cell	Fibroblast	JAM3	JAM3	0.00101102228110412	0	JAM3_JAM3	JAM3 - JAM3	JAM	Cell-Cell Contact	KEGG: hsa04514
Fibroblast	Fibroblast	JAM3	JAM3	0.000553633945480887	0	JAM3_JAM3	JAM3 - JAM3	JAM	Cell-Cell Contact	KEGG: hsa04514
T cell	T cell	LCK	CD8 receptor	0.00748423724771651	0	LCK_CD8A_CD8B1	LCK - (CD8A+CD8B1)	LCK	Cell-Cell Contact	PMID: 25427562
Ciliated cell	T cell	HLA-A	CD8A	0.103827413914679	0	HLA-A_CD8A	HLA-A - CD8A	MHC-I	Cell-Cell Contact	KEGG: hsa04514
Dendritic cell	T cell	HLA-A	CD8A	0.111905938182183	0	HLA-A_CD8A	HLA-A - CD8A	MHC-I	Cell-Cell Contact	KEGG: hsa04514
Endothelial cell	T cell	HLA-A	CD8A	0.165437511365504	0	HLA-A_CD8A	HLA-A - CD8A	MHC-I	Cell-Cell Contact	KEGG: hsa04514
Fibroblast	T cell	HLA-A	CD8A	0.108954263331776	0	HLA-A_CD8A	HLA-A - CD8A	MHC-I	Cell-Cell Contact	KEGG: hsa04514
Ionocyte cell	T cell	HLA-A	CD8A	0.112675524490132	0	HLA-A_CD8A	HLA-A - CD8A	MHC-I	Cell-Cell Contact	KEGG: hsa04514
Lung epithelial cell	T cell	HLA-A	CD8A	0.0972777999080182	0	HLA-A_CD8A	HLA-A - CD8A	MHC-I	Cell-Cell Contact	KEGG: hsa04514
Macrophage	T cell	HLA-A	CD8A	0.124506012566603	0	HLA-A_CD8A	HLA-A - CD8A	MHC-I	Cell-Cell Contact	KEGG: hsa04514
Neuroendocrine cell	T cell	HLA-A	CD8A	0.074801234641764	0	HLA-A_CD8A	HLA-A - CD8A	MHC-I	Cell-Cell Contact	KEGG: hsa04514
Secretory cell	T cell	HLA-A	CD8A	0.127681509694758	0	HLA-A_CD8A	HLA-A - CD8A	MHC-I	Cell-Cell Contact	KEGG: hsa04514
SLC16A7+ cell	T cell	HLA-A	CD8A	0.128360379396243	0	HLA-A_CD8A	HLA-A - CD8A	MHC-I	Cell-Cell Contact	KEGG: hsa04514
T cell	T cell	HLA-A	CD8A	0.136876133728434	0	HLA-A_CD8A	HLA-A - CD8A	MHC-I	Cell-Cell Contact	KEGG: hsa04514
Ciliated cell	T cell	HLA-B	CD8A	0.113761452500139	0	HLA-B_CD8A	HLA-B - CD8A	MHC-I	Cell-Cell Contact	KEGG: hsa04514
Dendritic cell	T cell	HLA-B	CD8A	0.1101115949528	0	HLA-B_CD8A	HLA-B - CD8A	MHC-I	Cell-Cell Contact	KEGG: hsa04514
Endothelial cell	T cell	HLA-B	CD8A	0.186518001836887	0	HLA-B_CD8A	HLA-B - CD8A	MHC-I	Cell-Cell Contact	KEGG: hsa04514
Fibroblast	T cell	HLA-B	CD8A	0.10531681004624	0	HLA-B_CD8A	HLA-B - CD8A	MHC-I	Cell-Cell Contact	KEGG: hsa04514
Ionocyte cell	T cell	HLA-B	CD8A	0.116729268866794	0	HLA-B_CD8A	HLA-B - CD8A	MHC-I	Cell-Cell Contact	KEGG: hsa04514
Lung epithelial cell	T cell	HLA-B	CD8A	0.114336140924478	0	HLA-B_CD8A	HLA-B - CD8A	MHC-I	Cell-Cell Contact	KEGG: hsa04514
Macrophage	T cell	HLA-B	CD8A	0.139053543809084	0	HLA-B_CD8A	HLA-B - CD8A	MHC-I	Cell-Cell Contact	KEGG: hsa04514
Neuroendocrine cell	T cell	HLA-B	CD8A	0.0885209553001494	0	HLA-B_CD8A	HLA-B - CD8A	MHC-I	Cell-Cell Contact	KEGG: hsa04514
Secretory cell	T cell	HLA-B	CD8A	0.13835053113626	0	HLA-B_CD8A	HLA-B - CD8A	MHC-I	Cell-Cell Contact	KEGG: hsa04514
SLC16A7+ cell	T cell	HLA-B	CD8A	0.135906434635749	0	HLA-B_CD8A	HLA-B - CD8A	MHC-I	Cell-Cell Contact	KEGG: hsa04514
T cell	T cell	HLA-B	CD8A	0.148955264481365	0	HLA-B_CD8A	HLA-B - CD8A	MHC-I	Cell-Cell Contact	KEGG: hsa04514
Ciliated cell	T cell	HLA-C	CD8A	0.0865819592704142	0	HLA-C_CD8A	HLA-C - CD8A	MHC-I	Cell-Cell Contact	KEGG: hsa04514
Dendritic cell	T cell	HLA-C	CD8A	0.0792655804754679	0	HLA-C_CD8A	HLA-C - CD8A	MHC-I	Cell-Cell Contact	KEGG: hsa04514
Endothelial cell	T cell	HLA-C	CD8A	0.156361404181192	0	HLA-C_CD8A	HLA-C - CD8A	MHC-I	Cell-Cell Contact	KEGG: hsa04514
Fibroblast	T cell	HLA-C	CD8A	0.0894140970626588	0	HLA-C_CD8A	HLA-C - CD8A	MHC-I	Cell-Cell Contact	KEGG: hsa04514
Ionocyte cell	T cell	HLA-C	CD8A	0.0814850862995447	0	HLA-C_CD8A	HLA-C - CD8A	MHC-I	Cell-Cell Contact	KEGG: hsa04514
Lung epithelial cell	T cell	HLA-C	CD8A	0.0737369672048977	0	HLA-C_CD8A	HLA-C - CD8A	MHC-I	Cell-Cell Contact	KEGG: hsa04514
Macrophage	T cell	HLA-C	CD8A	0.10391206380794	0	HLA-C_CD8A	HLA-C - CD8A	MHC-I	Cell-Cell Contact	KEGG: hsa04514
Neuroendocrine cell	T cell	HLA-C	CD8A	0.0487864405449296	0	HLA-C_CD8A	HLA-C - CD8A	MHC-I	Cell-Cell Contact	KEGG: hsa04514
Secretory cell	T cell	HLA-C	CD8A	0.104675554088909	0	HLA-C_CD8A	HLA-C - CD8A	MHC-I	Cell-Cell Contact	KEGG: hsa04514
SLC16A7+ cell	T cell	HLA-C	CD8A	0.103073463531739	0	HLA-C_CD8A	HLA-C - CD8A	MHC-I	Cell-Cell Contact	KEGG: hsa04514
T cell	T cell	HLA-C	CD8A	0.116685124917703	0	HLA-C_CD8A	HLA-C - CD8A	MHC-I	Cell-Cell Contact	KEGG: hsa04514
Ciliated cell	T cell	HLA-E	CD8A	0.0631203086728774	0	HLA-E_CD8A	HLA-E - CD8A	MHC-I	Cell-Cell Contact	KEGG: hsa04514
Dendritic cell	T cell	HLA-E	CD8A	0.0813796878413641	0	HLA-E_CD8A	HLA-E - CD8A	MHC-I	Cell-Cell Contact	KEGG: hsa04514
[truncated: 461 more rows]
