# Supplementary material for: Single-cell RNA sequencing analysis to explore immune cell heterogeneity and novel biomarkers for the prognosis of lung adenocarcinoma
Source: Front Genet. 2022 Aug 15;13:975542. doi: 10.3389/fgene.2022.975542 (PMC9486955; doi:10.3389/fgene.2022.975542)
Supplement: Supplementary file 8 [file Table3.XLS]

gene	Cluster
PGC	1
SFTPA1	1
SFTPA2	1
SFTPC	1
NPC2	1
WIF1	1
SERPINA1	1
NNMT	1
DBI	1
LAMP3	1
CXCL2	1
PLA2G1B	1
C11orf96	1
SLPI	1
SFTPD	1
DMBT1	1
GKN2	1
MT1E	1
CTSH	1
SFTA2	1
CCL2	1
CA2	1
HHIP	1
CHI3L2	1
CLDN18	1
CPB2	1
LRRK2	1
DUSP6	1
PEBP4	1
RPS27	1
SLC6A14	1
RPS17	1
SDR16C5	1
FGGY	1
RNASE1	1
RND1	1
ZDHHC3	1
RPS12	1
NAPSA	1
RPL41	1
SPINK1	2
SCGB1A1	2
BPIFB1	2
CEACAM6	2
GDF15	2
CP	2
KRT17	2
APOD	2
LGSN	2
SOX4	2
CIT	2
MFSD4A	2
ZFP36L1	2
CEACAM5	2
DSP	2
SCGB3A2	2
RASD1	2
HSPA6	2
CLIC6	2
MYO6	2
TACSTD2	2
IGKC	3
IGHG2	3
MT2A	3
IGHM	3
FABP5	3
AREG	3
JCHAIN	3
CCL20	3
RPL21	3
IGLC3	3
C2	3
RPS25	3
CXCL3	3
RPL32	3
G0S2	3
MT-CYB	4
ABCC3	4
PNISR	4
TSC22D3	4
XIST	4
HSPA1A	4
NEAT1	4
BCAT1	4
VMP1	4
EFHC1	4
GCC2	4
ANPEP	4
MT-CO3	5
MT-CO2	5
MT-ND2	5
MT-ATP6	5
MT-ND5	5
MTRNR2L12	5
MT-ND3	5
MT-ND1	5
GSN	5
DST	5
MTRNR2L8	5
MT-ND4L	5
