# Supplementary material for: Single-cell RNA sequencing analysis to explore immune cell heterogeneity and novel biomarkers for the prognosis of lung adenocarcinoma
Source: Front Genet. 2022 Aug 15;13:975542. doi: 10.3389/fgene.2022.975542 (PMC9486955; doi:10.3389/fgene.2022.975542)
Supplement: Supplementary file 10 [file Table6.XLS]

logFC	AveExpr	t	P.Value	adj.P.Val	B
SERTM1	-3.61056952623714	0.739608622024236	-36.0752427656167	7.29156027502344e-150	1.18815974681507e-145	331.832504197347
LINC01996	-2.92217268070718	0.701446653152188	-35.62586082809	1.0681321752064e-147	8.70260689749412e-144	326.870201240336
ANGPT4	-2.08490407031529	0.528368711338566	-35.0187144486261	9.35784228737221e-145	5.08286800242434e-141	320.127566817465
SH3GL3	-2.30820706884601	0.533347466165379	-34.5567320059504	1.66970389501652e-142	6.80195624232356e-139	314.968020256773
RS1	-2.10692920271251	0.550303855597231	-34.1691585401185	1.31719980545452e-140	4.29275416597627e-137	310.620433058351
LINC02016	-2.94707362379969	0.623472617010018	-34.1193980882869	2.31070064891169e-140	6.27547784566933e-137	310.061000504365
SLC6A4	-5.10448346423777	1.17134065045208	-34.037965261819	5.80043590270467e-140	1.35025861477961e-136	309.144882460171
GPM6A	-3.90808001740783	1.19392692566857	-33.7062131982371	2.4843460563317e-138	5.06030237349064e-135	305.404916348101
C10orf67	-2.17313209337265	0.564571032308001	-33.5538163401333	1.40142159678319e-137	2.53735165773135e-134	303.682742769183
CD300LG	-3.01899269593699	0.672865275927752	-32.3583051622243	1.198617503122e-131	1.9531472213373e-128	290.084401398282
SGCG	-2.74160233621175	0.956057608299058	-31.6483593054445	4.28723194010152e-128	6.35094949672312e-125	281.937472617441
CD5L	-1.80936098559657	0.442011779776173	-31.2208840855504	6.05868852184965e-126	8.22719412196166e-123	277.007418933694
WNT3A	-3.26011679309145	1.04935265938899	-29.7592854752285	1.55045105708381e-118	1.94343076732159e-115	260.01986368961
GYPE	-2.16255153830459	0.869083064488847	-29.6631917844902	4.7905221219673e-118	5.57582556981837e-115	258.896306626155
ITLN2	-5.00191796116842	1.47650032762754	-29.6536756026923	5.35696169442984e-118	5.81944605404895e-115	258.784997820537
LINC01082	-2.119674450614	0.576989733164621	-29.2893632196835	3.88572191741241e-116	3.9573649152647e-113	254.51802994034
OVCH1	-1.72732168648857	0.445966106371925	-28.8480189370674	7.07281305507204e-114	6.77949933719994e-111	249.334476960994
LOC101928372	-1.7201306080364	0.344082572051106	-28.8239156467352	9.40183473411356e-114	8.51127205513225e-111	249.050948545506
CHRM1	-2.05408905169589	0.451887476331583	-28.7030190178793	3.92238412091701e-113	3.36396048686014e-110	247.628169329448
SCUBE1	-2.71928372929586	1.06728687372188	-28.1691749714956	2.17913416326049e-110	1.77544955951649e-107	241.332768081132
RTKN2	-4.06694910129988	2.71821281397034	-28.1424111895597	2.99306900633368e-110	2.32247902181939e-107	241.016622632714
LINC00968	-2.39288215632764	0.959695348095039	-28.0376978498129	1.03654756694913e-109	7.67751936519819e-107	239.779233351523
MYOC	-2.40710557575715	0.554289774901943	-27.6733683446958	7.8524820298084e-108	5.56331281198817e-105	235.468321015782
SPAAR	-2.04760491534696	1.53792915268096	-27.2015963771907	2.15748273576721e-105	1.46484088247194e-102	229.873813115668
RXFP1	-1.96577936300126	0.857681306072491	-26.8307180373012	1.79935359899025e-103	1.17281867582185e-100	225.466843742941
HSPC324	-2.85437951414664	1.43572127167392	-26.8131802914353	2.21840340186214e-103	1.39034167051322e-100	225.258270361233
GRIA1	-2.63659111840573	0.842699106011439	-26.7189629869673	6.8331744477419e-103	4.12394731947979e-100	224.137492864554
FABP4	-5.58812295591107	3.10397779984316	-26.5813161023923	3.53798843489268e-102	2.05898291237772e-99	222.499300455483
MYZAP	-2.91894316364772	1.86226975051568	-26.5386422475487	5.89162060563936e-102	3.31048130237563e-99	221.991235696348
PTPRQ	-1.37697151182497	0.302807981035218	-26.3890346518205	3.52362314416312e-101	1.9139146378046e-98	220.209373001047
FENDRR	-3.37626048052967	1.57421755652684	-26.3248624311604	7.59104457850928e-101	3.99019585183254e-98	219.444755513267
JPH4	-1.56924904160924	0.833641872936724	-26.2079937075283	3.07268847515412e-100	1.56467058445739e-97	218.051793178746
LGI3	-4.71984308825773	1.67622692705212	-26.037457729142	2.36600077288756e-99	1.16830250285463e-96	216.018144545806
C20orf202	-1.47495072267509	0.808266266377893	-26.0239596711584	2.78101415358187e-99	1.33284193037108e-96	215.857129683173
FAM107A	-4.47054687683955	2.84363634435965	-25.9925873071025	4.04899840908399e-99	1.88509797360068e-96	215.482869313328
RSPO1	-2.29155417118701	0.853151267113164	-25.9481762861002	6.89166661085038e-99	3.11943631732797e-96	214.952997765686
CA4	-4.27280031677791	1.78268728928003	-25.9180953917746	9.88074823632833e-99	4.35153493272892e-96	214.594057527372
FXYD1	-2.14846526152269	1.14477031009342	-25.7189760515767	1.0736565365526e-97	4.60400875345386e-95	212.21723226453
CNTN6	-2.71216356220268	0.951561334575423	-25.7002361011227	1.34401944949725e-97	5.61558895629685e-95	211.993467512916
NECAB1	-2.60870529032224	1.30909094627683	-25.6003453255323	4.45056568324816e-97	1.81304919521322e-94	210.8005216899
KCNA4	-1.60654102310681	0.33935467548738	-25.4750897010255	1.99830821644048e-96	7.94205667973111e-94	209.304204209122
HBA1	-2.50062261039827	0.758123410380865	-25.4395721639636	3.05950651692459e-96	1.18701568317348e-93	208.879820532259
TAL1	-2.111190686878	1.38022236946969	-25.159982104001	8.75774088737291e-95	3.31877645952887e-92	205.537885816109
HID1-AS1	-1.62363731479376	0.770321203280537	-25.0932268245499	1.95134008629984e-94	7.16085829532653e-92	204.739663343852
PYCR1	3.45269193165778	6.42845803457034	25.0921159891437	1.97753067376308e-94	7.16085829532653e-92	204.726379699231
OTC	-1.24901021612542	0.31630045139915	-25.047282933344	3.38709207783011e-94	1.19984055235308e-91	204.190231222622
NCKAP5	-3.19994308243478	1.47494959146644	-24.8847969877669	2.38222821925435e-93	8.25923592186162e-91	202.246731928233
TEK	-3.18935121390638	3.06088239538842	-24.8179378206775	5.31660278718338e-93	1.80487588369069e-90	201.446873626398
STX11	-3.06393252666449	3.66687057492273	-24.7248644571061	1.62570538962216e-92	5.406299862019e-90	200.333271874201
ANGPTL7	-1.9782195775331	0.502569087485238	-24.661734235043	3.46993567938718e-92	1.13085203791228e-89	199.577850962008
KANK3	-2.59479455182406	2.38727174155325	-24.6461453828878	4.18441803934677e-92	1.33696258727756e-89	199.391304058056
ST8SIA6	-2.5437483722295	1.14939059019323	-24.5307974729072	1.67244610022303e-91	5.24086715444889e-89	198.01086371979
GPD1	-3.86777579581829	2.11405214717742	-24.280812627077	3.37006944602194e-90	1.03613738911184e-87	195.018598768174
OTUD1	-2.01466203575002	4.44199264557895	-24.2701381377282	3.83122934643566e-90	1.15610892963276e-87	194.890814398557
EDNRB	-3.58320281683202	3.41447091685888	-24.1802462461945	1.12825157748401e-89	3.34270171910944e-87	193.814686352387
STXBP6	-3.0063669767004	1.56058842190507	-24.1688299021361	1.29413469348775e-89	3.76570086256837e-87	193.678013585092
RPL13AP17	-3.38921703228546	1.19125132143547	-24.0881531692309	3.41177271559796e-89	9.75348007029275e-87	192.712159243825
LIMS2	-2.67265133873288	2.89596329410657	-23.9665590431261	1.47068928994519e-88	4.13187620338911e-86	191.256401914612
ODAM	-2.27911307153	0.752011041978428	-23.8709890956672	4.63724948553459e-88	1.28074542994553e-85	190.112197488896
RAMP2	-2.90173681642809	5.22783644577932	-23.7558944090902	1.84878583602186e-87	5.02099419966269e-85	188.734244668096
HSPA12B	-2.56008869163611	2.85234699227677	-23.6345466151156	7.94556066120954e-87	2.1225067372854e-84	187.281473451695
CCDC141	-1.40987273582435	0.46727977031125	-23.5720531163638	1.68354773125477e-86	4.42474359367685e-84	186.533334411613
HTR3C	-1.85740733496851	0.383587146773621	-23.5475381858345	2.26019025501127e-86	5.84600003260454e-84	186.239861989102
RGCC	-2.94622480751214	7.12949673921007	-23.5410606546349	2.44311887791839e-86	6.22040970557503e-84	186.162319114946
ACVRL1	-2.52927272674902	4.46597803935714	-23.5302315888414	2.78259552891774e-86	6.97575294518685e-84	186.032684523389
ASPA	-1.59170319408372	0.776964628528342	-23.31592250343	3.65260825580489e-85	9.01806841338495e-83	183.467424701142
CCDC85A	-1.97640371166442	1.04621266011718	-23.2907065432981	4.94483543055511e-85	1.20262825881934e-82	183.165626587694
AGER	-6.46776207170197	5.86118274033709	-23.2344467411156	9.71939325759035e-85	2.32908107547698e-82	182.492310506486
UPK3B	-5.08120777660226	2.88937844615789	-23.1952274992452	1.55675447465841e-84	3.67642234268969e-82	182.022962815386
ECSCR	-2.27364795494005	3.31417962610745	-23.1875408833049	1.70732004361529e-84	3.97439715867303e-82	181.93097769622
ANKRD1	-4.59754869227097	2.15381698773393	-23.1707457885834	2.08891063487517e-84	4.79419701342126e-82	181.729995403163
PECAM1	-2.37198328841248	6.31209063548993	-23.1691493531231	2.12934939498276e-84	4.81913172100613e-82	181.71089153382
GPIHBP1	-3.85307590167101	2.45685218303316	-23.1423412732853	2.9381650163219e-84	6.55854780013224e-82	181.390096811594
JAM2	-2.4049501041578	2.83373492360596	-23.0450070811101	9.45626820759129e-84	2.08229581679324e-81	180.225467443179
S1PR1	-2.85428415550061	4.66472343025285	-22.9956299159549	1.71086443413837e-83	3.71713812723796e-81	179.634724502145
CCM2L	-2.23978965184999	2.18217005070109	-22.9818747742948	2.01810246592908e-83	4.32697101083083e-81	179.470168194224
LOC102724488	-1.56190289217389	0.630720228462385	-22.9728458188651	2.24918265459271e-83	4.75979628007639e-81	179.362154587095
PRX	-3.17114269668609	2.95717152437673	-22.9479472601248	3.03287498401271e-83	6.33598690570347e-81	179.064301387413
CTXND1	-2.04566089197248	0.691454684102673	-22.9239157264089	4.04723003754224e-83	8.34805233693049e-81	178.776832704152
CLEC1A	-1.9528718834949	2.01278535345742	-22.8943867682635	5.76923198926628e-83	1.17512044081368e-80	178.423620451266
NOVA2	-1.77181043491104	1.38343876429455	-22.8510406936236	9.70740644126844e-83	1.95286651803049e-80	177.905170003703
ADRA1A	-1.18641782691212	0.297394437640276	-22.844923920714	1.04469987756613e-82	2.07602250060246e-80	177.832012512969
SEMA3G	-2.77087168279492	2.72951544963772	-22.8347501385187	1.18040017599642e-82	2.31742420094719e-80	177.71033458367
LDB2	-2.52738056335992	3.38095567675194	-22.8230655711211	1.35813095552421e-82	2.63461237146036e-80	177.570590819289
CLEC3B	-4.16591189857926	4.46254304213091	-22.7553691062396	3.06068594133807e-82	5.86751498989457e-80	176.761029068517
ROBO4	-2.72759622893335	3.41486957814413	-22.7160869391835	4.90409728543215e-82	9.29212386815312e-80	176.29131960927
FGFBP2	-2.71027049272808	1.27069234236042	-22.682796555967	7.31233236264133e-82	1.36959144654299e-79	175.893288369367
RAMP3	-3.10673767036429	4.90448783507137	-22.6579995426151	9.84645580826607e-82	1.82327269767836e-79	175.596826743695
EPAS1	-2.68924066406797	7.4284833957148	-22.5853121019433	2.35521229838025e-81	4.31215555079845e-79	174.727911349175
ALKAL2	-2.33764202405904	1.11521632851868	-22.5738032144492	2.70391384871896e-81	4.89558624054171e-79	174.590346955059
ARHGAP6	-1.89400871668577	1.50407783169208	-22.5643332877974	3.02922188615202e-81	5.42430446536782e-79	174.477157049262
FHL1	-3.79055807764336	4.05833348246539	-22.4498165165737	1.19637079102089e-80	2.11900674344406e-78	173.108612269107
ADAMTS8	-3.5202621742709	2.00220017618507	-22.4091749303296	1.94773115904672e-80	3.41271819749099e-78	172.623024628927
NMUR1	-1.82497915897442	1.11293470821059	-22.3499300552045	3.96309664890577e-80	6.87007020148081e-78	171.9152668519
TMEM100	-4.4544268545855	2.92352742060713	-22.3354081749175	4.71678585003812e-80	8.09052899224959e-78	171.741803072937
USHBP1	-1.7243848205828	1.45164937868427	-22.3177439407322	5.82927532529796e-80	9.89458764851358e-78	171.53081427151
EMP2	-2.89238471534783	6.51206978389997	-22.3140126187465	6.0959440597844e-80	1.02405575725966e-77	171.486247312636
ADRB2	-3.04236317185072	2.56575398698798	-22.1815705442069	2.981445336749e-79	4.95741344513519e-77	169.904701227048
BTNL9	-3.26129197603641	2.04969014506482	-22.1341172960201	5.26449743026425e-79	8.66515006324807e-77	169.338211653362
SPOCK2	-3.46138095235422	5.10375515629536	-22.0819211825668	9.83830917546273e-79	1.60315248014165e-76	168.715210963383
CAV1	-4.03274378487594	6.43867962638965	-22.0001577845593	2.61946863175729e-78	4.22616251034506e-76	167.739539144656
LIN7A	-2.30598155252741	1.49043049440314	-21.8431205241846	1.7166153058201e-77	2.74237709885671e-75	165.8664942225
LOC100506289	-1.23809157229931	0.438213989825463	-21.821983158966	2.21070188553745e-77	3.49741623542065e-75	165.614471305835
FGF10	-1.59496602693311	0.541028973906802	-21.7376586797377	6.0630749657549e-77	9.49978909297847e-75	164.609286820413
CD101	-2.26579546738096	2.14664601864488	-21.7105213536972	8.38820242624175e-77	1.30176912891056e-74	164.285876330263
FCN3	-4.49735360508553	3.601751512293	-21.6913298364443	1.05525392467564e-76	1.62220402854618e-74	164.057183956571
FOXF1	-2.58851934843346	3.08589946831773	-21.6204148411601	2.46400896679216e-76	3.75243234709142e-74	163.212310282809
MASP1	-1.5993923981768	0.781728436078196	-21.5849569709027	3.76480161519952e-76	5.68031873330336e-74	162.789973015749
MGC27382	-1.81871209038927	0.63760769412103	-21.548423043566	5.82635448628953e-76	8.71013269303559e-74	162.354893139382
ACADL	-3.03957589705657	1.67520927980311	-21.5309964222391	7.17546959214287e-76	1.06294797276335e-73	162.147387717972
PCAT19	-2.25836351197407	2.30564288527372	-21.4984722388005	1.05839505885699e-75	1.5537430165833e-73	161.760157069765
TCF21	-3.14775503442856	2.29818654373217	-21.4944925948627	1.10994114712129e-75	1.61486526717334e-73	161.712779965063
MGAT3	-3.28093447389836	2.33490719194427	-21.4892709744171	1.18139916534176e-75	1.7036194158623e-73	161.650618720967
PTPN21	-2.35839438354671	3.24118669782557	-21.4705538021628	1.47747627458787e-75	2.11188385038678e-73	161.42781175848
CLIC5	-4.18217595906925	3.38573629266294	-21.4690885309596	1.50356935106849e-75	2.13049239788357e-73	161.41037022644
GPR146	-1.62188917619729	1.33989160939634	-21.4388763023572	2.15712485428748e-75	3.03020254315643e-73	161.05077433532
ADCY8	-1.43154199074957	0.306065592135593	-21.4187803317529	2.74237721299725e-75	3.81940484493933e-73	160.81161603803
ACTN2	-1.43364521949332	0.578850964538855	-21.4050250983347	3.23205785246272e-75	4.45801097783996e-73	160.647931855369
LYVE1	-3.13383479141246	2.80927414814445	-21.4044169311318	3.2556201679224e-75	4.45801097783996e-73	160.640695070608
RGS9	-1.6967643780955	1.23726842807935	-21.3821672883196	4.24656105347361e-75	5.76647603052938e-73	160.375954833866
GRK5	-2.49984095971446	3.42538577208136	-21.3574192401458	5.7066874605222e-75	7.68516298919084e-73	160.081523161596
LINC02570	-1.2173394137447	0.291638464237549	-21.3460505672593	6.53639088084982e-75	8.73036798388916e-73	159.94628103657
WWC2	-2.31213831824512	3.54347242766434	-21.2994992545222	1.13946199419305e-74	1.50955554433949e-72	159.392590648742
GSTM5	-1.88778914534027	1.41487440538409	-21.2947490237038	1.20594011468662e-74	1.58474146522729e-72	159.336098290153
PLAC9	-2.61521104386563	3.46318063739375	-21.263653047323	1.74789887735145e-74	2.27856097651535e-72	158.966324004022
OVCH2	-1.59713858795176	0.54946446683259	-21.219898696012	2.94630110679971e-74	3.81031559803978e-72	158.446131619558
TNR	-1.19444999251927	0.295025362811432	-21.2072603229394	3.42583485063075e-74	4.39558888905733e-72	158.295898598699
SH2D3C	-2.21005044585846	3.74077695523027	-21.1879727007462	4.31222851243639e-74	5.48966903204304e-72	158.066646298432
PRKG2	-2.05404762486151	1.28241967685077	-21.175689550881	4.99274115428778e-74	6.30672225652088e-72	157.920662139812
FRMD3	-2.00865581597436	1.50686485919396	-21.1178322030145	9.9547427845158e-74	1.24778872056681e-71	157.233171698976
CASP12	-1.19394703157673	0.590931845550043	-21.1095905561959	1.09827782760441e-73	1.36614024433693e-71	157.135259134078
SLC19A3	-2.63614273497207	1.61904648080258	-21.0724720805204	1.70969013249057e-73	2.11056065976771e-71	156.694342718264
ADGRE3	-1.88382560186759	1.01296216175516	-21.039653158474	2.52827170266024e-73	3.09760807480064e-71	156.304580644482
CDH5	-2.56541133991853	4.66939071170046	-21.0068956824471	3.73575733133356e-73	4.54284818761794e-71	155.915625727136
LOC101928858	-1.47221434017593	0.589426068852772	-21.0031882889189	3.90450749567832e-73	4.71288515867247e-71	155.871609886717
ECEL1P2	-3.10954342064461	1.43169206740605	-20.9912306464057	4.50246193894285e-73	5.39467774228483e-71	155.729650245625
CALCRL	-2.77658672206088	4.08348369384339	-20.9596720414389	6.55770600354778e-73	7.79984082684752e-71	155.355041031356
SIRPB1	-2.47042034686298	1.84918439940033	-20.9215800988578	1.03232975912475e-72	1.21897198731434e-70	154.902978170794
MCEMP1	-4.64579545891604	3.5414033563213	-20.8281949062932	3.13863144843044e-72	3.67942442101972e-70	153.795180297832
ARHGEF15	-2.28112652484402	2.8551392531639	-20.7830190136707	5.37344773531459e-72	6.2543093462108e-70	153.259517349814
KCNT2	-1.78543294223521	0.869200096153404	-20.723509532623	1.09080845626819e-71	1.26061870885745e-69	152.554146000262
FHL5	-2.58603372859237	2.07007598061455	-20.712618390218	1.2416851349252e-71	1.42487741363423e-69	152.425083369632
ABCA8	-2.70860586981003	1.71866680424093	-20.701501232638	1.41722151749862e-71	1.61493878514966e-69	152.29335242499
DCC	-1.15471916053229	0.496085670320235	-20.6923250041693	1.58064640943361e-71	1.7886550862306e-69	152.184627858617
CAVIN2	-3.64779977775147	5.18285846594064	-20.6797116386702	1.83645510515167e-71	2.06379558196182e-69	152.035189710397
NXPH3	-1.81031547766282	1.33146112622974	-20.6601702602838	2.31684259464921e-71	2.58581849861705e-69	151.803697285254
EMCN	-2.72371850377373	3.0464462435521	-20.5713715706742	6.65731753818436e-71	7.37965913501456e-69	150.752169240122
RBP2	-2.62551201936624	1.09970522247801	-20.5216518619911	1.20181773323555e-70	1.32321756507252e-68	150.163698654521
TNNC1	-4.05358475472752	3.94865735782587	-20.5000296629361	1.55372399499877e-70	1.6991901005708e-68	149.907850968819
LRRN3	-2.4369061139548	1.39315479698725	-20.4815286521379	1.93550713739247e-70	2.10260592025402e-68	149.688968004633
FGD5	-2.19259056721073	3.2377125450264	-20.4789891983778	1.99476277350152e-70	2.1526264499475e-68	149.658926444279
FMO2	-3.48666016923239	3.95852179144097	-20.4497025014282	2.824299560373e-70	3.02776061422881e-68	149.312508538059
MYCT1	-2.17328053864379	3.24263981313512	-20.4258473298559	3.74884573204351e-70	3.99264321592477e-68	149.030394513299
SOX17	-2.23704189031619	2.03110954637211	-20.4237775369237	3.84208942719976e-70	4.06537968936494e-68	149.005919332206
ARHGEF26	-2.70682477558066	3.32377737992342	-20.3994152271131	5.13031390144511e-70	5.3934493563902e-68	148.717865767914
SOX7	-2.58901863883715	2.43401764854795	-20.3696864223741	7.30046457021057e-70	7.62570962638341e-68	148.366433900002
CYYR1	-2.18809628169499	3.70881944599051	-20.369015332655	7.35882601021421e-70	7.63771145455036e-68	148.358501716583
RASIP1	-2.25083462892203	3.17724115753191	-20.3670865689364	7.52916995773099e-70	7.76505218109029e-68	148.335704240597
HIGD1B	-2.77359441313793	3.32841065701806	-20.3661829315432	7.61032716907387e-70	7.79938875597853e-68	148.325023604663
GDF10	-3.3655275681343	2.08108575231495	-20.3336982955723	1.11883789619655e-69	1.13946646990767e-67	147.94111852648
PTPRB	-2.56017018010832	3.23509221899694	-20.3322957764536	1.13760664727587e-69	1.15138511287953e-67	147.924545703645
IQSEC3	-1.63071240973137	0.900604167726785	-20.2660055821053	2.49683028168727e-69	2.51147218766013e-67	147.141441648329
PDLIM2	-1.82883494303495	2.80819060835362	-20.2634306198928	2.57422521717727e-69	2.5734355775401e-67	147.111031362052
EFCC1	-2.43383102940458	2.45657067720287	-20.2207446999599	4.26953249229571e-69	4.22291035082621e-67	146.607004055927
CDO1	-2.43595274887227	1.80974543215494	-20.2206162475683	4.27603686950797e-69	4.22291035082621e-67	146.605487580678
SEMA6A	-2.19593894234982	1.81104992774388	-20.2123543898305	4.71587278151581e-69	4.6292257213735e-67	146.507953631814
LRRC36	-2.99259182732647	1.67532156444467	-20.2062775248927	5.06798784458786e-69	4.94508155254845e-67	146.43621849339
ALAS2	-1.51233367612189	0.441817636333272	-20.1983025529675	5.57025342150869e-69	5.40281425615977e-67	146.342082386756
GIMAP8	-2.469992839453	3.73133661026869	-20.1380237320401	1.13758507269446e-68	1.09686087334652e-66	145.630757563206
CD36	-3.29382718045771	2.9498326607201	-20.1301437409989	1.24885381214101e-68	1.19706310993164e-66	145.537795834274
SCN4B	-2.60933765607343	2.09229415572258	-20.123753755773	1.34702011817173e-68	1.28360776757943e-66	145.462416553628
CHIAP2	-3.09345104626599	0.978477398325337	-20.1114204283158	1.55882386191697e-68	1.47680435057774e-66	145.316938412562
STARD13	-1.87252177871764	2.67728936582948	-20.0529257722662	3.11537200499273e-68	2.93439230181251e-66	144.627172924732
AGRP	-2.47892770099635	1.49241956245196	-20.0457979700329	3.38955484924567e-68	3.17429863611829e-66	144.543146215794
VEGFD	-4.07179108568569	2.54507188306236	-20.0194090342961	4.6317679392753e-68	4.31283763259949e-66	144.23210363443
C14orf132	-2.67549464878919	2.79265864887279	-19.9752296211048	7.81089113539026e-68	7.23173130972638e-66	143.711529514469
LRRC2	-1.30554321678107	0.69973124545621	-19.9619821028728	9.13560154317367e-68	8.41043091220423e-66	143.555471523064
THSD1	-1.9624031592391	2.36927975247389	-19.9355237087434	1.24910272887285e-67	1.14349039140355e-65	143.243842836648
ARC	-2.33395195116741	1.1899232380539	-19.797637263802	6.36948612293225e-67	5.79836739514978e-65	141.621029869389
GP9	-1.05713313501903	0.339825710785989	-19.7493706164628	1.12603351086801e-66	1.0193731144219e-64	141.053465485398
CMTM2	-1.40510659854173	1.05590631841362	-19.7247482967411	1.5056992213075e-66	1.35554523818817e-64	140.764034289552
LINC01506	-1.31974336887263	0.715036304243262	-19.6935953145631	2.17446089390736e-66	1.94685935528683e-64	140.397935134625
FAM110D	-1.91720967790386	1.90649636647986	-19.6885874693929	2.30677380045467e-66	2.05403710810978e-64	140.339095023412
SLC39A8	-2.76947839411119	5.79908077125999	-19.6638514148854	3.08816709432227e-66	2.73487406532507e-64	140.048498977803
TENT5B	-2.88557821161289	3.01237415877363	-19.651460694098	3.57399116271341e-66	3.14801005386027e-64	139.902960957775
TUBB1	-1.29233414009966	0.625984802286234	-19.6448728104505	3.86266281082244e-66	3.38398336034149e-64	139.82558873843
SOSTDC1	-3.77146110605808	1.68179848243895	-19.6411571626374	4.03563473719565e-66	3.51661326431033e-64	139.781952078738
FPR2	-2.51005219925401	1.68745093010972	-19.6346925081843	4.35522765910141e-66	3.77491673963072e-64	139.706034854248
TGFBR3	-2.6011174729001	2.67791713729591	-19.587740666948	7.57427205500728e-66	6.53030492784887e-64	139.154806182177
INMT	-3.9921621099249	4.31830645557662	-19.5652551817079	9.87180501006116e-66	8.46637171783929e-64	138.890912071564
FEZ1	-1.89423986029794	2.27564079184248	-19.5115462953431	1.85829062835902e-65	1.5771273848495e-63	138.260818534356
STT3A-AS1	-1.89423986029794	2.27564079184248	-19.5115462953431	1.85829062835902e-65	1.5771273848495e-63	138.260818534356
TGM1	-1.87790307775507	1.47769595966301	-19.4934136683699	2.30052482418416e-65	1.94233430104046e-63	138.048171576753
GPA33	-2.82067073073017	1.42063206400964	-19.4268083409516	5.03774191404637e-65	4.2314435303807e-63	137.267415101105
CLEC14A	-2.31824434149388	5.08245188299621	-19.41464685258	5.81253922175681e-65	4.85719623684755e-63	137.124915602193
NLRC4	-1.87905610614747	2.27050205450116	-19.4110433883397	6.06420074583079e-65	5.04164036496494e-63	137.082696353003
SMAD6	-2.09984856726293	2.53867516492631	-19.4003717529244	6.87517392484165e-65	5.6868507160048e-63	136.957673818829
TMEM177	1.40194154683783	3.6960200904494	19.3877827115815	7.9722323153868e-65	6.56098614036505e-63	136.810206388572
DNASE1L3	-2.80561468427224	1.65028909294831	-19.3406391046261	1.38765424761244e-64	1.13627266154999e-62	136.258145483785
IGSF10	-2.46889942812521	1.4312452931224	-19.3396973951314	1.40309839703535e-64	1.14317441898455e-62	136.247120743755
KIF17	-1.46214661019113	1.32865230452591	-19.3342078267433	1.49660812932862e-64	1.20912887467378e-62	136.182855753342
SIGLEC11	-1.58119309384707	1.0254201892769	-19.3340782247712	1.4988894304026e-64	1.20912887467378e-62	136.181338582099
HBA2	-4.5075105472834	4.22073652773114	-19.2994327624896	2.25200480650075e-64	1.80770533605565e-62	135.775842176714
ACKR4	-2.04895558629004	1.30637937604609	-19.2862618918867	2.62884146645613e-64	2.09985155372072e-62	135.62172842966
VIPR1	-2.97168789655497	2.88050079962199	-19.2775512948563	2.9120497936378e-64	2.31472445791843e-62	135.519817096062
ERG	-2.01068848887787	2.97875630177003	-19.2676309129218	3.2718953314797e-64	2.58813273914863e-62	135.403763591624
C2orf91	-1.12483005869486	0.398254176638481	-19.253679389638	3.85435977919613e-64	3.03414457014497e-62	135.240573401292
NPR1	-2.78888761248633	3.10316900803416	-19.1890246314177	8.23282891955934e-64	6.44970900212594e-62	134.484642380117
SBSPON	-2.31697464106149	1.72776096967416	-19.1793535814171	9.22209906566524e-64	7.19014852990502e-62	134.371617664945
STARD8	-2.00484764418246	2.90783303374119	-19.165598662687	1.08370584136545e-63	8.40904127859523e-62	134.210886525672
PRKCE	-1.68055675066458	2.7878497228471	-19.1532108289729	1.25319438543522e-63	9.67810545529236e-62	134.066151833053
UBE2T	2.84035544132913	5.17744952557917	19.1396099324662	1.46992434358342e-63	1.12983099899489e-61	133.907267807035
GOLM1	2.41145473466709	7.31086717282469	19.0688608404062	3.36887137996809e-63	2.57726568716338e-61	133.081187829996
ALDH18A1	1.54198090302427	6.31697449882553	18.9801318436568	9.52345417485681e-63	7.25162083080803e-61	132.046139813125
CAT	-2.01341447039721	6.51230857005667	-18.9162542568792	2.0109813063541e-62	1.52413676218791e-60	131.301670864155
LMO2	-1.86724726702386	3.68068739454878	-18.9109423006674	2.13988868658602e-62	1.61432806240366e-60	131.239788050191
FAM189A2	-3.13171912445519	3.2049816884413	-18.909790193894	2.16891889670736e-62	1.62868817612196e-60	131.226366856689
TRHDE	-1.37042030241064	0.452812003357118	-18.8862762892816	2.85538359695152e-62	2.13433374827179e-60	130.952488630563
ADRB1	-3.14552310948707	2.0964382466452	-18.884363261347	2.9199724018346e-62	2.16344180151365e-60	130.930210116439
PPP1R14B	2.00101339587782	7.13452708931413	18.8843367177011	2.92087877467323e-62	2.16344180151365e-60	130.929901001283
GRASP	-2.23150438970335	3.426881994329	-18.8807787480663	3.04495001127632e-62	2.24513395627817e-60	130.8884674298
PTCRA	-1.72774387200411	1.20287679446466	-18.8597651843426	3.89284166667647e-62	2.85738085398617e-60	130.643795606857
ANGPTL1	-2.22633180347462	1.63029979027982	-18.8589457329019	3.93030784701812e-62	2.87194468014172e-60	130.63425559772
PHACTR1	-2.23609802455016	2.36411311437023	-18.831523134513	5.41513622901729e-62	3.939269859457e-60	130.315059233571
PKNOX2	-1.95390579739618	1.43623564123682	-18.815381182528	6.53906363810254e-62	4.73573519923915e-60	130.127219563502
DPEP2	-2.1304569704374	2.52181425785376	-18.7782162204875	1.00932887517776e-61	7.27743983231047e-60	129.694885501802
NME1	2.04848525510624	5.44551510624072	18.6177787380894	6.55885138625986e-61	4.70821512507068e-59	127.830902313062
COL6A6	-2.62565686430244	1.7104374127307	-18.5210122979443	2.02414463143506e-60	1.44664196356291e-58	126.708556339216
DACH1	-2.22863813002497	1.63751655482202	-18.5130544047298	2.22055783721468e-60	1.58008689770364e-58	126.616321656906
ETV4	3.13602334414156	4.72903313550599	18.4630513693967	3.97271659096769e-60	2.81458334129646e-58	126.036998325248
PKHD1L1	-1.27357396936579	0.464747978935573	-18.3904395272276	9.23914955279697e-60	6.51740008497085e-58	125.196445039274
SLC14A1	-1.86269041454574	0.995004583562269	-18.3852851044027	9.80929109734608e-60	6.88975855307131e-58	125.136809848099
EFNA4	2.00328140338269	5.30438150044104	18.3378588101368	1.70149386142262e-59	1.18995032068161e-57	124.588304252226
KL	-2.25449827978702	1.56178095843939	-18.3296052647142	1.87258128465923e-59	1.30400478775736e-57	124.492886022281
CTHRC1	3.51223771127199	6.0701386170733	18.2938890697974	2.83431711817816e-59	1.96532755066864e-57	124.080104844321
F11	-2.33003399067215	0.982655494899418	-18.2716721614961	3.667538466859e-59	2.53231098802828e-57	123.82344496094
B3GNT3	3.65161035685247	5.06605506121394	18.2569037174043	4.35268110072226e-59	2.99269782853457e-57	123.652878636338
CLDN5	-2.84084530907892	4.37276038675942	-18.2557721150992	4.4101726116835e-59	3.01948582804129e-57	123.639810838064
MMRN2	-2.07856204111737	3.86456170898711	-18.2369810486409	5.48370059012188e-59	3.73878247347431e-57	123.422842050274
ADGRE1	-2.23134679557826	1.48971573918426	-18.2164229848798	6.95921052633451e-59	4.72501398027587e-57	123.185538814496
TCEAL2	-2.50221104686245	1.32607340310342	-18.1879529263211	9.6788406171724e-59	6.54426173679769e-57	122.857024750591
ANOS1	-3.03655128205548	3.80357309765936	-18.1542748606872	1.42960901665846e-58	9.62623096134281e-57	122.46859378155
TMEM88	-2.04503791411981	3.03067951257209	-18.1141451652609	2.27484880515452e-58	1.52545931193387e-56	122.006005768031
FAM83A	4.49493706047131	4.70098972496783	18.1100560131355	2.38507664357752e-58	1.59282065193015e-56	121.958884371173
CLDN18	-6.21687040548038	4.14436116828002	-18.0851301182787	3.18228501577805e-58	2.1165442584532e-56	121.671713172095
RSPO2	-2.07090465658871	0.981223787648973	-18.0738413423915	3.62612443462772e-58	2.40193892936011e-56	121.541690735316
SMIM25	-2.55022028478766	3.77557524548724	-18.0495614669909	4.80140495329684e-58	3.16756654712438e-56	121.262114161256
MME	-2.93956972850722	2.38171559103198	-18.0109835941776	7.49898235343882e-58	4.92725473585829e-56	120.818112727436
GIMAP1	-1.85184495189416	2.59324125287909	-18.0050217002944	8.03372206641999e-58	5.25740968161902e-56	120.749519385793
FOLR3	-2.30128201508644	0.935816091580342	-17.995328769648	8.98558566303793e-58	5.85680473516812e-56	120.638012818156
COLEC10	-1.53090724938846	0.666816091964689	-17.9745077307133	1.14282991451051e-57	7.41928822986005e-56	120.398545997151
LINC01352	-1.17522687728891	0.715647809531934	-17.9694473077526	1.21159900113989e-57	7.83452608078352e-56	120.340356758652
CFP	-1.78603026392916	1.77956336213864	-17.9601701164833	1.34858275882601e-57	8.68583243283395e-56	120.233691256299
GLIPR2	-2.30223871476922	5.16039555150676	-17.9502117043146	1.51288104432397e-57	9.70566795955085e-56	120.119210489221
CSRNP1	-2.22497256691118	5.61099660581499	-17.9142271281152	2.29166979541193e-57	1.4644219339701e-55	119.705684506228
LINC01290	-1.64738236578883	1.21742883296145	-17.9081579581279	2.45787373269647e-57	1.56449423727692e-55	119.635962111824
AOC3	-2.87549005940481	5.08870811054078	-17.9023484211785	2.62823144117139e-57	1.66642145268046e-55	119.569228620558
SEMA5A	-2.6091417681843	2.67017879578776	-17.8969001084017	2.79869537110851e-57	1.767625622954e-55	119.50665003133
CASQ2	-1.87392328744091	1.04814361668208	-17.8608325021777	4.24198513722803e-57	2.66884740583517e-55	119.092518582798
LRRC32	-2.19677285624117	4.61113530824221	-17.8602047092508	4.27279442705832e-57	2.6778917380352e-55	119.085312311333
SLIT2	-2.44376662937852	3.06163346918594	-17.8522124071888	4.68511588321825e-57	2.92505606578703e-55	118.993577066494
GLDN	-2.20047380593726	1.81647842857914	-17.8159038786606	7.11888871466876e-57	4.42756838189036e-55	118.576977360173
ADAMTSL3	-2.00170556387764	1.63113069104232	-17.8097052002665	7.64575942414012e-57	4.7371729968199e-55	118.50587876401
PI16	-2.49250966184881	1.17089794853428	-17.7863647725687	1.00034985560565e-56	6.17450791556595e-55	118.238228865347
PLPP2	2.43818220141279	4.86365883151563	17.7821249015378	1.05039318403303e-56	6.45892714483705e-55	118.189620179149
CXCR2	-1.93191612714432	1.38046782963106	-17.765307773897	1.27475238359916e-56	7.80905642509337e-55	117.996850503606
TOP2A	3.20494984016334	5.10292791926609	17.7561041894503	1.41718888770144e-56	8.64909847381837e-55	117.89137495039
HBB	-4.77335478215721	5.91788837907656	-17.7373846901935	1.75780869069928e-56	1.06878703787107e-54	117.676893431956
CYP1A2	-1.27665924626889	0.268085168333455	-17.7169958741319	2.22241445620074e-56	1.34625440757588e-54	117.443360438693
RHOJ	-1.7990814315693	3.32719554792878	-17.7033845259295	2.59897746275907e-56	1.56853102798737e-54	117.287500076827
ADM2	2.46520020748805	3.21729745046211	17.6723447213885	3.71333602240045e-56	2.23279743487142e-54	116.932201979631
HHIP	-3.3209298645789	1.86163652603957	-17.6631487057803	4.12723206858498e-56	2.47254582932325e-54	116.826974724734
GIMAP6	-2.16299840402123	4.21971672266515	-17.6413365996068	5.30260122413153e-56	3.16505080392759e-54	116.577450000346
LINC02104	-1.01980490365349	0.557840291662986	-17.6230291400387	6.54338608995846e-56	3.89140424583478e-54	116.368087994286
ART4	-1.51733157980236	0.862638778348642	-17.6058246231054	7.97240929388987e-56	4.72401488887038e-54	116.171397988848
TEDC2	2.12386143414458	2.55751203046966	17.5991679991063	8.60547751085886e-56	5.08066145070453e-54	116.09531173259
TMEM184A	2.42447984123553	3.74053756719901	17.5943862989067	9.09098608959026e-56	5.34792845956221e-54	116.040661446727
SPAG4	2.29627350840864	3.98772234692691	17.5927277180705	9.26570163480484e-56	5.43110101219946e-54	116.021706480606
SYNC	-1.51285205123674	1.63067028399624	-17.5763429816366	1.11824482631712e-55	6.53111091212814e-54	115.834483461223
RASGRP4	-1.60127685996265	1.73804990458165	-17.5666896155994	1.24921454305623e-55	7.26998249253615e-54	115.724202062719
ARHGAP31	-2.23688198335279	3.77053417244601	-17.543763132525	1.62495824970675e-55	9.42302301742758e-54	115.462359651071
RAI2	-2.22130568167918	3.62947221196433	-17.5026516441519	2.60328960817795e-55	1.50427674344893e-53	114.993085429141
PLA2G4F	-3.02968194263677	2.77333966781593	-17.4975638477079	2.75957975371653e-55	1.58895237055869e-53	114.935033074948
THBD	-2.55363723586065	4.94027842235696	-17.4819275369348	3.30100719844939e-55	1.88903315989851e-53	114.756653033267
SULT1C4	-1.96305603313352	1.71004523863084	-17.4818504327078	3.30392421338493e-55	1.88903315989851e-53	114.755773543459
ADAMTS9-AS1	-1.21368453464978	0.510780984852031	-17.4617247301705	4.16045816617051e-55	2.37044286076044e-53	114.526250037611
MED4-AS1	-1.38929029260559	0.877628755492732	-17.4371919853901	5.50969016819429e-55	3.12823697877094e-53	114.246575731884
CDC20	3.1716926306331	4.93855241708886	17.4333182800696	5.75948910382512e-55	3.25871093565383e-53	114.20242634588
RADIL	-1.75433194286714	1.21114529336662	-17.4162209157673	7.00425758523436e-55	3.94928641354304e-53	114.007600307544
COX7A1	-1.85456800364977	3.99394533332646	-17.392574056798	9.18017931771298e-55	5.15831110283217e-53	113.738239228706
PAICS	1.69962501538834	5.50277006940556	17.3765497667322	1.10265582284071e-54	6.17449368838124e-53	113.555771027858
MBNL1-AS1	-1.45100091202214	1.29099066433537	-17.3416402894766	1.64342281128862e-54	9.17108722943428e-53	113.158438413011
CORO2B	-1.88762051411114	1.77285380056625	-17.3185123878834	2.14047252340359e-54	1.19040954842531e-52	112.895338464401
SNX22	-1.60363804051071	2.12348589876126	-17.3008456901051	2.61902575914456e-54	1.45159948113131e-52	112.694438474438
ADPRH	-1.57588023987745	3.56011720684251	-17.2882809050481	3.02305895484987e-54	1.66985578539928e-52	112.551594950312
CAMP	-2.34740324712028	1.41769828597314	-17.279513109204	3.34130766229697e-54	1.83941244449761e-52	112.451937063268
PRSS35	-1.5069734147665	0.888330618676692	-17.2317507308927	5.76231545939428e-54	3.16151280844545e-52	111.909333299173
PLCL1	-1.34452071327776	1.47241559158835	-17.2231533990758	6.35591855786137e-54	3.47549305034735e-52	111.811713992023
LOC101929494	-2.18284837251256	1.24977277886657	-17.2042879510003	7.88120655691942e-54	4.2951257807693e-52	111.597558607251
PEAR1	-1.80585782241693	2.31541260237077	-17.1908039079826	9.19053418055203e-54	4.99199181573651e-52	111.444537321619
PALMD	-1.93447040884319	2.44094298050456	-17.1806802322404	1.03143922809857e-53	5.58382133616815e-52	111.329675775055
SESN1	-1.64419734497555	3.70286155067928	-17.1770139699183	1.07543948622558e-53	5.80274385034629e-52	111.288084311966
TIE1	-1.96326764584014	3.7033527395214	-17.1633334983193	1.25681796595458e-53	6.75902599182503e-52	111.132912998975
PIP5K1B	-2.41598293349309	2.49948215802155	-17.1531586124875	1.41124772501295e-53	7.56456634180461e-52	111.017529676542
CAVIN1	-2.22410418336818	7.24907835329699	-17.1510658083492	1.44528768937366e-53	7.72162717978487e-52	110.993799980856
DENND3	-1.69255552674339	3.44552949162895	-17.1501384965211	1.46063154997562e-53	7.77810166890611e-52	110.983285760292
ODF3L1	-1.64904664633948	1.27593651673328	-17.1444468099965	1.55843738658336e-53	8.27190137276085e-52	110.918755222581
DNASE2B	-1.98565180845903	1.13624531856444	-17.1207523471555	2.04098720488952e-53	1.07980150985957e-51	110.650189141049
FAM162B	-2.22525166987574	2.85697811394905	-17.1135205976944	2.21608012900709e-53	1.16864160848448e-51	110.568244413913
VEPH1	-3.01585726705715	2.70965128988981	-17.1102364975717	2.30046992140649e-53	1.20923088288125e-51	110.53103516901
IL3RA	-1.68428860353134	4.38529112837674	-17.1034161800525	2.48611737745634e-53	1.3026135905354e-51	110.453767550916
OR7E47P	-2.13509623417314	2.61463619737801	-17.090254404452	2.88770731903694e-53	1.50817919114445e-51	110.304685578124
CGNL1	-2.34124385691413	3.81030187038145	-17.0825006310887	3.1539630740897e-53	1.64197534480165e-51	110.21687689804
HSPB2	-1.33225860986394	1.40099113063999	-17.0440898370059	4.88115470215165e-53	2.533070569158e-51	109.782080111274
C1QTNF7	-2.13599646405267	1.53003527359442	-17.0402448522797	5.09918637107051e-53	2.63781720370139e-51	109.738573837241
CD93	-2.28324603969046	5.36814095944189	-17.0398653369469	5.12122722632035e-53	2.64083536876235e-51	109.734279768699
IQGAP3	2.56226402997679	3.35553160178382	17.0392831738305	5.1552221094398e-53	2.64997931461582e-51	109.727692880097
COX4I2	-2.32287484539062	4.12633762287759	-17.0092793175743	7.24923255259344e-53	3.7146617749846e-51	109.388314037642
GHR	-1.47030807527547	1.07862247355781	-17.003684948073	7.72478414942532e-53	3.94593597852306e-51	109.325056902583
RCC1	1.59905742214426	5.48174855151972	17.0025582863957	7.82426001092784e-53	3.98425990243966e-51	109.312318246071
OCIAD2	1.97208569161613	6.73897076532703	16.9862965842696	9.41100330039139e-53	4.77733018005849e-51	109.128485507053
MGAT3-AS1	-1.16488534533705	0.454906143396187	-16.9678917776885	1.15975674595585e-52	5.86901744576103e-51	108.920495869847
TNXB	-2.73204923918866	2.30766172693337	-16.9562106505066	1.32414401642931e-52	6.68016307978809e-51	108.788528156546
HBEGF	-2.5917200178038	4.66891197951777	-16.9497510504983	1.42483516018759e-52	7.16595337507927e-51	108.715563677978
DKK2	-1.95959243662875	1.94389137782259	-16.9400820728783	1.59001300067651e-52	7.97208056800731e-51	108.606364909096
DES	-3.53060283022454	3.442691617873	-16.9346668925619	1.69073559633664e-52	8.4510848289281e-51	108.54521641226
SPRYD7	-1.22157836472331	3.88377429116248	-16.9272492131133	1.83912152683039e-52	9.16467439746216e-51	108.461466162211
AFF3	-2.12083278407945	1.41265485336356	-16.9104872028903	2.22407773849038e-52	1.1049191081921e-50	108.272257657125
ABI3BP	-2.63860726359585	3.02981042900011	-16.8991928673945	2.52784462014709e-52	1.25201301171115e-50	108.14480325643
INKA2	-1.24743617668867	1.61385016515736	-16.8985439083139	2.54650619446927e-52	1.25743389208717e-50	108.137480744229
ST6GALNAC3	-1.39736640320684	1.17905558369887	-16.8816884696071	3.08246259843636e-52	1.51748423086164e-50	107.94732588755
GYPC	-1.82251545505532	4.24098234725928	-16.8745424697834	3.34239815223571e-52	1.64049330996027e-50	107.866727426648
SAPCD2	2.55061812189543	3.24170676270193	16.8671700684397	3.6335182217055e-52	1.77802340608682e-50	107.783587449539
ABCG2	-1.75037590086115	2.00887379951599	-16.863790678865	3.77529404330404e-52	1.84186875555806e-50	107.745481515525
RAPGEF4	-1.51738055993258	1.73331418255518	-16.8615398529107	3.87277379703043e-52	1.88378653798839e-50	107.72010267066
CAV2	-2.71148719285863	5.13314117449755	-16.8552237810699	4.15993903317216e-52	2.01744662337918e-50	107.648892862243
CPB2	-4.06612339035284	2.34403582543034	-16.8452857320126	4.65541313094436e-52	2.25103729877562e-50	107.536865720561
CCL23	-2.52598886859531	2.31974922477304	-16.8371050033462	5.10717229894332e-52	2.46217078731602e-50	107.444664806213
LINC00987	-1.29314602602827	1.48553667434019	-16.79809177365	7.941592306389e-52	3.81735240804155e-50	107.005174952373
SPN	-2.32970401737965	3.41977163943876	-16.752234332841	1.33376448297375e-51	6.39226242648744e-50	106.489028097379
GPBAR1	-1.28050926081562	1.16503242325746	-16.7462343488178	1.42733276531809e-51	6.82064146945993e-50	106.421531192244
HSPB3	-1.48603077693601	0.779415955193206	-16.7287380587349	1.73928725933927e-51	8.28704265816765e-50	106.224753822102
SFXN1	1.3357204329136	4.17809950447549	16.7263877211741	1.7860803983086e-51	8.48518369983631e-50	106.198325419365
MYO16-AS1	-2.6875187300533	1.23012836356372	-16.7023527366301	2.3430101516543e-51	1.10986483782578e-49	105.928137145826
BDNF	-1.68144920106163	0.833190361799478	-16.6837849454068	2.88931888469799e-51	1.36467974568562e-49	105.719499965348
LAMP3	-3.33720334480171	6.08643463331955	-16.6588052316696	3.82995968266954e-51	1.80373390257515e-49	105.438942031342
CPED1	-1.99115886858507	2.34317908886934	-16.6584493687424	3.84536395308564e-51	1.80576961428042e-49	105.434946235965
SASH1	-1.78150787788976	3.61903012480549	-16.6562974153856	3.93984239913015e-51	1.84481988200649e-49	105.410783729593
KANK2	-1.62898843918124	5.19092310552015	-16.6486954179975	4.29253350566993e-51	2.00420726289088e-49	105.325435875322
ANXA8L1	-1.7757834031901	0.748204733923818	-16.6438505634327	4.53357617420738e-51	2.11070353596312e-49	105.271049623814
PNPLA6	-1.48506101014233	5.0004271086341	-16.6223387186815	5.77782684178172e-51	2.68232730446818e-49	105.029633599468
NIM1K	-1.70170907355183	1.10557602320248	-16.6210339048082	5.86342644925772e-51	2.71433335200723e-49	105.014993873036
MFAP3L	-1.61059305767149	1.24316294682469	-16.5947065419833	7.88832653135695e-51	3.6413677288516e-49	104.719692596069
GPX3	-2.60885430829908	7.43175168063138	-16.5818177593133	9.12075156660841e-51	4.1983798524826e-49	104.575185254716
BCHE	-2.28406668860261	1.74687705243978	-16.5701356393234	1.04030167733744e-50	4.77513122034185e-49	104.44424097857
FUT2	2.50728153200743	3.86727584548973	16.5527107108279	1.26574395047953e-50	5.79362294187191e-49	104.248986311645
SELP	-2.29128524935033	2.88287288224088	-16.5441371003691	1.3939553894983e-50	6.36260590248595e-49	104.1529415321
TRPV2	-1.93256736236487	4.56473699918876	-16.5373995190119	1.50374120612014e-50	6.84454272450493e-49	104.077476985152
TNS1	-2.30452547210509	5.62050697639105	-16.5067426532674	2.12287022930883e-50	9.63570205754522e-49	103.734241189915
LOC105373373	-2.25102782237413	1.18176203227087	-16.5040799613095	2.18738573576151e-50	9.90095849006496e-49	103.704440237327
RMI2	1.92703703707018	3.83588486824685	16.4861157599796	2.67685826269333e-50	1.20829377813262e-48	103.503428939188
HSPB6	-2.81456083251121	3.54901615439621	-16.4782431160964	2.92447904333917e-50	1.31641950307215e-48	103.415362216798
MAMDC2	-2.97253336654967	2.93066431185508	-16.4556570457721	3.76917215327383e-50	1.69197411122857e-48	103.162788361677
TBX3	-2.02259148712346	2.70016269525995	-16.4470594249775	4.15125837523914e-50	1.85837239627807e-48	103.066676128172
COL10A1	3.67181984163397	4.51213896320247	16.4374207042113	4.62575022548131e-50	2.0651123266909e-48	102.958946942193
TBX2-AS1	-1.76058009002933	1.8393758814119	-16.4339239596275	4.8109556242486e-50	2.1401976281359e-48	102.919870451086
ST6GALNAC5	-2.2860575005399	2.54612360894436	-16.433752854936	4.82020576573106e-50	2.1401976281359e-48	102.917958414733
FXYD6	-1.90115425011511	3.4309087907199	-16.4280093193708	5.14122486545224e-50	2.27652878213436e-48	102.85378052514
SLC5A9	-2.02529511954388	1.20104095044385	-16.4206309705884	5.58512131455361e-50	2.46638351817482e-48	102.771347189036
SRPK1	1.45767424766128	5.20474036874875	16.4031973970046	6.79188574665552e-50	2.99118319572302e-48	102.576626618595
HEG1	-2.20320656362672	4.60740446772373	-16.3862856404402	8.21059299267892e-50	3.60624293303782e-48	102.387805778127
KIF20A	2.36195117345691	3.48768679339074	16.3851078408816	8.31976280457556e-50	3.64436921775695e-48	102.374658195993
RXRG	-2.12086849232856	1.14099133249084	-16.3848632648963	8.34261348014366e-50	3.64458141176785e-48	102.371928077534
ADH1B	-4.24221258479903	3.7894843313448	-16.3776810007034	9.04231543209061e-50	3.9396933145967e-48	102.291761490579
PGM5-AS1	-1.0161153349355	0.470601464626879	-16.3580185778259	1.12721655228847e-49	4.89813165854417e-48	102.072359830635
FAM124B	-1.27724340332219	1.30811918384599	-16.3459512074097	1.29043966427795e-49	5.59247721526842e-48	101.937754437199
FGF2	-1.74167160378107	1.51942378900316	-16.318993010978	1.74535424235034e-49	7.54391177164424e-48	101.637180277466
CDCA8	2.44278630941211	4.10054591595773	16.3173981644146	1.77680486955334e-49	7.65953316120943e-48	101.619403991518
CXCR1	-1.81688936237494	1.05069476145887	-16.3156052496829	1.81283724906179e-49	7.79424352861793e-48	101.599420780808
TMEM204	-1.77786853097842	4.75556728341496	-16.3101876072475	1.9262077478378e-49	8.25988296079392e-48	101.539042484483
SPTBN1	-1.78222389647061	6.11530369521657	-16.3045648152473	2.05135903070131e-49	8.77346336096533e-48	101.476385611144
ANGPT1	-2.29264146395108	2.46087760785426	-16.2828013911767	2.61713085532122e-49	1.11639129024763e-47	101.233942339222
LMCD1	-1.64053607349878	3.53843833275891	-16.2760313186205	2.82307082597765e-49	1.20109501590877e-47	101.158548387874
FGR	-2.15548745158808	4.29242481571671	-16.2730943402311	2.91736824304927e-49	1.23798217501271e-47	101.125844732703
VSIR	-1.6459656178185	4.98706037118197	-16.2719912954726	2.95359004808531e-49	1.25009739827403e-47	101.113562739918
GPM6B	-1.97882063755292	2.50287410816879	-16.2669184404126	3.12603738697976e-49	1.31965749276775e-47	101.057082334294
ZNF423	-1.26257605624802	1.20269959509776	-16.2617232532634	3.31306167323071e-49	1.39499586473629e-47	100.999246627015
PLK1	2.42047525976308	3.58923038248262	16.2610803073079	3.3369707023989e-49	1.40144169060799e-47	100.992089469283
SLIT3	-2.54583087441066	2.79786054958632	-16.2551680287501	3.56506135310588e-49	1.49338495498356e-47	100.926279949993
CCNB1	2.47610126960496	5.0491503931977	16.2466943202101	3.91936128333937e-49	1.63758954133372e-47	100.831974581074
LGR4	2.26089183353323	4.6484141419579	16.2358333078605	4.42532231873747e-49	1.84426156480376e-47	100.711127072051
RETN	-3.59339336620538	2.95971753740055	-16.2250534475072	4.99192237643207e-49	2.07508610010103e-47	100.591212098216
SPP1	4.46986915551385	8.03325050685708	16.2141697213415	5.6374410302163e-49	2.33745805565839e-47	100.470171677709
SYNM	-1.64493311453724	2.50402581075409	-16.1729117802494	8.93658850459025e-49	3.69598247924615e-47	100.01160698541
LGI4	-1.12509170653416	1.27882873138955	-16.1575091093385	1.06126173075791e-48	4.37804048169622e-47	99.8405245226849
LTBP4	-2.27341337824476	5.23186273824629	-16.1415755839001	1.26770588615493e-48	5.21648167042791e-47	99.6636099055864
KCNAB1	-1.21243265209952	1.26126566681172	-16.124415896161	1.53505398220698e-48	6.30068126953721e-47	99.4731541010669
UBE2C	3.42524013672421	5.50712158439455	16.1089875790205	1.82312208516571e-48	7.464264919039e-47	99.3019798687361
PEAK1	-1.53954343602582	2.82944740698248	-16.0946413292766	2.13917101437169e-48	8.73628864140019e-47	99.1428663864302
TSPAN18	-1.98394756570348	3.25654677410774	-16.0929673397605	2.17944245189901e-48	8.87850368842359e-47	99.1243037448869
WFS1	-1.74220327107512	5.44197747504063	-16.0843861773614	2.39807073844431e-48	9.74477872392767e-47	99.0291598606086
FFAR4	-1.95009642139662	1.56075574290316	-16.0732380506811	2.71509798846369e-48	1.10056024184119e-46	98.9055833548511
DAPK2	-1.87291506685923	2.44598170972107	-16.0339355999228	4.20513710900622e-48	1.7003153645473e-46	98.4701767424675
FAM136A	1.13043134658906	5.48222507404853	16.0236036027684	4.71734732969111e-48	1.90270234498308e-46	98.3557825058493
ESAM	-2.13505726633762	5.55866645188371	-16.0209760242826	4.85725304743665e-48	1.95429477550568e-46	98.3266948573156
ATIC	1.19850290853461	6.16167118837761	16.0110011889133	5.42710731971197e-48	2.17819492055927e-46	98.2162886605842
PRAM1	-1.95634134421019	2.44262051323681	-16.010217911647	5.47458370527226e-48	2.19185114195114e-46	98.207620089373
PDZD2	-2.31403818533371	2.46819406389276	-15.9954246652043	6.4532609717435e-48	2.5773501846706e-46	98.0439329008699
EFNA3	2.02351344999332	2.91672595562715	15.9839364616529	7.33216155336137e-48	2.92121204185877e-46	97.9168559658195
SFXN4	1.29114096280191	5.26204205584475	15.9811857505557	7.55974757759508e-48	3.0045387018759e-46	97.8864341283023
DUOX1	-3.14495567795697	3.58187886927003	-15.9615677177486	9.40072351375999e-48	3.7271238359299e-46	97.6695243262436
JCAD	-2.09294056690155	3.95756264911627	-15.9568671700591	9.90453664521117e-48	3.91117394758063e-46	97.6175672112851
GUCY1A2	-1.75187587407478	1.67860381045222	-15.9567907360558	9.91294777754404e-48	3.91117394758063e-46	97.616722403022
PPP1R15A	-1.76481574284331	6.42783082571278	-15.9464723912679	1.11163939468957e-47	4.37540191702091e-46	97.5026903119928
P2RY1	-1.53360388849451	1.95809906044065	-15.9438390066427	1.14462097091239e-47	4.49436113759457e-46	97.473592295375
ZNF366	-1.43018937876255	1.38523232040752	-15.9403821055908	1.18940326679332e-47	4.65897265201855e-46	97.4353975121999
SPAG5	2.3398913378172	3.6837162162557	15.9271298673232	1.37788189143741e-47	5.38431305059296e-46	97.2890051388294
LHFPL6	-1.73421715126096	5.26739219751594	-15.9211667014686	1.47214654117681e-47	5.73890619341533e-46	97.2231476933124
EZH2	1.97695931979595	3.53021511971279	15.9080785170833	1.70221429699144e-47	6.61994796407529e-46	97.0786347244392
NOTCH4	-1.67328410656673	3.12522930373887	-15.9074374676114	1.7143619290709e-47	6.6513161033834e-46	97.0715577701792
LIPN	-1.06661253933179	0.468564414186353	-15.8839283780774	2.22497734263807e-47	8.61187786182597e-46	96.8121023919159
CD300C	-2.08004962430465	2.93105533514237	-15.8596001186002	2.91357630891398e-47	1.12504089937804e-45	96.5437635284552
PDIA4	1.63998573005144	8.52914961396035	15.8541527791532	3.0948313975118e-47	1.19220514473888e-45	96.4837017621007
RILPL2	-1.30491973137274	3.82922549231014	-15.8518789021951	3.17378155276309e-47	1.21973515099704e-45	96.4586326278146
HPSE2	-1.40655633708719	0.748256251396999	-15.845740446402	3.39709154517727e-47	1.30248486420385e-45	96.390964137652
ZWINT	2.24559615038994	4.88007388969412	15.8387402287494	3.67094407902802e-47	1.40417919642633e-45	96.3138083502429
ATP1A2	-1.59168271427967	1.07194496351227	-15.8363717085172	3.76850308527056e-47	1.43812079097152e-45	96.2877057472311
TACC1	-1.94478288882309	4.69403244003197	-15.8349357438894	3.82890552540228e-47	1.4577573723465e-45	96.2718812455315
BIRC5	2.89272876671928	4.28912229284997	15.8320162119837	3.95470766954785e-47	1.50214362413245e-45	96.2397093876685
ADARB1	-1.62163235187826	3.03037919241399	-15.8188241652305	4.57658110859069e-47	1.73431137591826e-45	96.0943682716515
SFTPC	-8.1020010090855	7.30129161253926	-15.8099486497312	5.04896965751723e-47	1.90888539603812e-45	95.9966105499344
GFOD1	-1.49553632096275	1.83985684613145	-15.8079463203766	5.16209509089999e-47	1.9471374885698e-45	95.9745592430894
MS4A7	-2.32816959206122	4.54506991687321	-15.7776099309056	7.2204722277021e-47	2.71726547229575e-45	95.6406043328815
ADCY4	-1.45689137936667	2.13256756975891	-15.7767845310722	7.28667505535089e-47	2.73586106052863e-45	95.631521539919
CBLC	2.60429388759961	4.67679068951237	15.7748701474405	7.44256264374595e-47	2.78796685700782e-45	95.6104561681454
KIAA1324L	-2.11636927539983	2.98435261393896	-15.7691724385563	7.92649160025117e-47	2.96243533546085e-45	95.5477660567829
INPP5K	-1.05909570775109	4.68113256362904	-15.7385592976868	1.11175541452452e-46	4.1455502241824e-45	95.2110926300181
F8	-1.55924740856441	2.73242728298441	-15.7318768903807	1.19692452047659e-46	4.45294179478677e-45	95.1376361538935
CRYAB	-2.12758622962275	3.40765426051284	-15.7261293014952	1.2753677048709e-46	4.733967369219e-45	95.0744655936158
EPN3	2.32066919270813	3.29809721668516	15.7244614892523	1.29907563896535e-46	4.81100853112281e-45	95.0561367309801
CCNB2	2.38389420925987	3.93832662434303	15.7197989167995	1.36771283519592e-46	5.05371443299716e-45	95.0049002607468
PAFAH1B3	2.00022461901321	5.92980119418038	15.7161578038406	1.42381953724108e-46	5.24912655188764e-45	94.9648926929755
FLI1	-1.65343361244915	3.22002734604361	-15.7131766844617	1.4714617045139e-46	5.41252110046364e-45	94.9321397022759
KIF2C	2.6127898665718	3.68875711179728	15.7122365793341	1.48681319035703e-46	5.45667138217743e-45	94.9218114592255
FGFR4	-2.7648052824142	3.10116227917889	-15.6832216392446	2.04795221443255e-46	7.4991868166693e-45	94.603166825771
SCN7A	-2.58235915957874	2.63262962024622	-15.6802537051422	2.11611322948775e-46	7.73140472522486e-45	94.5705859685884
MSTO1	1.24407008861622	3.4818082453509	15.6676592372937	2.43145359879853e-46	8.86365467391991e-45	94.4323561117512
CD52	-2.5263533057726	6.88448081997601	-15.6591442432066	2.67080205655099e-46	9.71444631953087e-45	94.3389254874834
ADTRP	-2.04286670450778	1.99082222103954	-15.6457076378576	3.09718908948142e-46	1.12402441454565e-44	94.1915340085215
SPTBN2	2.07663290407425	3.88448903710198	15.6398547107002	3.303551134301e-46	1.19625257185411e-44	94.1273468049896
C8B	-2.70978881761892	1.31873909920796	-15.6380658737292	3.36931757951288e-46	1.21736208332954e-44	94.1077311208333
BMPER	-1.90888911767003	1.13074038893532	-15.6299848578837	3.68307688452981e-46	1.32778181047374e-44	94.019129119735
TPX2	2.93123153823814	4.81125673468634	15.6265515927553	3.82504952370088e-46	1.37592013220101e-44	93.9814916389589
NEK2	2.57627085538542	3.36906132186117	15.6156874263285	4.31128440449036e-46	1.54740923725045e-44	93.8624141763512
C1QTNF2	-1.43796543087144	1.47812891044693	-15.6141258049073	4.38607077944578e-46	1.57079172200152e-44	93.8453006589696
MIR22HG	-1.55926485877301	4.41404438343207	-15.6054738512879	4.82448594952458e-46	1.72401312604173e-44	93.7504980287366
STX12	-0.995779641367797	5.79767263100307	-15.6029226967407	4.96191647047056e-46	1.76924352048835e-44	93.722548142382
PTH1R	-1.70201382799586	1.86088845478066	-15.6026870738205	4.97480480767112e-46	1.76996603364631e-44	93.7199668027627
LOC105369340	2.07216645666918	2.54661829079205	15.6002186025499	5.11185199441199e-46	1.8147631426785e-44	93.6929246983587
HMGB3	2.93055655382464	6.94744241174732	15.5965056977462	5.32511472967382e-46	1.88636401130511e-44	93.6522530803156
LILRA5	-2.04331444336222	2.79371265578341	-15.5823042491044	6.22598253615633e-46	2.20070250383226e-44	93.496724797631
RCAN1	-1.69028928189338	4.1209000680549	-15.5713989258223	7.01965139355142e-46	2.47587055103724e-44	93.3773332500753
SYNE3	-1.31202820747757	1.43481791819828	-15.54416965286	9.47018354766655e-46	3.33297280581483e-44	93.0793751914173
METTL7A	-2.11377420333724	5.76151013438248	-15.5432989707814	9.56126022475282e-46	3.3577744690161e-44	93.0698511965938
SLC25A10	1.80725137259647	4.09944049541203	15.5399355832341	9.92136626172481e-46	3.47205996584416e-44	93.0330626721463
GPT2	2.5515178987496	4.39438030171282	15.5398628324782	9.92930312416926e-46	3.47205996584416e-44	93.0322669647171
IL1RL1	-2.69698754482203	1.67303450638422	-15.5278163447534	1.13348423573296e-45	3.95505901954358e-44	92.9005301041873
CNTFR	-1.59097914809815	0.741889071262107	-15.5205056704786	1.22828711308675e-45	4.27669626233945e-44	92.8206030344411
MANF	1.30485332055197	6.78133922168071	15.5192187396498	1.24577632089826e-45	4.32834224926164e-44	92.8065347041561
SLCO1A2	-1.42171538819058	0.484683689432796	-15.5058253841252	1.44321157785064e-45	5.0036452470375e-44	92.6601509827341
FLAD1	1.28142487958828	5.22497417923985	15.5041859030033	1.46943117064373e-45	5.08373268060288e-44	92.642235697404
RECQL4	2.26184068630166	3.68911375246595	15.5004190564328	1.53148716409885e-45	5.28719985995569e-44	92.6010767512215
ZNF365	-1.13162399782653	0.813617155436091	-15.4987550716051	1.55972615350133e-45	5.37330606158651e-44	92.5828963053887
CNOT11	1.08526057127446	6.32819828514302	15.4785838796545	1.94630440717964e-45	6.69093466561018e-44	92.3625725683731
LINC00551	-1.37089895334104	0.677040794355854	-15.4778937596734	1.96110068051476e-45	6.72760749241853e-44	92.3550366827692
CBX7	-1.67039341659255	3.56760872603973	-15.4676020306659	2.19555045867277e-45	7.51607032018337e-44	92.2426707332654
KLF6	-1.78406068088758	6.46334654870853	-15.4611276653403	2.35716061876904e-45	8.05239670499821e-44	92.1719988257403
CCL14	-1.67817953665869	1.16033626976297	-15.4591567276989	2.40867528864493e-45	8.21116398085128e-44	92.150487177323
KAT2A	1.57876111456028	5.57129938998696	15.4551057359336	2.51811001588077e-45	8.56630536717687e-44	92.1062764825739
SEMA6D	-1.86643279454008	1.50450921414971	-15.4500702637464	2.66107887963371e-45	9.03380840492318e-44	92.0513282673198
CYP3A7	-0.917859615155558	0.510476009996724	-15.4469082955149	2.75496454311256e-45	9.31918228897347e-44	92.0168279246341
SLC27A6	-1.23885244969664	0.413383743871897	-15.4468548598058	2.75657923490961e-45	9.31918228897347e-44	92.0162449108147
NDST1	-1.55696318094369	5.13435675899145	-15.443411393186	2.8626475612136e-45	9.6577312650053e-44	91.978676495678
FAM189A1	-1.23860058638624	0.625390054206548	-15.4414916344427	2.92353915292518e-45	9.84278316051979e-44	91.9577333195967
LINC00511	2.08417201767841	2.79811434174666	15.4347658463501	3.14724437779343e-45	1.05523348016757e-43	91.884368325561
LINC00673	2.08417201767841	2.79811434174666	15.4347658463501	3.14724437779343e-45	1.05523348016757e-43	91.884368325561
PCLAF	2.13620551789524	3.43116049671706	15.4234898323408	3.56125417884871e-45	1.19159418571539e-43	91.7613990298538
LINC00092	-1.16261883197282	0.893563001663788	-15.4175059932544	3.80258440506756e-45	1.26973591968393e-43	91.6961580446156
ITGA8	-2.18959221870147	2.87229475507689	-15.4145668074203	3.92702992929877e-45	1.30860843963034e-43	91.6641163380274
PLEKHN1	2.0394475348324	2.77142583547003	15.4088368483914	4.18143742123752e-45	1.39054128120541e-43	91.6016581283874
BCL6B	-1.63888449859091	3.36764532563447	-15.4051935685413	4.35168110643583e-45	1.44420862788945e-43	91.5619503293692
PCAT6	2.08048951446501	3.62710999858986	15.3966881533017	4.77652107357092e-45	1.58197989621622e-43	91.4692656855247
UHRF1	2.19266125869128	2.86867051406798	15.3936234859744	4.93953490307617e-45	1.63265154656442e-43	91.4358748029704
GGCT	1.536047666215	6.41079763068312	15.3877698964641	5.26647647809199e-45	1.73719097592123e-43	91.3721050729389
CEP55	2.4938331356472	3.87843802482098	15.3734283868765	6.16164102820752e-45	2.02836243544731e-43	91.2159095081758
EPM2A	-0.948722350483512	1.73077036274663	-15.372323938564	6.23656721933814e-45	2.04888836369183e-43	91.2038833067071
SEPTIN4	-1.06744186177951	1.55151616147695	-15.3720756799672	6.25353389576079e-45	2.05032866864028e-43	91.2011800989816
CASKIN2	-1.5382900362584	4.39467753691623	-15.3707118652484	6.34756536233028e-45	2.07697946946128e-43	91.1863302849725
NUSAP1	2.17623673674662	4.5544935616152	15.3626653682623	6.93177105582318e-45	2.26359136983244e-43	91.0987276626784
KIF26B	2.15975009883985	2.98461028507572	15.3581363371473	7.28387689049392e-45	2.37381547861197e-43	91.0494282810411
ST6GALNAC6	-1.30358474625686	4.25059047673802	-15.3551394559857	7.52661987561307e-45	2.44802935874481e-43	91.0168099821823
AURKB	2.57200082125428	3.64317094186824	15.3441716053633	8.48585480434809e-45	2.75452199276598e-43	90.8974576628435
RRM2	2.63369321748975	4.40168709789221	15.3371246907073	9.16556600699118e-45	2.96335115245876e-43	90.820791833424
C2orf48	2.63369321748975	4.40168709789221	15.3371246907073	9.16556600699118e-45	2.96335115245876e-43	90.820791833424
KIF4A	2.53904381143298	3.1961845701902	15.314053437288	1.17943356692759e-44	3.80571682635349e-43	90.5698948258761
ITIH5	-2.17622013899499	2.11475827038694	-15.3097925460682	1.23563887731528e-44	3.97919674028705e-43	90.5235754876806
OSCAR	-2.30733664977892	4.06991358114867	-15.3042957665671	1.31211090991295e-44	4.21712964044014e-43	90.4638290357817
MSR1	-2.54409330565635	4.46083576730109	-15.2953120922008	1.44738630677752e-44	4.64274800569679e-43	90.3662016888976
RAB40A	-1.0754266101929	0.976132068514181	-15.2935488114579	1.47552760248757e-44	4.72371754077307e-43	90.3470426014894
LOC105371730	-2.03536747016189	2.22933499594705	-15.2847961788537	1.62350402888451e-44	5.18725453934768e-43	90.2519538327801
MND1	1.84146292437018	2.53329024699242	15.274776032226	1.81116501388628e-44	5.77552522529881e-43	90.1431229155981
MYBL2	3.27111120545334	4.87173021011513	15.2692409032462	1.9239511866775e-44	6.12320011463083e-43	90.083017618554
KDELR3	1.98398149482127	5.96250779808282	15.2676641438813	1.95734341433185e-44	6.2173315665765e-43	90.0658974609307
VWF	-2.48164227832711	5.81865788744285	-15.261768806188	2.08739614355041e-44	6.61753310489377e-43	90.0018936009218
GMPPA	0.969220234143707	4.91279146085604	15.2558602024647	2.22638923745373e-44	7.04446847073951e-43	89.9377561915425
KRT4	-3.41207720853262	2.0671168760446	-15.2512742033065	2.34060120076377e-44	7.39149158264449e-43	89.887982781872
SFRP5	-2.40118702122198	1.29229644954241	-15.236820477948	2.74021512191595e-44	8.63671284557456e-43	89.7311530105756
PPAT	1.53114396579501	3.42640935751327	15.2322604283539	2.8798961508847e-44	9.05944165611315e-43	89.6816873807905
MFAP4	-3.10721491084024	6.67450695883574	-15.2175347196779	3.38131569901447e-44	1.06162888854414e-42	89.5219915571882
SH3GL2	-1.77530451314071	0.696355207062002	-15.2151289616366	3.47113478036781e-44	1.0877334855018e-42	89.4959080759169
ECRG4	-2.74035386439479	1.82805425339291	-15.2140548057924	3.51200319952848e-44	1.09842787209821e-42	89.4842625312267
HJURP	2.51604835485523	3.1073385227141	15.2093875946107	3.69522310351458e-44	1.15351839984234e-42	89.4336666532555
S100A3	-2.11546019829707	2.57932549514467	-15.1931284197208	4.41122020979875e-44	1.37439451852143e-42	89.2574572532035
KRT79	-1.0192410636129	0.371681405089036	-15.1900081520862	4.5636885675631e-44	1.41918521390154e-42	89.2236504185012
TMPRSS4	3.44953714980132	4.15043085962991	15.1790216738181	5.14358918353981e-44	1.59647210944345e-42	89.104639947233
ANLN	2.73369373990818	3.86855374265453	15.174643781667	5.39464691896609e-44	1.67121238677856e-42	89.0572268897328
OLR1	-2.87028384833167	4.8957378617025	-15.1691787280155	5.72526876261932e-44	1.77027048362204e-42	88.998047949718
DLGAP5	2.49345920913228	3.24095982029316	15.1560573375353	6.60394765465875e-44	2.03809331501258e-42	88.8559987268479
KCNA5	-1.19891404041487	0.819895643821434	-15.1513361626449	6.95198696168449e-44	2.14144853574005e-42	88.8049012181557
BUB1B	2.24528630134856	2.96779383047945	15.1384519667355	7.99771272159316e-44	2.45891941128982e-42	88.6654896416875
MARCO	-3.86426473822794	5.81717625354585	-15.1327616828041	8.50817032223326e-44	2.61093475331056e-42	88.60393494289
AFAP1L1	-1.61571293306634	3.22706483477862	-15.1303939146514	8.73003280096234e-44	2.67398279119702e-42	88.578324515859
MSRB3	-1.9543129086532	3.69126968035873	-15.1219628152239	9.56793721339583e-44	2.9251320242455e-42	88.4871454205156
ITM2A	-2.09454641824983	4.73942125105587	-15.1120392867172	1.06574758572596e-43	3.25212676206077e-42	88.3798542759275
TBX4	-2.27402922388346	2.9659155435083	-15.1046614520508	1.15469440328655e-43	3.51696173860829e-42	88.3001062962148
GINS1	2.12002276126722	3.16451556101056	15.0976150834725	1.24654797674615e-43	3.78964538826093e-42	88.2239568420622
HPS5	-1.10601670865019	4.03452789298392	-15.0964019699161	1.26308133411701e-43	3.83275797754873e-42	88.210848381573
AVPR2	-1.37973067449264	0.965704648073539	-15.0961461629551	1.26659551787205e-43	3.83627768842473e-42	88.2080842832955
NKAPL	-0.996833460803937	0.680041736080466	-15.0940244563186	1.2961211734366e-43	3.91842198908152e-42	88.1851591586183
IL17D	-1.11729778233392	1.20710941518818	-15.0878320554688	1.38627849586923e-43	4.18322372040538e-42	88.1182579717277
LEPR	-1.99325533494438	2.53714598627357	-15.0541615119296	1.99783598967968e-43	6.01751154377641e-42	87.7546973927471
PLCXD2	-1.07659353469259	0.871178385889741	-15.0492608008005	2.10691596355631e-43	6.33435343655905e-42	87.7018108738216
FKBP11	1.57240263159489	4.71905926348615	15.0438863950006	2.23337934773669e-43	6.70219456194647e-42	87.6438210197888
GIMAP7	-1.93416103388865	4.98477866238934	-15.040713628609	2.31156172259305e-43	6.92406218192166e-42	87.6095910820511
LINC00472	-1.18682967160847	0.647901043354227	-15.0255475942188	2.72467942513933e-43	8.14654151057713e-42	87.446013046767
TGFBR2	-1.81797048524219	6.89010921668108	-15.010192450046	3.21798746670034e-43	9.60386552561943e-42	87.2804684779932
LOC105375304	-1.6357835716263	1.42500249464039	-15.0035223392484	3.45913360224191e-43	1.03046767913221e-41	87.2085806662409
PCOLCE2	-2.63127060818559	2.47436234076953	-14.9972164891966	3.703658769487e-43	1.10129780381005e-41	87.1406315326191
LDLR	-2.01603553976356	5.31237541302833	-14.9960088937841	3.75241669528934e-43	1.11376375318288e-41	87.1276204254259
SLC50A1	1.60543580155636	6.85752812232594	14.9929425562213	3.8791191671613e-43	1.14927721507079e-41	87.0945845564413
MFNG	-1.55816933961751	4.17416353746663	-14.9908989148201	3.96592393749682e-43	1.17286262362088e-41	87.0725685706918
PREX2	-1.64832481248584	1.599730610641	-14.9897745300436	4.01450616942673e-43	1.18507931215233e-41	87.0604562224325
LGALSL	-1.84542538324269	4.03194055733966	-14.9892704555136	4.03647839780564e-43	1.18941076839499e-41	87.0550262473436
CDC6	2.33902564003694	3.2267182977133	14.9866090902001	4.15448909206701e-43	1.22197472482368e-41	87.0263588984983
RNF144B	-1.81796944021007	4.39010208028099	-14.9721245504121	4.85975051600497e-43	1.42684026411353e-41	86.8703752591934
CCBE1	-2.4252094664576	1.80756058034172	-14.9655606391245	5.2175141766276e-43	1.52912578252062e-41	86.7997104138252
PDE5A	-1.64331564973855	2.86477306967904	-14.9605333395443	5.50918620128466e-43	1.61170896139917e-41	86.7455973950715
SNRK	-1.14763230717494	4.18975097653679	-14.9523333807198	6.02022299842312e-43	1.75805616056102e-41	86.6573515136936
ORC6	1.78305316007672	2.32169785183001	14.9515054651447	6.07437770549968e-43	1.77069740091444e-41	86.6484428761465
DOCK4	-1.57715877243995	3.159889945801	-14.948874982095	6.24968498373785e-43	1.81854672875015e-41	86.6201394710221
EDN3	-1.07405665903045	0.323162838193516	-14.9481042518229	6.30199928233338e-43	1.83050050455655e-41	86.6118470012115
PCDHGB7	-1.45855459502612	1.7047978529148	-14.9452587817189	6.4989500773535e-43	1.88434860338924e-41	86.5812335402888
WIF1	-4.6379089448552	3.54275446273636	-14.9366272288007	7.13473588676668e-43	2.06501813987323e-41	86.4883852228126
KIF1C	-1.3358407256386	5.73141847640523	-14.9362107225678	7.16693726559293e-43	2.0706603323198e-41	86.4839055244598
C1orf162	-1.8759932486081	4.51378945913427	-14.9333518427956	7.39191245659768e-43	2.13187988460636e-41	86.4531585627659
PLEK2	2.1819200372053	4.62924500223769	14.932386406857	7.46946584773218e-43	2.15044074185152e-41	86.4427759822646
FAM83H-AS1	2.00415755944177	4.8612492199285	14.9143612304291	9.07600261147961e-43	2.60835030959542e-41	86.2489822627184
MYO19	1.37277989242692	3.46625974978398	14.9059507007177	9.93930665623964e-43	2.85142609090537e-41	86.1585936237774
WNT7A	-2.36371521627445	1.24188466654131	-14.899368988672	1.06716155752671e-42	3.05613314233705e-41	86.0878751386769
NUF2	2.37099054689636	3.01760456733627	14.8884651692159	1.20050987792011e-42	3.43198394047513e-41	85.9707473138978
GPER1	-1.89214198161639	1.94615570172199	-14.880357632539	1.31031899380419e-42	3.73934290788779e-41	85.8836814982486
AGTR2	-3.31584482627263	1.8934084782967	-14.8680913139359	1.49578502125838e-42	4.26115680444148e-41	85.751994994581
DENND2A	-1.72464768322732	2.62562797919273	-14.862335074823	1.59162774407263e-42	4.52627820063934e-41	85.6902148195331
ADAMTS1	-2.27554341792269	4.07744406350215	-14.8575850632687	1.67531105189306e-42	4.75595707153266e-41	85.6392422136396
IGSF9	2.38395645783944	3.25216316613442	14.8537406909207	1.74624101021943e-42	4.94869517591749e-41	85.5979933653877
SSTR1	-2.30764692224103	1.664943874041	-14.8411445033307	2.00030393073371e-42	5.65884592904615e-41	85.4628736751712
FERMT1	2.32737274068023	3.58673441423057	14.832718773938	2.19050392251121e-42	6.1861804882704e-41	85.3725190954119
RECK	-1.47175843439291	2.71928780566842	-14.83244976997	2.19686470385152e-42	6.19341009502777e-41	85.3696347672628
WASF3	-1.88049773558271	2.61122669341315	-14.8316172801624	2.21666643229157e-42	6.23844205771867e-41	85.360708750002
AMOTL1	-1.84923729970857	3.71225970928337	-14.8292621499117	2.2736552320687e-42	6.38779517354473e-41	85.3354580785306
ZBED2	-2.31536551658515	2.60435981677554	-14.8276977273342	2.3123159938199e-42	6.48523048524875e-41	85.318686015115
CNRIP1	-1.42257667752299	2.8803249967556	-14.8223936845126	2.44833717396003e-42	6.85492341059772e-41	85.2618276206816
CASS4	-1.76625457718953	2.50997447479356	-14.8195891276555	2.52345504516458e-42	7.05312177717955e-41	85.2317669381125
DLC1	-2.5044871853602	4.35041989697288	-14.814065031491	2.67820134381052e-42	7.47282378380009e-41	85.1725642599371
STX1A	2.14663765978108	3.39541920361073	14.8084391756317	2.84552671337572e-42	7.92612953751408e-41	85.1122811367831
CFD	-2.73267430377817	5.64135147498088	-14.8050610356939	2.95096806656234e-42	8.20580625335039e-41	85.0760880360808
EML1	-1.60404121372948	2.3872710093338	-14.8016576777572	3.06113661362782e-42	8.49765266082884e-41	85.0396284847634
NHSL1	-1.78309180951612	3.22944603490217	-14.7996532786506	3.12792941416832e-42	8.66830098705319e-41	85.0181574775372
FAM13C	-1.18121197081299	1.17056432580283	-14.7874382643893	3.567569175747e-42	9.86987091999955e-41	84.8873390829748
AGTPBP1	-1.19959349413733	3.66865225116913	-14.7817930622908	3.79106691832582e-42	1.0470412785444e-40	84.8268973526412
ARMH2	-1.00621750082666	0.30534994905095	-14.7800056510817	3.86470147451063e-42	1.06557209013791e-40	84.8077621556467
MMRN1	-2.20294810735195	2.43761549756629	-14.7769752505214	3.99281573854774e-42	1.09903602127762e-40	84.775322460923
PVT1	1.80799834777444	2.76751746030652	14.7732702717985	4.15521643266495e-42	1.14180863019014e-40	84.7356656265878
CCN5	-2.11332693533449	2.79432324812974	-14.7544810487536	5.08594107284886e-42	1.3952089188901e-40	84.5346209194109
PSAT1	2.73382212404968	4.52900787067124	14.7496261866448	5.35850661847217e-42	1.46751034198326e-40	84.4826925903958
CRTAC1	-3.60322602687478	3.94710374324122	-14.7478499609965	5.4618278646043e-42	1.49329672908938e-40	84.4636957374474
HIST1H2BD	2.19680461880861	5.61925854568554	14.7430108444286	5.75350418872095e-42	1.57040788534687e-40	84.4119462852501
MELK	2.50082980694602	3.37171845271166	14.7372174430698	6.12319670911937e-42	1.66851990593813e-40	84.3500017847826
SEC14L3	-1.52595512669269	0.517162505609813	-14.7367007679442	6.15729578346185e-42	1.67501059752105e-40	84.3444778975808
KCNK3	-2.6665985082462	2.49435670981262	-14.7351893217715	6.25813794716666e-42	1.69960596415134e-40	84.328319195911
MDK	2.69782414265373	8.08104387012421	14.7249024880556	6.98961736356478e-42	1.89510507386503e-40	84.2183636657681
MMP11	3.692901138947	4.26016944125871	14.7196512343349	7.39528765678983e-42	2.00176432503971e-40	84.1622465983731
LRP2BP	-1.42789126047849	1.52395536881566	-14.7116847840584	8.05597456570674e-42	2.17500809390339e-40	84.0771310826548
PADI4	-0.897361001028524	0.410430503985794	-14.7116150287502	8.06201220446547e-42	2.17500809390339e-40	84.0763858917439
ABHD6	-1.17190421422336	2.98159773319549	-14.7057411100161	8.58695419723468e-42	2.31280030816428e-40	84.0136409750906
PPP1R14A	-1.98588498600113	3.96520411005717	-14.6952121223582	9.61465472889961e-42	2.58532671299372e-40	83.9011992175088
NARF	1.15037380663741	4.72791228341905	14.6753717219444	1.1896053175696e-41	3.19351213340966e-40	83.689417700359
GKN2	-4.24486334761583	2.73439286483576	-14.6744176543121	1.20184391724574e-41	3.22106030123674e-40	83.6792370097571
CD34	-1.62511633430384	4.11112231125437	-14.6732749752951	1.21666733224104e-41	3.25543418372212e-40	83.6670440752752
ANKRD29	-2.56341065911925	2.91397430009055	-14.6658473929853	1.31756689394685e-41	3.5196315634203e-40	83.5877987159635
MYL9	-1.88216556663968	7.3682997770226	-14.6628198601748	1.36104962213538e-41	3.6298369218815e-40	83.5555030029974
QKI	-1.38032931705294	4.28418723659854	-14.6470076944945	1.61250413462744e-41	4.29342399897942e-40	83.3868786065495
SPARCL1	-2.1005298418627	7.10128887118115	-14.6419571705858	1.70219894488473e-41	4.52485021319686e-40	83.3330361749227
TBX2	-1.88609941059821	3.73580171762387	-14.6129647689373	2.32217791823644e-41	6.16284840027082e-40	83.0241190746228
SLC1A1	-2.52569073637405	3.74075994028124	-14.6089370511428	2.42451385555659e-41	6.42397614248692e-40	82.9812254567313
MYADM	-1.90666417802019	6.86693627235148	-14.6051665198424	2.52438626661161e-41	6.67773932052536e-40	82.941075678626
AGTR1	-1.76748452640306	1.35142267408536	-14.6030523232073	2.5821704376253e-41	6.8195246808921e-40	82.9185651381804
GAS6	-1.95123694167165	5.6426093478809	-14.5912449090193	2.92999501548455e-41	7.72560983451792e-40	82.7928752084542
HMGCLL1	-1.08385015636808	0.80968602988195	-14.5874471133251	3.05151241967799e-41	8.03302017425733e-40	82.7524575797457
ASF1B	2.00903881449628	4.27115742469834	14.5855252654223	3.11490733102168e-41	8.18667983209648e-40	82.7320063613257
E2F8	1.8726199446404	2.3700414227831	14.5719000427485	3.60363144507648e-41	9.45590570008394e-40	82.5870499306549
CCT3	1.26064438149228	7.78785043985538	14.5690861458731	3.71371733704446e-41	9.72910353812531e-40	82.557121115332
MARCKSL1	1.85727110542162	8.16924638279955	14.5685124796757	3.73656861663854e-41	9.77325611687401e-40	82.5510198853322
RNF182	-1.58105246260806	0.91358228474113	-14.5654269651503	3.8619027793295e-41	1.00848887482651e-39	82.518205773912
TRIM58	-1.25533272203992	0.477794182296551	-14.5618189615056	4.01378663143139e-41	1.04647445054679e-39	82.4798391030842
SERINC1	-1.18954773129456	7.59759688948266	-14.5611579730559	4.04225054665305e-41	1.05221202328613e-39	82.4728107798242
KIF11	2.05482497409397	3.66236812200994	14.5598757013103	4.09804376072776e-41	1.06503386094193e-39	82.4591767389159
PLPP3	-1.39937918518251	5.32561564200952	-14.5559082091666	4.27558416946087e-41	1.10940515989434e-39	82.4169949931247
CDH13	-1.64932961424491	1.98257535052332	-14.5538959478721	4.36854090583305e-41	1.13172295803735e-39	82.3956029743122
CENPF	2.35859377804756	3.27958418149688	14.5490437993315	4.60105839989736e-41	1.1900674067671e-39	82.3440261852787
KLF4	-2.4787049278088	4.66018425848027	-14.5462358971568	4.74120924481867e-41	1.22437408311126e-39	82.3141827027585
POLR2H	1.09920984203539	5.54901886947491	14.5437879435019	4.86686232205839e-41	1.25483420154971e-39	82.288167060824
MEX3A	2.63883781207501	3.22196459897207	14.5394642327537	5.09696313475609e-41	1.31208553366273e-39	82.2422217329166
SYNDIG1L	-1.64051764768299	0.934925303990632	-14.535387473915	5.32384699310592e-41	1.36832944404828e-39	82.1989063800806
SYNPO2	-1.70477368011577	2.17610099725723	-14.5346483881891	5.36604471028719e-41	1.37700312683669e-39	82.1910542326651
MAGI2-AS3	-1.47911053109644	2.09256006117777	-14.5303278562993	5.61948158242044e-41	1.4397712639236e-39	82.1451560025145
SYNPO	-1.8068529843006	5.20732288328702	-14.5264731137917	5.85565178294649e-41	1.49792536582595e-39	82.1042113051109
S1PR4	-1.76693377163505	3.5526395839734	-14.5216925499917	6.16233587671495e-41	1.57390694531458e-39	82.0534395990807
PSMG3	1.40477522806407	5.77777162520606	14.4955543996727	8.14523733595378e-41	2.07709925491967e-39	81.7759776413688
LHFPL3	-1.93977356207103	1.08290951583112	-14.4945413599117	8.23374652719466e-41	2.09638905719745e-39	81.7652286743835
C11orf80	1.2585215545548	4.12131584951851	14.4927406742221	8.39344597597502e-41	2.13371610262891e-39	81.7461231660537
WFDC1	-1.45785153493275	1.47953050017703	-14.4899507248648	8.64700194512045e-41	2.19474916971554e-39	81.716523617235
SVEP1	-2.11393113128452	2.41227285506904	-14.4872624852494	8.89853555154632e-41	2.25507988821847e-39	81.6880056446183
TK1	2.33389686271185	6.06063787989775	14.4760978737911	1.00236553141376e-40	2.53626495875579e-39	81.5695930650491
C5AR1	-2.03407229235811	4.7336476557809	-14.4728845830054	1.03730083513218e-40	2.62059179976417e-39	81.5355205612177
MEFV	-1.07596451996659	0.961428711918074	-14.4506098512184	1.31523266314252e-40	3.31760313404138e-39	81.2994246467214
NPM3	1.55443299238181	5.95363764318524	14.4476784935042	1.35695317926431e-40	3.41594747540291e-39	81.268367009218
TMOD1	-1.60475233697985	1.91674348317816	-14.4475775591476	1.35841298807063e-40	3.41594747540291e-39	81.2672976653951
VSIG4	-2.70975162553221	5.86674722012667	-14.4382047905139	1.50102337301629e-40	3.76874820698003e-39	81.1680135441175
HSD17B6	-3.12350145131119	4.34234543601367	-14.4255439232303	1.71764077149751e-40	4.30599328793107e-39	81.0339469415841
IL33	-2.58606979153628	4.35302506570643	-14.4229425665976	1.7658682737308e-40	4.42009577886995e-39	81.0064078454279
REM1	-1.31601382823349	1.72205066328725	-14.4186951732822	1.84753078412789e-40	4.61741014223373e-39	80.9614480804541
RASGRF1	-2.59641879474158	2.1828545532275	-14.4124972465957	1.97349731855975e-40	4.92467669309817e-39	80.8958525323046
UQCC2	1.29119371888164	4.61424792880186	14.4102826530956	2.02055332766488e-40	5.0343908982109e-39	80.872417658997
PCDH12	-1.56694803902153	3.26461896875686	-14.4055342819238	2.12525183331081e-40	5.28717230897705e-39	80.8221759859373
FOXM1	2.50564593673587	3.8339194823552	14.3966457565633	2.33599179303212e-40	5.80258937003938e-39	80.7281489416051
TINCR	-2.0973531300576	1.40973200998715	-14.3876475657485	2.57055514732318e-40	6.3755245244492e-39	80.6329895419978
CNKSR2	-1.14150153379941	0.784981659652761	-14.3852223015163	2.63769924281536e-40	6.5321138543581e-39	80.6073462004704
ENG	-1.64235498241392	6.8437478562092	-14.3811222771641	2.7552095391455e-40	6.81276774512533e-39	80.563999533099
PHACTR2	-1.5477565450071	3.48979120633336	-14.379438706389	2.80496064040357e-40	6.92527782354183e-39	80.5462020079053
TMEM273	-1.61769787391636	3.21468165308787	-14.3739951396429	2.97203490249218e-40	7.32667303118155e-39	80.4886631570459
ROR1	-1.8128812678959	2.35350585150883	-14.3685870123942	3.1478432423104e-40	7.74835432529426e-39	80.4315090531053
MT1JP	-0.892215257266787	0.323441816594824	-14.3679397156621	3.16956864751689e-40	7.79006351603132e-39	80.4246689779791
SLC2A1	2.84091647048058	5.86134311662813	14.3644070607468	3.29079725312058e-40	8.06752721161574e-39	80.3873414756256
SOX5	-1.08532673008142	0.887061375363647	-14.3643622864018	3.29236305352836e-40	8.06752721161574e-39	80.3868683989949
PPM1F	-1.14833663524091	3.44949859837729	-14.3343359861377	4.52881803384393e-40	1.10806441233464e-38	80.0697732265942
TROAP	2.35830111655692	2.90445939475721	14.3319868894047	4.64315209937801e-40	1.13433528424835e-38	80.0449786138542
RASGEF1B	-1.39018017148492	2.96826710852025	-14.3168551247253	5.451828960337e-40	1.32990348665706e-38	79.8853095700112
TMEM47	-1.82064523984798	3.89358418853571	-14.3137589651602	5.63385338844128e-40	1.37225173340285e-38	79.8526490068446
F11-AS1	-0.906952842032905	0.424951541314802	-14.3071096575795	6.04550477165327e-40	1.47032089931478e-38	79.782518542322
TFAP4	1.01492520945271	2.69933754923288	14.3031607386297	6.30403099291249e-40	1.53091184842785e-38	79.7408764754958
NLN	1.21809777815357	3.42490550920622	14.3028477705174	6.32498553990341e-40	1.53371487161795e-38	79.7375764030852
TRAF4	1.2720381481055	6.06290317319445	14.2990234883146	6.5867156441825e-40	1.59480730196068e-38	79.6972542683198
RSPO4	-2.15068271106556	1.64251397138818	-14.2954145259277	6.84360307065049e-40	1.65454765632418e-38	79.6592070961933
HSPB8	-2.21564482873152	4.77144940208702	-14.2944482574572	6.91406158231117e-40	1.6691056812409e-38	79.6490210684688
SKA3	1.95003305232277	2.54555537921684	14.2875389287896	7.43939775782465e-40	1.79326903052888e-38	79.5761951308735
GINS2	2.00121381536488	3.10289080260061	14.2857396325753	7.58261482089394e-40	1.82509170615165e-38	79.5572328734653
HMMR	2.10698529570548	3.11937780423803	14.270991700986	8.86497704043542e-40	2.13060178280081e-38	79.4018515280993
CDC25C	1.80487296246937	2.04590551803212	14.26917986757	9.03674477109579e-40	2.16868565603838e-38	79.3827676696971
PEBP4	-4.23645852654132	4.44769294637237	-14.2641119418455	9.5350232156432e-40	2.28490004851332e-38	79.3293938469454
SYN2	-1.08901589107823	0.497715758219689	-14.2576148180164	1.02140826298025e-39	2.44403049122807e-38	79.2609813661529
ACE	-1.77840393091258	3.91644503921346	-14.2564457252686	1.03412936133005e-39	2.47084134059724e-38	79.2486727984237
LILRA1	-1.01199987431118	1.08677396734073	-14.2543641471535	1.05717157666896e-39	2.52219778064726e-38	79.2267584955714
PDK4	-2.70092656558515	4.67093883716463	-14.2398577898336	1.23260555095248e-39	2.93644845800742e-38	79.0740818100451
ACOXL	-1.88527703774576	1.75712414599476	-14.2388033372324	1.24643513079053e-39	2.96505992061776e-38	79.0629867882948
SLC35F2	1.68827719151775	4.86662403184016	14.2374904739956	1.2638702486737e-39	3.00215243471399e-38	79.0491733009111
SAMD10	1.45337942793338	3.83884672493856	14.2371330011747	1.26865953651471e-39	3.0091422339894e-38	79.0454122024388
FERMT2	-1.40151832279521	4.18830676297207	-14.2320433599173	1.33884417110977e-39	3.17099793142932e-38	78.9918671755759
CDC45	2.15884358718587	3.06814073643266	14.2232444262809	1.46942857094146e-39	3.47523056073891e-38	78.8993205309077
ITPRIP	-1.56358052984886	4.00562047378594	-14.2111205363197	1.67040221929134e-39	3.94481219758731e-38	78.7718470861161
GNAQ	-1.22367610708996	5.44133515544301	-14.2054906856665	1.7728238351348e-39	4.18063160543003e-38	78.712671215628
CCNA2	2.23481423876524	3.94596750848706	14.2017116654481	1.84506187051069e-39	4.34469410115199e-38	78.672955898498
AQP4	-4.15935269688119	4.64035554015572	-14.188786581145	2.11504405750756e-39	4.97325294618842e-38	78.5371590758857
MYL3	-1.05072055442019	0.963750887407505	-14.1753531426603	2.43743774164589e-39	5.72306167148701e-38	78.3960842244089
PDE2A	-1.39670247030947	1.86944752824344	-14.1736967507371	2.48044079856601e-39	5.81565220325656e-38	78.3786936324205
ERVFRD-1	-0.843083562647003	0.390330327233667	-14.164372291963	2.73702051259032e-39	6.40800995009472e-38	78.2808136470875
MDGA1	-1.26664833475784	1.26248613541942	-14.1632240302752	2.77039366622012e-39	6.47683856399668e-38	78.2687623491009
GTSE1	2.00033427546422	2.68399574902592	14.1529795287123	3.08667971440942e-39	7.19713130017201e-38	78.1612645488618
OR2W3	-0.926235104019053	0.314708978786482	-14.1529597413644	3.08732419688262e-39	7.19713130017201e-38	78.1610569521776
PDE8B	-1.26983973351085	1.79073475522501	-14.1384058674693	3.59959993127228e-39	8.37935441144027e-38	78.0084046089267
SPC24	1.84573302026044	2.91451745874818	14.1222916424805	4.26615151640473e-39	9.91682438799073e-38	77.8394746474103
ARHGEF39	1.32327050638656	1.89107885391781	14.1020984613473	5.27761948193609e-39	1.22505426578559e-37	77.6279155502929
CDH19	-0.929031706552664	0.368530117299908	-14.0954890440332	5.65807061367618e-39	1.3114973065413e-37	77.5587021686429
GPR17	-1.2041704233942	0.751823678910841	-14.0907061417406	5.95031948225963e-39	1.37727920402586e-37	77.508625756581
TOM1L2	-1.3539081667012	4.30435589540591	-14.0899234075121	5.99955920009857e-39	1.3867066264625e-37	77.5004314092859
DOK2	-2.00992071011354	4.48298031190591	-14.0888804875819	6.06579816790527e-39	1.4000308944195e-37	77.4895135538718
CAB39L	-1.33960821043627	3.11890152378561	-14.0847028408081	6.33852196728107e-39	1.46090828086061e-37	77.4457836032139
ANXA3	-2.20993618255879	4.92483694248955	-14.0761584708938	6.93496241680309e-39	1.59611882177693e-37	77.3563641630166
PGM5	-1.91525932698447	2.22696645709239	-14.0748027735102	7.03460847975487e-39	1.61676932549514e-37	77.3421788022899
GSTA3	-1.59671255515243	0.722127464519683	-14.0667702777737	7.65498342745214e-39	1.75687260493426e-37	77.2581443027397
ADRA1D	-1.05690690422158	0.619354162200582	-14.063998522725	7.88147324951388e-39	1.80630951618606e-37	77.2291521308249
FBLN5	-2.06409364338678	4.78419379137343	-14.0613467640633	8.1044065443468e-39	1.85479360449622e-37	77.2014177099775
SGCA	-2.02694004742771	2.49491928791744	-14.0610106105658	8.13311218936111e-39	1.85875263850826e-37	77.1979021035107
PRC1	1.96094436724188	3.80725917460721	14.0501765312911	9.11459276166597e-39	2.0801441043606e-37	77.0846176006748
STIL	1.58749722588669	2.38496890830188	14.0487351766022	9.25377055148074e-39	2.10895372218711e-37	77.0695495582996
SEC14L6	-2.40077135063596	2.48780571209858	-14.048049602441	9.32071127889007e-39	2.12124288113846e-37	77.0623827734885
FRY	-1.48192301477704	2.64292984696944	-14.0420486587924	9.92764431013295e-39	2.25621986099883e-37	76.9996580132579
BMPR2	-1.27916704732395	4.87212404378889	-14.0419156501821	9.9415337802228e-39	2.25622970680683e-37	76.9982678912975
CBX8	1.12296716252643	3.22283827022611	14.0365146361796	1.05222027976997e-38	2.38469116256629e-37	76.9418253394732
JDP2	-1.3034954702759	3.98941706171392	-14.0327765868247	1.09437601922824e-38	2.47547487926533e-37	76.9027675842188
TMEM182	1.11848806109075	2.50923163674866	14.0326948839102	1.0953159791042e-38	2.47547487926533e-37	76.9019139517905
IQCN	-1.78839070579987	1.60637802146985	-14.0275522595911	1.15612811262538e-38	2.60929468077986e-37	76.8481886804287
KLF9	-1.65394109735428	5.04540195842475	-14.0270339499459	1.1624408257072e-38	2.61991331326402e-37	76.8427744061653
HYAL2	-1.17439941134868	5.67415112194656	-14.0217639512895	1.22860959879393e-38	2.76522008457832e-37	76.7877294392137
HACD4	-1.45653757267062	2.96873787316018	-13.9999272765894	1.54522571498704e-38	3.47302800354672e-37	76.5597540699708
CDCA3	1.84405826255754	2.39586498328812	13.998938418662	1.56134715317829e-38	3.50442863099728e-37	76.5494344951023
ACSS3	-1.58372790158302	1.67621789459088	-13.9863908967724	1.78107409019667e-38	3.99210485553709e-37	76.4185215010608
GNL3	1.06094358386728	6.15493923501511	13.983501120612	1.83589561701793e-38	4.10932954386088e-37	76.3883795556142
PKMYT1	1.91217876827236	2.59813789273348	13.9746110284297	2.01531786679287e-38	4.50474686411383e-37	76.2956702382917
MIR4653	2.31321650561654	2.90426444788599	13.9735347551187	2.03819288321618e-38	4.54963740164489e-37	76.2844484125747
CDCA5	2.24032606452613	3.65085426109677	13.9710123954299	2.09282191947326e-38	4.6651892172116e-37	76.25815055057
ACP5	-1.8575877819105	6.87196679239353	-13.9679235246519	2.16171199896917e-38	4.81217172448123e-37	76.2259494858981
P3H4	1.75962728676187	4.73588210190684	13.963804111463	2.25711534361751e-38	5.01769365951531e-37	76.1830106110799
FABP5	-2.1434704086436	4.30698623170885	-13.9517611486897	2.56077061973997e-38	5.68498055158893e-37	76.057516089196
ITLN1	-2.86829500862782	1.3609755391908	-13.9356117380577	3.03279646822781e-38	6.72373040132954e-37	75.8893139213688
PID1	-2.2025554138414	3.74516173613315	-13.9312141093967	3.17572840347082e-38	7.0310454258909e-37	75.8435276425801
CSF3	-2.88780065100235	1.62006492804411	-13.9279365204436	3.28660559268228e-38	7.26665374935655e-37	75.8094073981327
RMDN3	-0.930944750346488	5.0541926069624	-13.9264504422963	3.33814115645203e-38	7.37059758054009e-37	75.7939383865648
CRABP2	4.36498569442137	7.18046869172535	13.9229259456053	3.46360987676184e-38	7.63728321269745e-37	75.7572541597299
SLC5A4	-1.00241152615057	0.705047641757972	-13.9113094658759	3.91137826477963e-38	8.61296065197083e-37	75.6363782142773
CCDC69	-1.69923362815194	4.82265559389791	-13.909121425205	4.00196058129911e-38	8.80053274929406e-37	75.6136160255362
MKI67	2.33093527750698	3.65746215473044	13.9049179793926	4.18188561066194e-38	9.1838040465952e-37	75.5698925554982
NCAPH	2.14179432541739	3.2575131135612	13.9034229043512	4.24780621178587e-38	9.31601644967035e-37	75.5543426397759
TNFRSF21	1.81059736815664	7.06481107033817	13.9005144694184	4.37902590583274e-38	9.5908907440248e-37	75.5240950837955
ADAMTSL4	-2.03182778864754	3.60585449614851	-13.8956097025187	4.60952823772529e-38	1.00821829038568e-36	75.4730929024296
PDE1B	-1.22141987185936	1.49572900653528	-13.8890156332851	4.93858730758065e-38	1.07874370210492e-36	75.4045386057325
ADGRL2	-1.9662703382331	3.92138427022862	-13.8846802122789	5.16758710073197e-38	1.12725343783705e-36	75.3594748289319
STARD9	-1.2669587260493	1.33938134275382	-13.866112048927	6.27426672482677e-38	1.3668339075007e-36	75.1665504535379
NDRG4	-1.77867584273238	1.88782066618809	-13.8654914621591	6.31507738921747e-38	1.3738876643164e-36	75.1601047373338
BZW2	1.23495518418871	6.1513448394485	13.863815417891	6.426623329088e-38	1.39629102863319e-36	75.1426972438581
SCN2B	-1.10664229623201	0.777082269569061	-13.8624043747059	6.52205360092386e-38	1.41513799503401e-36	75.1280428797571
TUBB3	2.13607337528099	2.18719986231093	13.8610066741298	6.617973672146e-38	1.43404097058004e-36	75.1135278176587
SLC31A2	-1.26382170945504	1.95989492837219	-13.8567550733756	6.91847708243679e-38	1.49716579094698e-36	75.0693796049451
EPCAM	1.50223897644881	8.89468248505983	13.8540328189459	7.11798824617673e-38	1.53829732720756e-36	75.0411155224301
CDT1	2.08372294510599	3.51100241019169	13.8521742568125	7.25748380739541e-38	1.56636686942395e-36	75.0218204032895
GATA6	-2.06670438899435	3.41205168504559	-13.8493652366691	7.47350411140786e-38	1.61085647480676e-36	74.992660321336
PGR	-0.905203969146119	0.666337321737299	-13.8390156067775	8.32619019738375e-38	1.79227568383577e-36	74.8852475963358
LHFPL3-AS2	-3.02922909515972	2.3730524484092	-13.8367765561564	8.52305386543969e-38	1.83223169838179e-36	74.8620150816807
EXO1	2.02591090345834	2.47268184499718	13.8347388610181	8.70624247121524e-38	1.869146522641e-36	74.8408734750444
MCM4	1.85154519633823	4.94406233206786	13.8309656668404	9.05587440223276e-38	1.94165096558398e-36	74.8017297315866
FZD4	-1.63003398289604	3.74985215748544	-13.8288012700902	9.26271124747426e-38	1.9833886961576e-36	74.7792783288979
CFL2	-1.40914974864926	3.71014144933077	-13.827892176671	9.35098502940704e-38	1.99966274349328e-36	74.7698487783824
KIF18B	2.22903811274037	2.66656668438715	13.8241011643186	9.72822400839667e-38	2.07760694910647e-36	74.7305299323342
ARHGEF16	1.50160706810644	4.23959643287642	13.8184735193084	1.03163686636773e-37	2.20033020123851e-36	74.6721722225251
FRMD4A	-1.11243216552743	2.06567421730161	-13.8154576806084	1.06460017866965e-37	2.26766796227739e-36	74.6409033892272
FIBIN	-2.28614403050184	3.60472395997247	-13.7998183300962	1.25313695158722e-37	2.66577893291302e-36	74.4788062482292
MTMR10	-1.0978620861189	3.2329568435243	-13.7996153951366	1.2557903101546e-37	2.66794043076521e-36	74.4767034936506
RHBDL2	1.90476207081964	3.19388397595478	13.7770904957377	1.58794469717524e-37	3.36921339068627e-36	74.2434033728567
RANBP3L	-1.18733731224684	0.906831893082583	-13.7768212442308	1.59240362193226e-37	3.37024152213856e-36	74.2406157768481
STAC	-2.19540756818093	2.41631980528386	-13.7768114652637	1.59256580058097e-37	3.37024152213856e-36	74.2405145344406
C10orf25	-0.955172775290726	1.74020067565845	-13.7707887897514	1.69564113552146e-37	3.58175312827638e-36	74.1781681720722
TRAP1	1.07577733935593	5.06769869846647	13.7707169958565	1.69690912244822e-37	3.58175312827638e-36	74.1774250488512
MRC1	-2.87913576020917	5.37174692433614	-13.7659133261507	1.78393125775298e-37	3.76056401618173e-36	74.1277077227712
TMEM150B	-1.80870881280873	2.66329702313458	-13.7547763913319	2.0031743140406e-37	4.21727718957255e-36	74.0124755704865
GMFG	-1.58186861186051	5.48298434960659	-13.7508974254232	2.08567924885198e-37	4.3853088206507e-36	73.972351542222
CTNNAL1	-1.41039938092447	5.19790568609346	-13.7504352381578	2.09573298639178e-37	4.40076920273891e-36	73.9675710569936
CCDC152	-1.04135306623578	1.44565809281828	-13.7499700457149	2.1059008608061e-37	4.41642915403288e-36	73.962759570496
NXF3	-1.59225633904767	0.823059031291851	-13.7388408322815	2.36436646118123e-37	4.95210173328382e-36	73.8476745764188
CALCOCO1	-1.2291905762633	4.8051307638821	-13.7304758538756	2.57923419744415e-37	5.39520170055872e-36	73.7612049631185
JPT1	1.51468886435736	6.83093361184915	13.7161501854512	2.99335710798213e-37	6.2534300095601e-36	73.6131809463564
SERINC2	1.84424422422555	7.01865845542935	13.7131644235563	3.0876807351937e-37	6.44222248143168e-36	73.5823395635238
JAML	-1.8276668749598	3.21541058372186	-13.7040762614541	3.39340415267725e-37	7.07103844857747e-36	73.4884844569245
ICAM2	-1.38264999270746	3.56408508463875	-13.7030743253163	3.42890308063894e-37	7.13588450817516e-36	73.4781392091335
NOS1	-1.38132052519934	0.52330934006944	-13.6956697870197	3.70297824488019e-37	7.69643246177586e-36	73.4016973397278
DIPK2B	-1.45549999476156	2.79154820918009	-13.6925636932678	3.82434962560534e-37	7.93857033748268e-36	73.3696373507939
VAMP2	-1.16424321831955	5.84901996370663	-13.6862206313127	4.08465786525905e-37	8.46812976010131e-36	73.3041779970639
NDC80	2.05065126646768	2.92377190851244	13.6807886088739	4.32156501335143e-37	8.94789096474734e-36	73.2481326630578
ECE2	1.42587604849502	2.51929482205155	13.6753295623624	4.57344377482003e-37	9.45739420186451e-36	73.1918198946814
EIF2AK1	0.963135743603655	6.98521635510015	13.6589114141208	5.42257397207137e-37	1.1199092886553e-35	73.0225274561919
OTX1	1.64697773520184	1.90371227271647	13.652410608419	5.80067721227379e-37	1.19648145789875e-35	72.955524319085
SRPX	-2.06292986210296	3.59495813065853	-13.6505411778869	5.91419280811825e-37	1.2183536258949e-35	72.9362592992953
SCN1A	-1.40046840630366	0.930787885479021	-13.6422719999345	6.44345895107004e-37	1.32570913646068e-35	72.8510591737053
RASAL1	2.1041321387865	2.35504515139986	13.6376489135915	6.7596607454347e-37	1.38901225531978e-35	72.8034374357947
DBNDD1	1.66652154127895	4.13342549126644	13.6329864374704	7.09421628927097e-37	1.45592259992028e-35	72.7554182937033
OLFML1	-1.6303381779979	3.21646990368453	-13.6320944831829	7.16007382544893e-37	1.46758997466277e-35	72.7462329543288
TPPP3	-2.89493365431873	5.11749783097816	-13.6264571319373	7.59063290587133e-37	1.55388647237655e-35	72.6881866497018
KIAA0040	-1.22149625237411	5.03553632697907	-13.6251387834396	7.69498933744506e-37	1.57327291409871e-35	72.6746137361079
GPC3	-2.88774758215211	4.61556886280245	-13.6204904134359	8.0744779497387e-37	1.64879220790717e-35	72.626762304161
A2M	-2.13762244790437	8.89852443552138	-13.6196248470462	8.14717442211718e-37	1.66155453327158e-35	72.6178528787815
GJB2	3.16634282268052	4.26722036918095	13.6122977972692	8.78926795205153e-37	1.7902640159835e-35	72.5424458837933
CENPA	2.22386080070879	2.80626408691771	13.6096951684873	9.02928046244332e-37	1.83685549482539e-35	72.5156656921972
GAB1	-1.33677088129955	3.05868462634918	-13.603213660501	9.65576466998305e-37	1.9618539313887e-35	72.4489845083974
ARHGAP24	-1.3253495158824	2.75625398358163	-13.6004655490008	9.93429304925004e-37	2.01593157207384e-35	72.4207170907275
MIR4717	-1.14404946026591	0.354064233517287	-13.5983858304007	1.01503870010205e-36	2.0572208480302e-35	72.3993267911372
CYBRD1	-2.09890054623092	6.17040500212651	-13.5921611746359	1.08255518628419e-36	2.19133375906843e-35	72.3353150484331
DEPDC1B	1.94970797243125	2.33277176705102	13.5808916412068	1.21637579327035e-36	2.45916173093552e-35	72.2194621580812
ERBB4	-1.27469528416499	0.81773123211632	-13.5741554648541	1.30410801964817e-36	2.63326396284596e-35	72.1502365785537
LOC100288175	1.85310854350195	2.75121953144487	13.5700491386107	1.36065329975487e-36	2.74404028706752e-35	72.1080458045025
CDCA7	2.33525177476202	3.75134611995163	13.5617924343057	1.48185100645619e-36	2.98476664403012e-35	72.0232315098518
SHC3	-1.70364864598283	1.85032402315911	-13.5578632697686	1.54324575735654e-36	3.10459131063269e-35	71.9828797782266
NECTIN4	2.06766101860572	5.44935365151782	13.556121841467	1.57126062760237e-36	3.15705202549699e-35	71.9649975835807
DPYSL2	-1.75156310976475	6.05302722721984	-13.5499055526419	1.67546071596678e-36	3.36226999589639e-35	71.9011740617062
PLA2G1B	-3.54223752277575	3.22224941802861	-13.5452184307448	1.75855603772088e-36	3.52468273489075e-35	71.8530606866002
DCAF13	1.15395735546039	4.11595355239782	13.5448013746837	1.76614578749177e-36	3.53554614338802e-35	71.848780015613
C1orf112	1.17848406754909	2.3723637225065	13.5424110656816	1.81027942059309e-36	3.61831094274224e-35	71.8242471511779
AHNAK	-2.20397238895339	6.53918221192786	-13.5423227406153	1.81193110112161e-36	3.61831094274224e-35	71.8233406722833
MT1M	-2.66175297045115	2.99382039940714	-13.5331269385964	1.99237059895907e-36	3.9737673084502e-35	71.7289809730447
CASP17P	-1.25681289502113	1.8857886777993	-13.5320434990653	2.01477559386063e-36	4.01354135720769e-35	71.7178657921327
SNRPE	1.08538278138388	6.58202720896086	13.5199930543301	2.28154978190949e-36	4.53942047572834e-35	71.5942693152778
MRPL3	0.997219255412984	6.58035462093868	13.5144725185443	2.4152478955956e-36	4.79956883643053e-35	71.5376664440203
OGN	-2.5095049821193	2.25038111699367	-13.5056246687505	2.64599490131698e-36	5.25170364396591e-35	71.446973066199
UNC5CL	2.24042286756214	3.46842383143501	13.5035278990419	2.70382123210523e-36	5.35994732082174e-35	71.4254849901901
CHAF1B	1.41526584674543	2.9059001003226	13.4995682403596	2.81647965341517e-36	5.57649282532201e-35	71.3849104012965
CENPU	1.85027634971598	3.68550123113041	13.4971762449211	2.88678910468371e-36	5.70876558990547e-35	71.3604026301057
GFRA2	-0.932094137686787	0.779197294869598	-13.4952726271277	2.9439907939984e-36	5.81482787735804e-35	71.3409002584992
B4GALT2	1.15143536336172	5.53468008934547	13.4848882081723	3.27650387549797e-36	6.46375673743819e-35	71.2345380411647
HLA-E	-1.4169432262028	9.84636727783861	-13.4822244069504	3.36766806129957e-36	6.63556844726438e-35	71.2072609496187
LOC100287837	-0.814783732853623	0.943610808003352	-13.4784874121282	3.49983538156271e-36	6.8876591234981e-35	71.1689991622223
C1orf74	0.853487954510559	2.23805068818559	13.4782735564879	3.50755330822989e-36	6.890230676832e-35	71.1668097353825
GIPC2	-1.72069092746567	1.5627827111207	-13.4782169529653	3.50959893327436e-36	6.890230676832e-35	71.1662302387371
SLC25A39	1.16326346929644	7.12644229649543	13.473745522766	3.67500718785165e-36	7.20628665776686e-35	71.1204565355564
ERO1A	1.70629402964733	6.14080441356939	13.4703088455119	3.80739686538163e-36	7.45691489439827e-35	71.0852808829069
RBMS2	-1.25429623390887	4.67828828702625	-13.4669365166196	3.94192513976532e-36	7.7111248682444e-35	71.0507683907786
SCARA5	-2.48436945184578	1.79469770638786	-13.446523524021	4.8635020043352e-36	9.50248982741512e-35	70.8419572886179
RAD54L	1.86601510073249	2.35640736170962	13.4439112341478	4.99597488243943e-36	9.74963002507192e-35	70.8152472304522
CHRDL1	-2.83854668981528	3.57578651114907	-13.443126296972	5.03647809637199e-36	9.81691514119397e-35	70.8072219579977
E2F3	1.24760285270313	4.05561513635162	13.4411116918068	5.14193650847712e-36	1.00104964642335e-34	70.786625560206
HS6ST2	2.82751833410249	3.98667711086717	13.4366963003232	5.38082648562375e-36	1.04630748906013e-34	70.7414902522546
GATA2	-1.76785432547854	3.23151531160593	-13.4260575466531	6.0028238873667e-36	1.16586430565721e-34	70.6327698424613
PHKA1	1.34170032812711	3.501632421087	13.4251046311343	6.06191496222457e-36	1.17593933701726e-34	70.6230339236954
SLC11A1	-1.8386287898676	3.5453947878354	-13.4170064910694	6.58805603024857e-36	1.27648481584899e-34	70.5403099501085
KNOP1	0.947800779289016	3.04495630374471	13.4130754874778	6.85961852920771e-36	1.32752356215486e-34	70.5001634331805
GIMAP4	-1.62124004483463	5.40454403133696	-13.4033093391188	7.58353017662704e-36	1.46587929096249e-34	70.4004504216648
LINC01914	-1.18464488718993	1.02811392292965	-13.3959793399393	8.17642284120541e-36	1.57861149523036e-34	70.3256356119877
KIFC1	2.13980879857395	4.02489584051593	13.3952477465753	8.23807530609026e-36	1.58863239186676e-34	70.3181696629203
MS4A15	-4.01080681358057	3.16581634931244	-13.3848584350067	9.16526908099745e-36	1.76534349497463e-34	70.2121692390151
CCRL2	-1.62120317061299	3.04448124050148	-13.37378464662	1.02682392261566e-35	1.9754540518326e-34	70.0992326802916
ANKRD33B	-1.32820042966011	1.20513534520011	-13.3688236826639	1.08043309846504e-35	2.07613883720375e-34	70.0486539595641
LINC02185	-1.54815899514403	1.13750874477996	-13.3677049788517	1.092902209317e-35	2.0976256184712e-34	70.0372497534832
GIMAP5	-1.18927858166411	1.20198998822114	-13.3642063741964	1.13283052864099e-35	2.17170276049471e-34	70.0015877758469
TONSL	1.57536068246179	3.12268379899512	13.3630172748936	1.14672955145723e-35	2.1957647521734e-34	69.9894681649145
SOX4	1.59935469591013	6.69745529118039	13.3600096204799	1.18264809614282e-35	2.26188388810414e-34	69.9588158936313
KLF2	-1.90151287045035	5.11635476232205	-13.3571870102474	1.21737551967141e-35	2.32557257831718e-34	69.9300527833531
LINC01852	-0.929531490123479	1.57842073080735	-13.3558106429632	1.23467599204668e-35	2.35586010426237e-34	69.9160284121098
RBP4	-2.86698916596378	3.1066404424947	-13.3492063538484	1.32115828754844e-35	2.51792681819905e-34	69.8487451705909
CLEC12A	-1.89038714472099	2.25807365226715	-13.34361582242	1.39906423373613e-35	2.66328874868344e-34	69.7918035820248
XRCC2	1.65244502893151	2.0356069886562	13.3422111887379	1.41934727413168e-35	2.6987472382702e-34	69.7774988521336
ASPM	1.94921698686897	2.30817573711449	13.3396265847792	1.45743767535513e-35	2.76794253145826e-34	69.751179426446
PDCD2L	1.26263147034552	4.05536144252344	13.3385298864844	1.47390632326386e-35	2.79596083091787e-34	69.7400123877825
AURKA	2.04087655369783	4.12060071169173	13.3381761694928	1.47925737715186e-35	2.80284871635924e-34	69.7364107972157
HSPE1	1.19992242816091	6.88170807546522	13.3286579972205	1.63074739684116e-35	3.08629835441657e-34	69.6395144743227
DONSON	1.2426753620206	3.64547992420483	13.3280185588856	1.64146174715744e-35	3.10297206147685e-34	69.6330062095631
NCAPG	2.05273941675067	2.80976687506923	13.322439547949	1.73796853076852e-35	3.28159874957972e-34	69.5762294856875
LINC00857	1.49511745076284	2.47914008751198	13.3207860691361	1.76764185010355e-35	3.33376434576822e-34	69.5594046984274
TPRG1	-1.18126158734119	1.27006716328884	-13.316904647458	1.83929574708738e-35	3.46489297095825e-34	69.5199140589249
MYO7A	1.35881279017505	2.40874246658012	13.314400151711	1.88705904226188e-35	3.55076525330916e-34	69.4944358623661
CCNF	1.4514201170955	3.11481843273835	13.3084862154517	2.00480448307193e-35	3.76796874874938e-34	69.4342835222139
AARD	-2.03083570178534	1.4842204452611	-13.3061566933063	2.05316914984065e-35	3.85442296044394e-34	69.4105931603388
RBMS3	-1.62663830239989	2.51762594780977	-13.3021578725239	2.13891648871268e-35	4.01077608556653e-34	69.3699317704611
CD300LF	-1.92288887591229	3.64878039555152	-13.298785865217	2.21398908148223e-35	4.14677610146586e-34	69.3356490571632
PRICKLE2	-1.33193845943393	2.63625985684543	-13.2771802671904	2.7613481407931e-35	5.16603535639766e-34	69.1160972101499
HYAL1	-2.53281172343522	3.7974870062805	-13.2751387908421	2.81956893446264e-35	5.26890777374641e-34	69.0953619052407
C1QTNF6	1.74063458070071	3.44839980219188	13.2747561789932	2.83061592162509e-35	5.28069386121762e-34	69.0914758991873
LPL	-2.99691223182786	4.60574549488794	-13.2746959976488	2.83235743154599e-35	5.28069386121762e-34	69.0908646713802
PTTG1	1.9249733387379	4.71997537214289	13.2721180866518	2.9079669280489e-35	5.41546526772077e-34	69.0646836696681
TMEM132C	-0.922771988717056	0.392530900846122	-13.2702538115666	2.96389527878357e-35	5.51331890043131e-34	69.045751961507
MARC2	-1.60479838015273	4.34415922878189	-13.2673393002718	3.05348531823913e-35	5.67349410042264e-34	69.0161579338022
RASL12	-1.57708497029032	3.81732513463043	-13.2510924986465	3.60464910487186e-35	6.68994956308507e-34	68.8512506944228
GALNT7	1.45363501112741	4.89811113982667	13.2440258663645	3.8743122405596e-35	7.18224322638438e-34	68.7795569208253
KLF13	-1.39804236232828	5.0168490751885	-13.2428986709698	3.91914657084759e-35	7.25710151954107e-34	68.7681229589585
SLC46A2	-2.61622551677941	2.37292691643089	-13.2345622602881	4.26717194281514e-35	7.89257284996285e-34	68.6835767618
TFB2M	1.09782592506857	5.20094939886972	13.2310034039725	4.42496666908798e-35	8.1751510059851e-34	68.6474921882838
IHH	-2.12152572400629	1.0840651558796	-13.2299576420477	4.47242967788456e-35	8.25348149503158e-34	68.6368897997347
ITPRID2	-1.23886868574871	5.26745324867676	-13.2217386748249	4.86354683156561e-35	8.96510131452054e-34	68.5535778820821
SECISBP2L	-1.52357321042234	4.74223555393721	-13.2181043100534	5.04718669029741e-35	9.2930968495363e-34	68.5167467836005
PCDH17	-1.60645837008914	3.07620995798237	-13.2140315196323	5.26119782593454e-35	9.66682494953494e-34	68.4754790408236
NTNG1	-1.3873774828061	0.738137490595551	-13.2140160545701	5.26202745028382e-35	9.66682494953494e-34	68.4753223532706
ALOX5	-1.99711175606012	5.30104733632432	-13.2058351951476	5.71967092034856e-35	1.04957249602567e-33	68.3924499593813
PCDH9	-1.01105537412525	0.546666549258337	-13.2034302146031	5.86159799427756e-35	1.07440651649891e-33	68.3680926320354
ZNF106	-1.31790589536233	4.21507604304505	-13.1982949535618	6.17650013338862e-35	1.13085471543334e-33	68.3160913122061
LMOD1	-1.8897842510453	3.72075609655846	-13.1928329087656	6.52995210720833e-35	1.19422637022402e-33	68.2607927354997
CACNA2D2	-3.4397273610262	4.13058876839336	-13.1816970651814	7.31418183078716e-35	1.33615014498517e-33	68.1480896658122
FIG4	-0.919732747973774	4.24704502560099	-13.1815337678209	7.32635371799333e-35	1.33687495895522e-33	68.1464373531025
SORBS1	-1.58207327037672	2.95183513744449	-13.1798488709371	7.4531270057725e-35	1.35848662817744e-33	68.1293894836345
PBK	2.26427364897985	3.1453692173222	13.1737183365146	7.93311253754342e-35	1.44435831060637e-33	68.0673702800803
C17orf53	1.70255073805464	2.54833130019228	13.1638738739754	8.76910616375731e-35	1.59478331404493e-33	67.9678116739606
DIXDC1	-1.17362640794989	2.79476595877082	-13.1614679208217	8.98642266348189e-35	1.63248335899038e-33	67.9434859554889
SNCA	-1.2640152806499	1.62041039985681	-13.150202787737	1.00774815952842e-34	1.82864769036922e-33	67.829620017181
DUOXA1	-2.49176353322879	3.29097715276533	-13.1284774501383	1.25679098493004e-34	2.27802103441991e-33	67.6101721223703
SLC39A11	1.1951045921646	5.115324381347	13.1236472009879	1.3200057729961e-34	2.3899437856635e-33	67.5614082340133
NAT9	0.991181335830006	4.77217343346765	13.12243965545	1.33629795258378e-34	2.41675639704247e-33	67.5492189400996
CDKN3	2.11014376531213	3.39754032900003	13.1209055544802	1.35728517483657e-34	2.45199134411995e-33	67.5337341774678
SIGLEC17P	-1.3240087607467	1.32784761914361	-13.1202638895563	1.36616053296718e-34	2.46529190306758e-33	67.5272576901278
C20orf194	-1.2111155565964	3.22367247550612	-13.1194388880199	1.37765675073245e-34	2.48328725145854e-33	67.5189309903156
TIMM8A	0.998208810170926	3.19942166703313	13.1192854607368	1.37980532850218e-34	2.48441191468984e-33	67.5173824874085
TRAIP	1.21960077881554	2.34831805817244	13.1149695964475	1.44163094108762e-34	2.59106423245886e-33	67.4738275528693
CBX3	0.999312779854447	6.97636858726033	13.114929462336	1.44221863077029e-34	2.59106423245886e-33	67.4734225627834
ALOX5AP	-2.1915264930198	6.01336574627025	-13.109865117273	1.51832413493543e-34	2.72478984347718e-33	67.4223240238069
MIR30C2	-1.73531777382589	1.0114675110154	-13.1031896309859	1.62478512705854e-34	2.91263736473255e-33	67.3549855485607
NRN1	-1.99200732399871	3.23407359664485	-13.0965461444253	1.73811462878584e-34	3.112371195172e-33	67.2879882366788
CNPY2	0.935376484451202	5.01805991211817	13.0855706763175	1.94284308939804e-34	3.47515127790791e-33	67.1773445451818
KHDC4	1.34298224520439	4.75162451894379	13.0848476319244	1.95714407924298e-34	3.49689284772636e-33	67.1700572941153
FAM124A	-0.899263670074511	1.12418696768801	-13.0836350569676	1.98136315928219e-34	3.53628835492917e-33	67.1578367651166
GAPDH	1.54810713363232	10.8035048693059	13.0833745729265	1.98660469954351e-34	3.54176406773101e-33	67.1552116441531
SH2D1B	-1.07620726767722	0.857173890366294	-13.0815032391807	2.02466845200043e-34	3.60568004648601e-33	67.1363534403642
RTN1	-1.55407915333922	2.08398357408648	-13.0807145410635	2.0409277001938e-34	3.6306677810762e-33	67.1284058401562
MVB12B	-1.48237031177223	3.41858384732478	-13.0772236343117	2.1144697134829e-34	3.75739192815745e-33	67.0932315740558
ABCA9	-1.13891541323632	1.08745098648926	-13.0687704000594	2.30366984950459e-34	4.08913945508466e-33	67.0080780911556
NEGR1	-1.231555766137	1.09339813289558	-13.057856213168	2.5730927276085e-34	4.56240979285968e-33	66.8981783422843
RCCD1	1.05137757554615	3.02898234318628	13.0571000079717	2.59288249316134e-34	4.59250219848523e-33	66.8905656219753
ERCC6L	1.49730635108781	1.76848280600521	13.0552579355664	2.64172591890502e-34	4.67393309973477e-33	66.872022472582
CCNE1	2.03986815802247	2.89383560159373	13.045718231881	2.90972337675593e-34	5.1425100243208e-33	66.7760141152122
CSRP1	-0.970310027203966	6.2782359429413	-13.0453784304025	2.91975321787155e-34	5.15464557803e-33	66.7725950274113
FAT3	-0.842760854633586	0.377062599550131	-13.0443294630075	2.95093307572638e-34	5.20405351395685e-33	66.7620406058437
DKC1	1.05580910042941	5.68257221161719	13.041928562301	3.02355204418664e-34	5.32635465513744e-33	66.7378851362199
ARHGEF6	-1.5163222543627	3.68744528329875	-13.0369779738798	3.17895702490834e-34	5.59407178411246e-33	66.6880848692254
MRM1	1.12700472860245	3.81875412494281	13.0346269703552	3.25551894262996e-34	5.72261932795633e-33	66.6644386285733
KNTC1	1.49010490413375	2.86451185242652	13.029423035378	3.43158237092723e-34	6.02560719119172e-33	66.6121060273547
FGF14-AS2	-1.49715917940042	1.96559207490564	-13.0282933474203	3.47103821056255e-34	6.08680938859011e-33	66.6007469876761
GNG11	-1.98087284288998	4.96657860678137	-13.0282116862697	3.47390778238036e-34	6.08680938859011e-33	66.5999259035793
RPP40	1.25039526477849	3.19781168084752	13.0192008603903	3.80550605947927e-34	6.66065749078569e-33	66.5093413089262
KCNJ5	-1.87144505694609	2.11984918030111	-13.0154616342659	3.95219641717262e-34	6.90998289890856e-33	66.4717613899154
FAM83A-AS1	2.44438231102388	2.32688244207133	12.9985715838154	4.68817347275802e-34	8.18797285515455e-33	66.302086473071
FAM111B	1.87476881455923	2.91385738398198	12.9975248149146	4.73803647748324e-34	8.26619961462413e-33	66.2915747397749
HMGA1	1.96404428264546	7.90634129627926	12.9959116562136	4.81591565387477e-34	8.39308508875823e-33	66.275376180386
PTGER4	-1.72460472286193	3.51501212993197	-12.9836417060341	5.45153388310953e-34	9.4906778445801e-33	66.1522031705315
FANCF	0.89646041804209	3.88588873448524	12.9835040099646	5.45912154483612e-34	9.49374445817552e-33	66.1508212562604
TLR8	-1.83789647226504	2.51021437841943	-12.9823075500128	5.52549608464654e-34	9.59892949886092e-33	66.1388139512225
POLE2	1.5226244887859	2.57142954400142	12.9750918195987	5.94318202992141e-34	1.03135411264717e-32	66.0664119057101
PRKCQ	-1.58953414187537	2.40713217348342	-12.9743422025925	5.98833746447016e-34	1.03808467003767e-32	66.0588915710678
SENCR	-1.0617089588029	1.30620815086674	-12.9738657784839	6.01721372244431e-34	1.0419819086847e-32	66.0541120954022
CYP4B1	-4.06787967584978	5.26426079389449	-12.9671375502942	6.44013613842543e-34	1.11403416534652e-32	65.9866249081484
MCTS1	0.870398291542285	5.20294799389692	12.9618088091982	6.79599181592957e-34	1.17434450308136e-32	65.9331887959915
CSTF2	1.00460646600986	4.87753565513739	12.9616377535961	6.80773372257925e-34	1.17512734120158e-32	65.9314736655845
PERM1	1.37044219762585	1.6622263902365	12.9520786656549	7.49704797056931e-34	1.29274493841722e-32	65.8356468444083
REEP1	-1.62769849077996	1.4069499578453	-12.9507486674302	7.59830985536251e-34	1.30882092064622e-32	65.8223171016584
TLCD1	1.54479222319113	5.3593304779299	12.9487798910886	7.75071202525542e-34	1.3336626446836e-32	65.8025866604319
CCDC167	1.3248994449864	6.10298443045985	12.9437128757794	8.15709256151614e-34	1.40210784061082e-32	65.751814225246
TMEM69	0.815197309926468	5.04010046949209	12.9410726853906	8.37717736767881e-34	1.43842049743231e-32	65.7253633422043
BMX	-1.50311807368417	1.13227420816291	-12.9255701432481	9.79406953500804e-34	1.67994066392585e-32	65.5701100365401
GPRIN1	1.76568892855475	2.69022967455344	12.9245654873127	9.89372316251373e-34	1.69524941044334e-32	65.560052232627
AGMAT	1.47552838202424	2.06471352511168	12.9179038543728	1.05805369244896e-33	1.81102782756889e-32	65.4933722054882
NCF2	-1.81934224076453	5.42555964706818	-12.9175867928017	1.06143842927035e-33	1.81491492182165e-32	65.4901990288604
PTRH2	0.901190278065628	3.92776222262115	12.9158427079087	1.08025082458069e-33	1.84514540739438e-32	65.4727448580603
ID4	-2.2618800408749	4.27827461372054	-12.9095838681771	1.15053650969889e-33	1.96314056811973e-32	65.4101193192033
TSLP	-0.810417905584946	0.57349387588374	-12.9092927930489	1.15391382332566e-33	1.96666169306345e-32	65.407207246712
IL7R	-2.20221952575975	4.6708118352714	-12.9091981608914	1.15501395536159e-33	1.96666169306345e-32	65.4062605033733
TLR4	-1.74284036100341	3.51003750740255	-12.9086970757308	1.16085667793717e-33	1.97454692766036e-32	65.4012474820946
DAP3	0.86980866322297	6.22282124724515	12.8986211465153	1.28479387187613e-33	2.18307780419411e-32	65.300467281061
CTIF	-1.13773879399272	3.60178141188256	-12.8973661833818	1.30112557917707e-33	2.20852513673857e-32	65.2879180785041
PAPSS1	-0.915745234690216	5.84562977603073	-12.8931049779258	1.35813787554587e-33	2.30289871821227e-32	65.245312496885
MS4A2	-1.82667982183861	1.90310926931922	-12.8840857733712	1.48714578252941e-33	2.51902708173771e-32	65.1551597339889
CKAP2L	1.82383567152828	2.39281457601278	12.88384761358	1.49071282591409e-33	2.52039980408043e-32	65.1527796445343
UBASH3B	-1.5516065084534	2.46491673468953	-12.883825154007	1.49104965396351e-33	2.52039980408043e-32	65.1525551923098
FANCI	1.51873669234699	3.38940437777985	12.8818130512259	1.52153490329082e-33	2.56926541441699e-32	65.1324478961783
EPHA10	1.79626566782888	2.0475501621937	12.8803836377267	1.54356818991005e-33	2.60377263505013e-32	65.1181645682745
INTS8	1.00091461845206	4.09080287488237	12.8751580704123	1.62685453317553e-33	2.74142653754864e-32	65.0659558427229
MIR27A	-1.92307780393116	1.37123392293336	-12.8733122576566	1.65733077542866e-33	2.78733166160651e-32	65.0475170917041
PHLDA2	2.24041151793629	5.97284749240857	12.8733010672804	1.65751726302345e-33	2.78733166160651e-32	65.0474053098621
ARHGAP44	-1.74847982506189	3.03668832334966	-12.871497210816	1.68785333690814e-33	2.83541960050703e-32	65.0293870994551
KHDRBS2	-2.0132167960352	1.63060791275637	-12.8663217745778	1.77799378922922e-33	2.98377021580743e-32	64.9776988716683
LIMCH1	-1.80642752176355	5.34948318332894	-12.8620593350288	1.85582067003221e-33	3.11117261503856e-32	64.9351375643722
JPT2	1.07586436643103	6.61276867680942	12.8609169427857	1.87724968868541e-33	3.14386265951992e-32	64.9237318741581
C3orf86	-1.36326910539794	1.012387447499	-12.846817954655	2.16290815299726e-33	3.61854089867458e-32	64.78301311703
LINC01169	-1.05868998959856	0.491988729387735	-12.8455137918661	2.19142438359756e-33	3.66248823904843e-32	64.77000088176
SPATS2	1.03683198168172	3.88323357486565	12.834627333807	2.4445453527975e-33	4.08133878317984e-32	64.6614101854314
KPNA2	1.7513217562285	6.31039151659817	12.8304182904684	2.55003557788787e-33	4.25310437478841e-32	64.6194393132973
FGFR2	-2.08987572767561	3.27184994708039	-12.8284007665376	2.60219542149275e-33	4.33566200339717e-32	64.599324087979
TNFSF12	-1.23751152541825	5.45801475060223	-12.8253978231005	2.68180550452665e-33	4.46374062270294e-32	64.5693872274033
LATS2	-1.15095995549137	4.04930611129904	-12.8225785105	2.75875310355404e-33	4.58713079820541e-32	64.5412845509752
TARS2	0.961577574434979	4.87492020353595	12.8221496970813	2.77064779479268e-33	4.60221262142168e-32	64.5370104742216
CYP17A1	-0.878547841202366	0.497770997249956	-12.8180054526146	2.88826782895131e-33	4.79270104610607e-32	64.4957079726625
P4HB	1.06393490812876	9.41434484078484	12.8147428384915	2.98435289844497e-33	4.94710381283426e-32	64.4631972152261
METTL1	1.20586767915676	4.65975922567258	12.8066650214225	3.23616436786539e-33	5.35907503804537e-32	64.382724489551
PPBP	-2.58639969174562	1.82910340025987	-12.8060972104838	3.2546406130614e-33	5.38419987714066e-32	64.3770689106771
NTN4	-1.88262589297567	5.19770514150691	-12.8042818667118	3.31441850883081e-33	5.47753038553733e-32	64.3589884396441
KIF14	1.72656217753416	1.94283319805668	12.8021613106071	3.385632564806e-33	5.58955244615135e-32	64.3378699164585
ORC1	1.73939615732968	2.57030613085626	12.7888604621474	3.86838817501162e-33	6.38009972791643e-32	64.2054517153014
C12orf45	0.908349615862512	4.36962349583218	12.7873272175733	3.92826869446295e-33	6.47230923925924e-32	64.1901922356501
SIX4	1.59316670553627	2.9030170161716	12.7865790758928	3.95782135949265e-33	6.51441404575077e-32	64.1827467919981
SHROOM4	-1.75917776214625	2.97096671192069	-12.7840486978063	4.0594251989785e-33	6.67490752950098e-32	64.1575664769294
ECT2	1.74631340236313	4.48520823319764	12.7809770996827	4.18625680579317e-33	6.87651760588707e-32	64.1270040972762
C1orf198	-1.23851372715861	6.1337389323574	-12.7789047653535	4.27404847843674e-33	7.01365759880429e-32	64.1063866955243
DEPDC1	1.91612957061749	2.19349073766266	12.775186583055	4.43618453262825e-33	7.27239707838807e-32	64.0693996206443
SGO1	1.55764114776036	1.86342659378478	12.7710361731095	4.62441135672371e-33	7.57334503093596e-32	64.02811999157
RADX	-1.29773368206627	1.3139411374285	-12.7679056070601	4.77162932076092e-33	7.80659636363446e-32	63.9969885905549
RAMP2-AS1	-1.15730183471615	0.822436852727488	-12.7675648469853	4.78793288679283e-33	7.8254128776619e-32	63.9936002146122
JUND	-1.3880384829359	7.76837341288199	-12.7581708108649	5.25989879084255e-33	8.58818144256306e-32	63.9002097031297
NEBL	-1.80227177836609	3.80873335116386	-12.750731774482	5.66627998774251e-33	9.24244568571214e-32	63.8262819776311
UBL3	-1.1800564411099	5.71135381030229	-12.7505257048531	5.67797141174871e-33	9.25225441544453e-32	63.8242344396308
ZEB2	-1.43850285551321	2.8701077268773	-12.750125541867	5.70074343555129e-33	9.28008134688395e-32	63.8202584144087
SOCS2	-1.9382907366104	3.25315595330584	-12.7421622285979	6.1733036655109e-33	1.00393196835829e-31	63.7411493162493
DUS1L	1.11111843291458	5.65803786299914	12.7372797874566	6.48212095658726e-33	1.05310230296699e-31	63.6926598597756
DNA2	1.42435624924815	2.4165633579567	12.7352428425397	6.6154623150584e-33	1.07369480501869e-31	63.6724332250155
CYP27A1	-1.93490204137119	5.94686357822361	-12.719132931806	7.77090228097059e-33	1.25996868326782e-31	63.5125273970811
TIMP3	-1.9626038085045	2.93233143243625	-12.7169613045215	7.94130391418988e-33	1.28631756741277e-31	63.490980648277
TMEM139	-2.39581710113142	2.60735782091257	-12.713144913219	8.24982844123248e-33	1.3349647909621e-31	63.4531196497075
SMUG1	0.927068051498046	4.29948919393761	12.7100336960315	8.51015355760167e-33	1.37572373235237e-31	63.4222591340828
CA3	-1.96683512275592	2.03889567370849	-12.7035800867993	9.07651451619288e-33	1.46582560992431e-31	63.3582585585059
IL5RA	-1.3695463980314	0.888140705850388	-12.7015736045706	9.26013389503842e-33	1.49399882989754e-31	63.3383639487539
GPR4	-1.33875931367681	2.95521456730255	-12.6995600634908	9.4481170832327e-33	1.52281966242608e-31	63.3184011219801
SNX1	-0.818098324623106	5.1896450546713	-12.6978621086207	9.60958690052774e-33	1.5473144124911e-31	63.3015684883357
FAM49A	-1.47718401649182	3.41449780819807	-12.6940558888042	9.98159772428173e-33	1.60562818279537e-31	63.2638402129299
NAV2-AS2	-1.11076167863962	0.52475354754202	-12.6878907223544	1.06148240953995e-32	1.70580432578438e-31	63.2027429011018
P3H2	-2.60944884309668	3.67050497269748	-12.6741928911874	1.21685224270887e-32	1.9535573689597e-31	63.0670559673018
RRAS	-1.43482847359674	6.97438521584426	-12.6698408521968	1.27080538630688e-32	2.03816670963293e-31	63.0239631283571
HM13	0.800351062461568	5.96572187507835	12.6644553899719	1.34087805478401e-32	2.14843735523161e-31	62.9706491148476
SHMT2	1.3148827829655	5.88299343054319	12.6566533325609	1.44927137346657e-32	2.31983074957148e-31	62.8934343790587
SLC35B1	0.783903558062756	5.16169570801529	12.6447352039873	1.63191929694382e-32	2.60962953323843e-31	62.7755358442034
MYOM2	-0.835391890793376	0.829270440793595	-12.6424294021084	1.66981655374868e-32	2.66761379836615e-31	62.7527332324546
PROS1	-1.74837640431059	4.90414031270173	-12.6346545760674	1.80417644814076e-32	2.87943733814433e-31	62.6758634682372
SLC7A7	-1.55580041259481	4.44735446471728	-12.6302748574867	1.88454845686809e-32	3.00476683998684e-31	62.6325729158158
MYOZ1	-1.85974359768309	2.0628412305894	-12.6223292291479	2.03956477497232e-32	3.24874956091632e-31	62.5540574108604
TTK	1.89304859225057	2.46878938172029	12.6188698739031	2.11096186400601e-32	3.35919175527129e-31	62.5198821814082
BUB1	1.88905024634636	3.22572191177754	12.6123549688921	2.25224550745526e-32	3.58052102868132e-31	62.4555353339889
PLSCR4	-1.49635140037461	4.13995767217138	-12.6098037465072	2.31010260933318e-32	3.66892027476454e-31	62.4303423746525
MYOCD	-1.08054633889777	0.757486274171494	-12.6028905479667	2.47442627813695e-32	3.92607363215594e-31	62.3620900232298
ATP1B2	-1.28963172911264	1.59519780024262	-12.6012366234908	2.51543394821437e-32	3.98725643834175e-31	62.3457643659798
MAPK4	-1.87918002889104	1.00906066843927	-12.6006834880983	2.52929889552049e-32	4.00533775534561e-31	62.340304714717
F10	-1.57093429414459	2.25276626539463	-12.5998820654734	2.54952251932026e-32	4.03344363614792e-31	62.3323946173647
SMYD5	0.853102180974466	5.00432610373421	12.5984111352193	2.58706073807022e-32	4.08886078824968e-31	62.3178771746666
PRKCH	-1.03936994140328	3.76222246559344	-12.5966617991713	2.63242081948937e-32	4.15652105170342e-31	62.3006132380987
ZEB1	-1.35856461713399	3.18267122138668	-12.5954521654311	2.66424867266438e-32	4.20270398074211e-31	62.2886763377332
COL1A1	2.76461320362859	8.9454676466728	12.5947921884401	2.68177520629561e-32	4.22625986330628e-31	62.2821638307535
DCSTAMP	-1.59892934867169	1.50188900513108	-12.5799179643167	3.1086971576279e-32	4.89432079068083e-31	62.1354396182889
TXNDC17	1.4334705998499	5.63707652125571	12.5783236044039	3.15829552327789e-32	4.96760864399741e-31	62.1197181691521
LMNB1	1.64596935923005	4.94650202781813	12.5776010409813	3.1810321447053e-32	4.99854568929342e-31	62.1125935857772
TM6SF1	-1.37964993489107	2.435067189848	-12.5733838622827	3.31702089593315e-32	5.20721151244997e-31	62.0710162103023
FAM167B	-1.30538063618203	3.89880626615512	-12.5681278311844	3.4946369993181e-32	5.48076129970053e-31	62.0192078251969
HOXA4	-1.38369973794502	1.40210239376093	-12.5669384791498	3.53612435498423e-32	5.5404948427373e-31	62.0074861610057
ITIH3	-0.812425424513232	0.889694216335078	-12.5586228432146	3.84021760012583e-32	6.01117634909226e-31	61.9255489953252
TOX2	-1.57732259187431	2.87386151665312	-12.5507371775106	4.15259306518143e-32	6.49390633369783e-31	61.8478769950292
ARAP3	-1.23162721156842	3.45842095649198	-12.5492058553462	4.21612418785166e-32	6.58693611131762e-31	61.8327970422671
TNS2	-1.48093605713941	4.91023505007712	-12.5402626636755	4.60696237977021e-32	7.19065631976586e-31	61.7447483886182
SIDT2	-1.02725370383538	4.45768515513988	-12.5399963441912	4.61913825169489e-32	7.20276151304959e-31	61.7421269342916
SMTNL2	-1.36670074133971	1.28068684575507	-12.5368699972859	4.76448977534965e-32	7.42230983645531e-31	61.7113558330711
PROM2	2.14172183021784	4.92416766433334	12.5308151865795	5.05906522126946e-32	7.87368364666531e-31	61.6517737359879
SLC25A25	-1.34058153444657	3.9993662881826	-12.528847708566	5.15863536448068e-32	8.01807152810789e-31	61.632416389032
SLC27A3	-1.36091079869626	4.31518750151161	-12.5287881511218	5.16167967657881e-32	8.01807152810789e-31	61.6318304506321
HOXA5	-1.5458120631501	3.31623369646592	-12.5268414777514	5.26217566889908e-32	8.16639547854386e-31	61.6126795519295
DECR2	1.17066846675162	3.97464950878645	12.5257928540481	5.31711508253466e-32	8.24380497334941e-31	61.6023641508347
NEXN	-1.52450423241509	3.16575709047109	-12.5238579466479	5.41999176295602e-32	8.39531994081448e-31	61.5833315946468
FRMD5	1.61666827232855	1.81793156511142	12.5190639161267	5.68350131748934e-32	8.79512383366466e-31	61.5361827412974
SRGAP2C	-0.85688983599219	1.7856572183549	-12.5178647084366	5.7513873736759e-32	8.89173218729116e-31	61.5243902543746
SCIMP	-1.5782494749252	2.72965617706947	-12.5145760095968	5.94172810714775e-32	9.17729473990262e-31	61.4920539306867
TIMELESS	1.43787650037989	4.38473656357785	12.5129905390177	6.03571816499292e-32	9.31363896766664e-31	61.4764664323038
HSPD1	1.18264401825567	7.71164627518432	12.5088324248886	6.2893102129816e-32	9.69577198869774e-31	61.4355914394338
PAK1	1.06949839785776	5.27939465467515	12.5072643787276	6.38767120566943e-32	9.83810040608539e-31	61.4201792859222
FANCA	1.25715922561042	2.3601267391517	12.5039065830805	6.60348091545441e-32	1.01608802188224e-30	61.3871795962069
EME1	1.48329126151083	2.00985403676997	12.5016148143561	6.7549280076259e-32	1.03841086683268e-30	61.3646594975871
TSPAN7	-2.56968765429974	4.08737059636847	-12.4981589577743	6.98986404904525e-32	1.07351399320634e-30	61.330704937169
LRRK2	-2.89620635320463	3.90867376835874	-12.4927812456824	7.37172898507842e-32	1.13109532779522e-30	61.277878400655
PRDX4	1.29976469635684	7.36144818256702	12.4902165033133	7.56109276279152e-32	1.15905932803093e-30	61.2526889132487
PMM2	0.909652249313505	3.09980828027098	12.4877312975192	7.74920166322122e-32	1.1867785817875e-30	61.2282834150586
ZFYVE9	-1.28160904256905	3.53392194601947	-12.4867275575393	7.82649040959067e-32	1.1974897767538e-30	61.2184271629449
SOBP	-1.28355837345382	1.51837500893195	-12.4865653986728	7.83904856404845e-32	1.19828608209352e-30	61.2168348821032
PHOSPHO1	-1.02069965638954	1.02319088983666	-12.4777204238565	8.55530107440788e-32	1.30654761956398e-30	61.1300016793016
MTX2	0.822503033178995	6.05952330551983	12.4766796845941	8.64375109283238e-32	1.31881951364891e-30	61.1197868152848
RHNO1	0.93521664749005	5.25563189427719	12.4722872860651	9.02718930733552e-32	1.37603414184315e-30	61.0766807708056
SHCBP1	1.57714547274773	2.74825519077242	12.4698567237318	9.2465959745665e-32	1.40816150846319e-30	61.0528315012552
FAM167A	-2.20249543842042	2.81773718317103	-12.4696610746899	9.26448633564867e-32	1.40836079933481e-30	61.0509118611483
TBRG4	0.983021139519821	4.98340437836262	12.4696533826528	9.26519040740669e-32	1.40836079933481e-30	61.0508363899186
MNX1-AS1	1.97421518721973	1.93904708787041	12.4644670409053	9.75224190126098e-32	1.48101380970222e-30	60.9999561335432
FAM241A	-1.02066129294513	2.48532511368491	-12.4642819130584	9.77009064139476e-32	1.48234289573117e-30	60.9981401737835
PTPRM	-1.53987818861735	4.07081637794023	-12.4464107185824	1.16554198177725e-31	1.76674479935445e-30	60.8229106245474
SMAD9	-1.63232607878125	2.32063558561527	-12.4448980221491	1.18307239698903e-31	1.7916509952543e-30	60.8080850577414
MCM10	1.7974006718503	2.13480464969621	12.4439600792811	1.19407364168541e-31	1.80663231116655e-30	60.7988930300475
CD68	-1.3076688919837	2.14388235641123	-12.443136059644	1.20382266069619e-31	1.81969297365903e-30	60.7908178015313
LRRC18	-1.52556490427478	0.9107459246515	-12.4425811002611	1.21043302149958e-31	1.8279894425705e-30	60.7853794832687
IPO4	0.922851760536809	2.19199855996124	12.4398618938004	1.24334861006378e-31	1.87595977786937e-30	60.7587346663423
DDX56	0.83530683002141	5.86819194302633	12.4376742249461	1.27047555718684e-31	1.91511556007026e-30	60.7373006838061
ZBTB16	-2.04993816768781	1.55158846936372	-12.4371973286784	1.2764668053697e-31	1.92236844671897e-30	60.7326285158166
N4BP1	-0.898673136750198	4.82609752828156	-12.4362171561703	1.28886915897141e-31	1.93925419625476e-30	60.7230260580493
PILRA	-1.62369607304674	4.09899924457777	-12.4359640972591	1.29209060772995e-31	1.94230779086342e-30	60.7205469860884
P2RY14	-1.3478126662123	2.29756668606529	-12.4348067895711	1.3069256164969e-31	1.96279750422276e-30	60.7092098812008
ACKR1	-2.6077418812095	3.87070843622323	-12.4317088838045	1.3474758923248e-31	2.02183422333634e-30	60.6788654667879
NRG1	-1.17745296956212	0.952473314746971	-12.4310275275843	1.35656122396734e-31	2.03359384954441e-30	60.6721920724823
THBS2	2.44064415619351	5.82534631657741	12.4288522627491	1.38597667509614e-31	2.07578032359297e-30	60.6508883267103
PRKG1	-1.34844836616587	2.39356847930043	-12.4272407705395	1.40817700451981e-31	2.10709313945365e-30	60.6351073475096
PRDM11	-0.899130114145187	1.7454736473714	-12.4193340283151	1.52233802976049e-31	2.27582552247222e-30	60.5576954876091
ADAMTS9-AS2	-0.767023620972677	0.546498419200901	-12.416840360744	1.56021901826084e-31	2.33031795623835e-30	60.533286840646
MAD2L1	1.74592013007444	3.03821049921858	12.4047046751586	1.75839591266952e-31	2.62390672133239e-30	60.4145400434401
SLC16A11	-1.72180789306434	2.06375391267514	-12.3992009256663	1.85634579398324e-31	2.76753474043521e-30	60.3607083419447
CDCA2	1.61418132207398	2.10924288310433	12.371735169171	2.4325110598445e-31	3.62319631811391e-30	60.0922745282535
CARD16	-1.41244954868667	3.85352125677347	-12.3660547021117	2.57226808065266e-31	3.82786377846896e-30	60.0368000392313
FCGR3B	-1.78722935726811	1.61933636099288	-12.3657515986271	2.57994598128365e-31	3.83578647491032e-30	60.033840396052
EXOC3L1	-1.0739714168926	2.63174810990819	-12.3639777375509	2.62533913917564e-31	3.89971752715288e-30	60.0165204353349
EFEMP1	-1.98148769174988	6.26603206861358	-12.3568643499604	2.81549680170636e-31	4.17837161965439e-30	59.947079857933
PIMREG	1.85651827845954	2.45734978777678	12.3464474618327	3.11896559384234e-31	4.62452632863157e-30	59.8454324663035
GGTA1P	-1.38469451042268	2.74013334222488	-12.3408255750636	3.29605102195924e-31	4.88265012752962e-30	59.7905950867936
NOSTRIN	-1.58521150050722	2.99906516038972	-12.3310497672416	3.62813442837075e-31	5.36970486015453e-30	59.6952737935146
OSBPL11	-0.913205703675669	4.32630388424571	-12.3294589613967	3.68523905995632e-31	5.44927136860147e-30	59.6797664221046
PCYOX1	-1.13968232365348	6.12070994452349	-12.3240975367764	3.88436538272256e-31	5.73850715425786e-30	59.6275111587763
CDK1	1.90432722626454	4.24015963594676	12.3235854907023	3.90393432405694e-31	5.76219291761846e-30	59.6225211797701
LILRB3	-1.20004479768884	2.25349659045805	-12.3218403891062	3.97136712139797e-31	5.84056202555776e-30	59.6055157635797
LOC102725035	-1.20004479768884	2.25349659045805	-12.3218403891062	3.97136712139797e-31	5.84056202555776e-30	59.6055157635797
LOC107987425	-1.20004479768884	2.25349659045805	-12.3218403891062	3.97136712139797e-31	5.84056202555776e-30	59.6055157635797
LOC107987462	-1.20004479768884	2.25349659045805	-12.3218403891062	3.97136712139797e-31	5.84056202555776e-30	59.6055157635797
SLC52A2	1.31062859648374	6.21629216011733	12.3194149352981	4.06701897194662e-31	5.97584077077278e-30	59.581882874772
GRID1	-0.863228332062284	0.958703732201239	-12.3185440242716	4.10192141005621e-31	6.02169453845639e-30	59.5733976412983
LOC389641	0.973863245204705	2.19517845563959	12.3128455817222	4.33776398988857e-31	6.36218399777086e-30	59.5178866739456
DEFA3	-0.855335267621185	0.247274632038296	-12.3111461732306	4.41067561988968e-31	6.46330568580057e-30	59.501334902452
SYNJ2	1.22058548910166	3.13291996729945	12.3065695910109	4.61315205899376e-31	6.75393646013508e-30	59.4567668646055
HELLS	1.40248454393304	2.20848441772839	12.304790798526	4.694322420941e-31	6.86660537246263e-30	59.4394470901844
PRDM5	-0.922231360513763	1.46209010646179	-12.3026595514508	4.7934499374653e-31	7.00531540188314e-30	59.4186974508753
KRTCAP2	0.957005105367941	4.47491593303416	12.3025242001239	4.79981522521662e-31	7.00833235617426e-30	59.4173797526427
PF4	-1.6089202000831	1.10468894477783	-12.3018826414438	4.83010100593194e-31	7.04623956057842e-30	59.4111340422652
SNHG1	1.37659327650156	4.71442460326315	12.2984698539933	4.99443262291803e-31	7.27945255728527e-30	59.3779130198979
MRGBP	1.00709665360993	4.68242855320258	12.2981065392799	5.01225128508834e-31	7.2988949678744e-30	59.3743767297914
GALNT18	-1.5276279823835	4.62336413594948	-12.2900277830989	5.42523294993753e-31	7.89322954636001e-30	59.2957586405818
NEDD9	-1.84787856424409	5.29774638936508	-12.2851515601405	5.69071421620226e-31	8.27209528572844e-30	59.2483204572726
TMEM74B	-1.4083903449755	2.04928418257346	-12.2828501956754	5.82046220732313e-31	8.45315790270324e-30	59.2259355204212
PC	1.46659992143304	4.10094666476151	12.2821682769944	5.85947033210368e-31	8.50223232961973e-30	59.2193030964892
SPC25	1.62117394887985	2.76602057727262	12.2800387999743	5.98296654244575e-31	8.6737046093553e-30	59.1985929280087
PAPSS2	-1.71658548243088	5.89410826463055	-12.2766311428674	6.18600047579471e-31	8.96007802249553e-30	59.1654562174693
BNIP2	-0.881712429320462	4.60011375922584	-12.2714491934622	6.50796629109603e-31	9.414701822295e-30	59.11507624369
ARL13B	-1.00180273901007	3.38048082249151	-12.2713949044963	6.51142617595978e-31	9.414701822295e-30	59.1145485010137
LDHA	1.23723174687393	8.44497014740657	12.2707278255143	6.55408946459571e-31	9.46798650936056e-30	59.1080639420392
CD33	-1.25223738265743	1.97827373342061	-12.269348086994	6.64321594968311e-31	9.58823772365688e-30	59.0946523970554
MYO7B	-1.2066348087797	0.791562088637936	-12.2677831063843	6.74576924393715e-31	9.7276380380492e-30	59.0794413004323
FEN1	1.38617350169722	5.11494440713288	12.2665519129596	6.82755551695144e-31	9.83687154276956e-30	59.0674753024929
MOCS1	-1.33377069514757	3.09397762339796	-12.2650520455806	6.92852385138954e-31	9.97352439561771e-30	59.0528990046187
ABCG1	-1.49023587930028	4.3843224089964	-12.2561625183066	7.55819689138466e-31	1.08703281857999e-29	58.9665284988684
PLLP	-1.73344614306051	3.41525231655456	-12.2536236012571	7.74827199650406e-31	1.11338705628778e-29	58.9418671472845
ACACB	-1.13099181457448	2.00808229808767	-12.2528422842408	7.80771669048227e-31	1.12094047111373e-29	58.9342785550979
LDB3	-0.858716230875914	0.778654794797725	-12.2519067848901	7.87948933072506e-31	1.1302489317268e-29	58.9251928295501
NPR3	-1.74699494469816	2.70464028723977	-12.2500653193649	8.02269269164582e-31	1.1497781654386e-29	58.9073093959736
AFAP1-AS1	3.57991261556155	3.65755221339135	12.2468308357973	8.28052364829509e-31	1.18568658039515e-29	58.8759014465681
SELPLG	-1.61595238243531	5.50718454935754	-12.2458519069163	8.36017065215985e-31	1.19604021753244e-29	58.8663966673984
PDLIM1	-1.06469622748272	7.66018960238165	-12.2405344159908	8.8063161074625e-31	1.25876246465878e-29	58.8147749745187
HLX	-1.15026453550934	2.54432237980108	-12.2393603697858	8.9079700179867e-31	1.2721767874066e-29	58.8033792166804
SLC44A3-AS1	1.06788240153476	2.31269921673855	12.2361679044151	9.19033074448547e-31	1.31135235973197e-29	58.7723951217105
RAD51	1.48549994536781	2.62555777788634	12.2359198029055	9.2126437306596e-31	1.3133860856614e-29	58.7699874002605
HMBS	1.06704878796823	4.29842595306148	12.2327529314575	9.502237026082e-31	1.35348734562943e-29	58.7392567508521
PPP4R4	-1.21366773579919	0.965728744331153	-12.2310466710661	9.66200245958563e-31	1.37504218409561e-29	58.7227014951232
ARHGAP18	-1.24341546032539	5.14915950377308	-12.2307864814226	9.68659907111961e-31	1.37733971958023e-29	58.7201770838104
SLC7A5	2.20130501008133	5.70525909154132	12.2304915163515	9.71455849382292e-31	1.38011099090536e-29	58.7173153125199
LMO7	-1.5440014479665	5.63714036132623	-12.227900883624	9.96359779760868e-31	1.41425806717799e-29	58.6921825557614
KDELR2	0.947727748572571	8.07186787687292	12.2269942099509	1.00522495421572e-30	1.42559970660968e-29	58.6833872922452
FILIP1	-1.77220910114363	2.44759830915572	-12.2213672122739	1.06202636477417e-30	1.50404276668381e-29	58.6288106900498
LEFTY2	-1.43685779597681	1.09067918793247	-12.22133282961	1.06238307729553e-30	1.50404276668381e-29	58.628477255765
TMEM220	-1.31880363353247	2.37210341814947	-12.2177590854181	1.10011764535875e-30	1.55611258950702e-29	58.5938230015603
POLG2	1.05230270421533	3.38891850219454	12.2167148132842	1.11139365997273e-30	1.57069901901611e-29	58.5836979184386
AATK	-2.02506086962129	2.55612977935869	-12.2134013700016	1.14793915500883e-30	1.6209418137668e-29	58.5515747067948
CLIC3	-2.48992918341803	5.16961038936082	-12.2130687117671	1.1516736105231e-30	1.62480705484623e-29	58.54834993027
DTYMK	1.17085024017052	5.13864766755329	12.2109573633284	1.17565932869215e-30	1.65721183053968e-29	58.5278838002672
NPNT	-2.32766683489229	4.96638877859396	-12.2107308546457	1.17826189829665e-30	1.65944491207813e-29	58.5256882860803
TIMP1	1.5198813540951	9.56101470381776	12.2084133684462	1.205221311873e-30	1.6959482968023e-29	58.5032266200345
PTPRH	2.5499129154658	2.64814271685897	12.2077889071255	1.212590102395e-30	1.70484518710324e-29	58.4971746104933
PTPRO	-1.3066337980881	1.88392860007919	-12.2076127707535	1.21467664778583e-30	1.70630654962674e-29	58.495467605709
MMACHC	0.826985541517067	2.72038335379668	12.2067991873894	1.22436097671437e-30	1.71842912278732e-29	58.4875830467631
FANCD2	1.1097140149884	2.5768868004555	12.1953853986493	1.36860716973205e-30	1.91923010591942e-29	58.3770028759147
HK3	-1.97260467758602	3.72261354868734	-12.1946648003492	1.3782616937407e-30	1.93110699049912e-29	58.3700235479107
TLL1	-1.06293174683049	1.11061612716873	-12.1889818373265	1.45681495419772e-30	2.0394157799529e-29	58.3149899262432
TYMS	1.58587378957766	4.53195726962105	12.188659958716	1.4613951326388e-30	2.04407156106002e-29	58.3118733165215
EPB41L2	-1.46530176721459	3.79441949947131	-12.1834936867463	1.53690045443803e-30	2.14783815652382e-29	58.2618571973997
SERPING1	-1.54466616931757	7.98695156176511	-12.1758680482798	1.6554990809965e-30	2.31159875962622e-29	58.1880540929214
FOSB	-3.57829174866849	4.56429210550742	-12.1717047514973	1.72404807320339e-30	2.40525371171654e-29	58.1477720127066
GATA6-AS1	-1.5162203625338	1.15080750916628	-12.1715714530118	1.72628889420454e-30	2.40631972036468e-29	58.1464824141258
STOM	-1.3660209446718	7.98116509089687	-12.1710568069917	1.73496760700788e-30	2.41635018429003e-29	58.1415035401507
PPIF	1.05041203768444	6.01455223539731	12.1691977905715	1.76668030482486e-30	2.45841635927593e-29	58.1235197690279
VPS9D1-AS1	1.83585830709663	2.77042475692111	12.1652426903838	1.8360817905175e-30	2.55281167034835e-29	58.0852642731561
GORASP2	0.803224709740952	6.44442539812092	12.162390791376	1.88780215320133e-30	2.62092293212073e-29	58.0576839845011
B4GALT3	0.924052463742684	5.68310141738206	12.162364430883	1.88828691151257e-30	2.62092293212073e-29	58.0574290739152
CHEK1	1.5102692165485	2.78418274152358	12.1606420915089	1.92022992511422e-30	2.66299120253075e-29	58.0407744570395
LINC01270	1.39959689907994	1.79813024290614	12.1576484856537	1.97703492388292e-30	2.739437422166e-29	58.0118303051345
BOP1	1.46213972540311	5.37673274670077	12.1557781110404	2.01337169084214e-30	2.7874164572874e-29	57.9937484277193
SKA1	1.74244792997161	2.33576165483733	12.1544297984718	2.0399775725065e-30	2.82185352665479e-29	57.9807146126941
HSH2D	1.26838190053465	4.16698971019707	12.1518033495162	2.09281320675853e-30	2.89248441086771e-29	57.9553278107466
RIPOR1	-1.24993585779945	4.72056441970345	-12.1510219257254	2.10879417080498e-30	2.91210178078536e-29	57.9477753288905
COLEC12	-2.06293911041999	4.02683616103818	-12.1507655635942	2.11406346358038e-30	2.91690636232366e-29	57.9452976445339
PDK1	1.18374080723518	2.69193976045184	12.1415090855297	2.31335871415382e-30	3.18918614611984e-29	57.8558564891816
SELENOP	-1.98096981742692	5.56645075453496	-12.1368562815246	2.42048708677705e-30	3.33405216221741e-29	57.8109137710266
GJA4	-1.42392528963915	3.99571423870333	-12.1339838010394	2.48907432714646e-30	3.42563058790976e-29	57.7831727762471
CA2	-2.3166214705898	4.52973061437882	-12.1334199483519	2.50276299412807e-30	3.44156312146134e-29	57.7777278222103
NDRG2	-1.67375144319731	4.00339056783165	-12.1304609435064	2.5758363890372e-30	3.53906019893433e-29	57.7491560663771
ALG3	1.03493534073652	5.49701636413451	12.1299957619575	2.58751570962105e-30	3.55211191982098e-29	57.7446647105783
SLC5A6	1.02373843056594	4.24239673456064	12.1289715910135	2.61341564161905e-30	3.58464712796149e-29	57.7347766379034
INKA1	-1.22342850491188	2.53629969091934	-12.1267670703618	2.67004361657561e-30	3.65923975879727e-29	57.7134943089074
STYK1	1.69768274131137	2.83189080335125	12.1232341936774	2.76335024977047e-30	3.78393212773192e-29	57.6793928758467
PRICKLE1	-1.25269962274923	1.83524346894758	-12.1229271025134	2.77161248127152e-30	3.79205922605536e-29	57.6764289267236
PCYT1B	-1.03890131144696	0.640344762252059	-12.1219445159382	2.79821430880704e-30	3.82524346996734e-29	57.6669456031733
P2RY6	2.06824017775635	3.27801091374585	12.1159288535809	2.96670762926069e-30	4.05217944834895e-29	57.6088960447895
S100A12	-1.94642912037685	1.75930539434327	-12.1046200220851	3.31125512965929e-30	4.51900354587925e-29	57.4998150380504
L1TD1	-0.922626863903711	0.619024637132587	-12.1044536488981	3.31661046467037e-30	4.52252447881203e-29	57.498210711793
CHPF2	0.954070654907938	6.14596684249217	12.1029449029347	3.36557017161257e-30	4.58544865772799e-29	57.4836625658894
GJA5	-1.69887672654033	4.58252417061382	-12.1023064414873	3.38650456546197e-30	4.61011628188828e-29	57.4775064987419
IRAK1	1.14088142297411	6.91221312635919	12.0985798343207	3.51130665720364e-30	4.77602186804118e-29	57.4415782702037
KIF22	1.06010206207202	5.02304555331461	12.0959201093092	3.60316807733963e-30	4.89688272062128e-29	57.4159398716085
BPHL	1.04998530984929	3.39198376789854	12.0914626536035	3.76251201291918e-30	5.10917777087651e-29	57.3729797670213
LIFR	-1.80231055779487	4.04800230713692	-12.0885872836618	3.86900058029104e-30	5.24940586643152e-29	57.3452724921344
SSR4	1.2397527074153	7.4518399474474	12.0867777272007	3.93754908118198e-30	5.33796691163564e-29	57.3278374809749
TDRKH-AS1	1.11040566225928	1.78406456781727	12.0826151186592	4.09985629130265e-30	5.55337973954918e-29	57.2877367858684
PTGIR	-1.15505200719388	2.41893240120035	-12.0805848923575	4.1814164622643e-30	5.65915126682697e-29	57.268181479237
KIF15	1.50872686251827	2.15205505915603	12.0804070690656	4.18863657989368e-30	5.66421851198071e-29	57.2664687637207
SRPRB	0.881637341595084	5.79996934749917	12.0791209345371	4.24122783733969e-30	5.73058106214347e-29	57.2540817294838
CD83	-1.61114446759706	5.04044716368251	-12.0759985067273	4.37165675182771e-30	5.9019177109389e-29	57.2240122287241
ZMYND19	0.911259474566511	4.54382151001752	12.0668923685688	4.77526984867944e-30	6.44147534637678e-29	57.1363450118195
ARRB1	-1.38015676650196	4.90672573101386	-12.0596645145966	5.1218528841317e-30	6.90327483431977e-29	57.0667885625583
SUSD2	-3.36587342636271	5.72195029535705	-12.0584666882981	5.18165993791141e-30	6.97811146184021e-29	57.0552638118635
VARS	1.11242073470623	5.91622218983015	12.0566995190031	5.27116512438297e-30	7.09278577223952e-29	57.0382624369472
FRMD4B	-1.11331126006897	3.42277223049789	-12.0557344945101	5.32069023793232e-30	7.1535187646128e-29	57.0289788692967
PCDHGC3	-1.57523634873498	3.16728756360124	-12.0516230209642	5.53693206499486e-30	7.43811277816086e-29	56.9894313198636
CBX4	1.01898084431492	5.42923386584194	12.0505558712685	5.5944736650373e-30	7.50922144742856e-29	56.9791679067086
TMED3	1.05396334923826	4.36440661741392	12.0485128290712	5.70630129282274e-30	7.65301889436597e-29	56.959520266724
RNF122	-1.09890747218533	4.14502159089735	-12.0413938930611	6.11362446857806e-30	8.19255844699666e-29	56.8910740161013
PRG4	-2.50482348605125	2.07541214102361	-12.0409268781381	6.14133489965332e-30	8.22292951436737e-29	56.8865846632362
SCAI	-0.984776575992822	2.10814473818712	-12.0334246926897	6.60399869707518e-30	8.83515260827915e-29	56.8144813870728
ESPL1	1.69126601397465	2.17831629965407	12.0330601132173	6.62734564711353e-30	8.85911380801599e-29	56.8109781083557
TBX5	-1.43954976411495	2.76245133149384	-12.0274465855954	6.997367830935e-30	9.34607449222015e-29	56.7570451911006
RBBP8NL	1.42111497663182	2.44791027013142	12.0263495621062	7.07204507759521e-30	9.43808145285945e-29	56.746507108025
PYGO2	0.894551266055091	6.00809531778839	12.0245543477347	7.19596430690787e-30	9.59560052218197e-29	56.7292633941778
GJC2	-1.2191539519741	1.72162855220558	-12.0141536449583	7.95760937561107e-30	1.06025547649699e-28	56.6293909874954
TRIM27	0.752832458650134	5.05570704980925	12.0133148775295	8.02241889552511e-30	1.0680172867858e-28	56.6213390026043
UTRN	-1.46939740659589	4.58755432184299	-12.0099450186178	8.28813602594118e-30	1.10249123708336e-28	56.5889924795948
CLEC4E	-1.67317862652592	2.31461233189253	-12.0091987844022	8.34815155263817e-30	1.10956875652723e-28	56.5818302782933
ATP2B1-AS1	-0.769237123874638	1.12228035565427	-12.0007960546707	9.05452561894294e-30	1.20247347156215e-28	56.501201006936
ADCK5	1.33025287572551	3.76457420156708	11.9916922392889	9.88707787062289e-30	1.31197014578013e-28	56.4138825418147
RFC4	1.41116791246779	3.99783530089962	11.9885056658641	1.019613842517e-29	1.35188019233641e-28	56.3833281778034
RAB26	1.64750840461699	1.9454130162056	11.9878045504109	1.02654181081666e-29	1.35995925262256e-28	56.3766062065449
ILF2	1.0100720180947	8.13864479150648	11.9781160422472	1.12721304979622e-29	1.49211508094472e-28	56.2837414031474
RALGPS2	1.32310860556349	3.39093381807108	11.9657378985319	1.27024192084391e-29	1.68008052760971e-28	56.1651618820892
CRIM1	-1.47631197258532	5.16734572390962	-11.964400955233	1.28673192350545e-29	1.70051068073976e-28	56.152358705251
BLM	1.2461512197385	2.09500157979006	11.9631462599757	1.30240113453764e-29	1.7198238644482e-28	56.1403439548072
CFAP161	-1.33172439044843	0.846637729251734	-11.9582858106438	1.36491345570161e-29	1.80091212636905e-28	56.0938082585239
N4BP2L1	-1.20776775886095	3.06144536001889	-11.9563406627375	1.39075921556836e-29	1.83352924091313e-28	56.0751878949486
APOBR	-1.65175402582077	3.84815659364374	-11.9499661398398	1.47892036163968e-29	1.94818167283093e-28	56.014179113162
C1orf115	-1.80314289494326	4.31496258822522	-11.9467745197405	1.52512805936685e-29	2.00742824938472e-28	55.9836403590642
PRXL2C	-0.91455748038206	4.13265178421814	-11.9429178348223	1.58288470285156e-29	2.08176805754367e-28	55.9467445364962
RUSC1	1.03256432403825	4.85580064238377	11.9379932497982	1.65980744855888e-29	2.18117438502152e-28	55.8996428375277
APBB1	-1.44122864875692	3.71498943471968	-11.9242997583926	1.89380800562775e-29	2.48667215565707e-28	55.7687315462488
PDCD6	0.952525771411655	5.23412192883906	11.9236220434321	1.90620560148508e-29	2.50093560999994e-28	55.7622548681133
ZNF485	0.859947600516804	2.25436642603538	11.9206500674568	1.96153301115875e-29	2.57145457898888e-28	55.7338553835841
TMEM79	1.08622510997746	3.3908357777581	11.9153529044211	2.0641374374962e-29	2.70378774469458e-28	55.6832475614527
HPCAL1	-1.13362104837554	5.35586050956099	-11.9094188620769	2.18543026310751e-29	2.86036836444472e-28	55.6265712669537
KAT2B	-1.18920955082832	3.72954722766572	-11.9059994478777	2.25851696445324e-29	2.95365440896995e-28	55.5939200346292
SPI1	-1.72439982502323	5.83369062676301	-11.9019660676522	2.34785790838285e-29	3.06803084339202e-28	55.5554134548038
TSACC	1.20091182379299	1.42332087864767	11.8999506322857	2.39380919120386e-29	3.12557057457267e-28	55.5361750969878
ZNF692	1.42735282966538	4.30697543346793	11.8940285557881	2.53407199979729e-29	3.30606110782201e-28	55.4796572504911
CST5	-1.63350175410835	1.21212562070183	-11.8936670623839	2.54289389570292e-29	3.31491648243833e-28	55.4762078577681
KIF23	1.6990165388736	2.85083356939462	11.8886801891851	2.66775787335894e-29	3.47490923632165e-28	55.4286292701407
BORCS7	-0.928806016418015	4.7791431583503	-11.8718267194174	3.1366389352184e-29	4.08239069084535e-28	55.2679236247325
SOX18	-1.43192684836283	3.51655444803828	-11.8716733072627	3.14126331582233e-29	4.08514650688945e-28	55.2664614026787
SHANK3	-1.28383197531578	3.46520946938566	-11.870901046334	3.16464517429367e-29	4.11227217823886e-28	55.2591009018302
PTGES	2.2471223212897	5.29991835439544	11.8706958760074	3.17088620248398e-29	4.11709885812561e-28	55.2571454504436
VMP1	1.20295251234039	6.69094487007785	11.8683012141965	3.24464059028486e-29	4.20950783588311e-28	55.2343237578792
PPARGC1B	-0.959122079814472	1.23401943830856	-11.8672321424633	3.27811609337454e-29	4.24955463337614e-28	55.224136152485
ROBO2	-1.34361853563958	1.1814812300935	-11.865500630328	3.33306474993427e-29	4.31735215422726e-28	55.2076370714682
LSAMP	-1.43942505085627	2.15358172416798	-11.8644363313255	3.36729342166122e-29	4.3582244881628e-28	55.1974963964749
E2F2	1.36009953048539	2.01015599481127	11.8627526396067	3.4221577543881e-29	4.4257190958535e-28	55.181455253837
MMP19	-1.72937457843292	3.55586237847514	-11.8625775972853	3.42791242015087e-29	4.42964574832343e-28	55.179787641244
DNAJA3	0.745747477429157	4.72167726919459	11.8612354900763	3.47235639102123e-29	4.48352198032416e-28	55.1670020011562
BYSL	1.14637407685225	4.99948121428596	11.8543992410797	3.70779210296269e-29	4.78372702436873e-28	55.1018898054557
TACC3	1.40671413682889	4.3298600820502	11.8515702611873	3.80980471830126e-29	4.91145315543663e-28	55.0749517060457
INAVA	1.77441139593178	4.23311314919564	11.8500578293791	3.8654831850032e-29	4.97929237151203e-28	55.060551635124
PLEKHO2	-1.18845848720937	5.35375627028312	-11.8493721881852	3.89099022875616e-29	5.00819002982477e-28	55.0540239185626
HSD17B4	-1.00658975904291	5.47482528008153	-11.846600011717	3.99583831781449e-29	5.13908329824681e-28	55.0276334684258
FOXP3	1.38990926128267	2.65843468156707	11.8417690749999	4.18531163053994e-29	5.378521531518e-28	54.9816530769214
EIF4E3	-1.0906751666804	3.20480798462755	-11.839430128129	4.28023187946666e-29	5.49616851662011e-28	54.9593952972927
CEACAM21	-1.46179032846949	2.35590861032945	-11.8315141678879	4.61765285387437e-29	5.92477584676243e-28	54.8840856169208
BTK	-1.45456234732545	3.29900457159275	-11.8297377258458	4.6969373931485e-29	6.02176198437095e-28	54.8671893737864
BRIP1	1.29205447353891	1.71640384685486	11.8271671469221	4.81406847310681e-29	6.1670790699116e-28	54.842742600899
ALG8	0.842514583758305	5.10634264843735	11.8222725281268	5.04518906334372e-29	6.45807979475145e-28	54.7962026291835
GREM1	2.52606596435878	2.72413374637977	11.8185336355471	5.22914377298043e-29	6.6882965290986e-28	54.7606596549472
MITF	-1.22950415942963	2.82480859394853	-11.8167752985226	5.31794624622384e-29	6.79654384958568e-28	54.7439467692782
WDR75	0.773371658554637	4.61499809693208	11.8127021236371	5.52946099486431e-29	7.06132969524403e-28	54.7052373060461
CCDC50	-1.05283220844846	4.22578219111755	-11.811805000568	5.57716046880047e-29	7.11666639303866e-28	54.6967125787014
NTRK2	-1.39018055354589	0.81599845412075	-11.8088139070898	5.73917190232469e-29	7.31766871270585e-28	54.6682931770684
MRAS	-1.10159435899521	3.52456270237021	-11.8031402775083	6.05945225559543e-29	7.71999800664015e-28	54.6143981286633
XPR1	1.55985200157591	5.46493506320104	11.8029593607268	6.06995248224559e-29	7.72733403892124e-28	54.6126798202076
ZNF385B	-2.5446048920867	2.55871898662701	-11.802820809816	6.07800607303056e-29	7.73154636690343e-28	54.611363904479
KRT80	2.07408256054066	4.86483215301376	11.8025858656359	6.09168704560352e-29	7.74290486802725e-28	54.6091324953956
APOLD1	-1.54803106870824	3.22048323555827	-11.7979983219732	6.36504679732222e-29	8.08405592847744e-28	54.5655672027851
IKBKE	1.0377913996416	3.95147707918437	11.7970576054982	6.42259150201918e-29	8.15078882596593e-28	54.5566350291554
DUBR	-1.02113943993607	1.70913157248687	-11.7958978207304	6.4942496194426e-29	8.23531498434375e-28	54.5456233833339
CACNB4	-1.01236572535487	0.773516836707929	-11.7898572770592	6.88052654355103e-29	8.71836547645133e-28	54.4882817551312
SLC15A2	-1.92928522652187	3.57008507432197	-11.7892968482976	6.91750262364425e-29	8.75840755650995e-28	54.4829626293686
WNT3	1.42044865403534	2.78483110430056	11.7874431298886	7.04122150802861e-29	8.9012183454869e-28	54.4653697681998
LOC101929777	1.42044865403534	2.78483110430056	11.7874431298886	7.04122150802861e-29	8.9012183454869e-28	54.4653697681998
SYT7	2.47165134530451	4.2409832359796	11.7853188773922	7.18570438806637e-29	9.07682581422802e-28	54.4452114575708
MCM2	1.63900512109751	4.71146794587028	11.7849477020566	7.21125115642599e-29	9.10204009248346e-28	54.4416893789428
LAD1	1.73907884741838	6.72928082732769	11.7751049916098	7.9226610473439e-29	9.99224162279171e-28	54.3483167201552
SLC44A2	-0.98942279030227	6.93010314647099	-11.7748669197137	7.94070644345766e-29	1.00072553361286e-27	54.3460588464469
MMP1	3.66073148170077	5.07121927263062	11.7719398978872	8.16593887988434e-29	1.02831510083242e-27	54.3183012526736
PKP3	1.40116716243852	5.80787297859547	11.7675659313307	8.51440856602315e-29	1.07136901608762e-27	54.2768298220725
MYH10	-1.562734374508	5.17125613434277	-11.76717760794	8.54605165560277e-29	1.07452092382752e-27	54.2731484187042
ABCA3	-2.75099481649053	6.14307179033158	-11.7667186871344	8.5835983123063e-29	1.07840967231327e-27	54.2687978298361
FBP1	-1.70223664118518	7.44557789843857	-11.7636994821904	8.83473867118655e-29	1.10910683087045e-27	54.2401782239801
CRY2	-1.20162927217367	4.61425053398009	-11.7611496794695	9.0525169912116e-29	1.13557170417085e-27	54.2160116671009
SH3BP5	-1.40724632080882	3.31129564115717	-11.7563193888045	9.47981472835893e-29	1.18825831537391e-27	54.1702398537493
SORBS3	-1.21480736218193	5.18897936951033	-11.752673924538	9.81553075696839e-29	1.22939334115911e-27	54.1357030679522
TRIP13	1.97160236340592	3.69122724279393	11.7459910552965	1.0461967946378e-28	1.30935305442573e-27	54.0724072204843
COL6A5	-1.33734585416996	1.27642659355159	-11.745853403435	1.04757188538285e-28	1.31006783363879e-27	54.0711037021236
NME4	1.2692980824753	6.00167502756506	11.7425047882006	1.08158273700163e-28	1.3515637039449e-27	54.0393962872391
MFSD2A	-1.94936753811004	4.89444030818758	-11.7356046053329	1.15516781577527e-28	1.44241069410406e-27	53.9740772064734
CKS1B	1.43545503054569	4.91375703204483	11.7355119115785	1.15618948026218e-28	1.44258097862728e-27	53.9731999013737
AKAP7	-1.00405173550654	2.26295462150841	-11.7295779186295	1.22349878298762e-28	1.52539500143713e-27	53.9170461426071
C19orf48	1.27060362861559	5.15561304730135	11.7269388426421	1.25467252438974e-28	1.56306489181428e-27	53.8920779915026
EDN1	-2.11573007372301	5.00334450176388	-11.7238607597913	1.29203130198183e-28	1.6083766284029e-27	53.8629607751468
C11orf96	-1.84952623956226	5.06214525516584	-11.7205043930254	1.33402950064103e-28	1.6593901307592e-27	53.8312164693582
RHBDL1	1.88271905284423	2.65623445550822	11.7199264903692	1.34139659586052e-28	1.66728127609056e-27	53.8257512653073
TSTA3	1.21590652530833	6.33862522752742	11.7189444223998	1.35400891230191e-28	1.68167494100301e-27	53.8164642642145
BCL2L15	2.07219463283132	2.75525759018035	11.7167171429333	1.38305177929025e-28	1.71643783271399e-27	53.7954035954877
FLRT3	-2.24302635235863	4.45020258790117	-11.7121446267601	1.44463157963756e-28	1.7914970768793e-27	53.7521745832747
MRPL9	0.894695055871999	6.34343755288101	11.7112674475373	1.45675293828502e-28	1.80515506687106e-27	53.743882830377
PLCE1	-1.27997369956019	2.32607084979245	-11.7091551050189	1.48635918678793e-28	1.84044247330618e-27	53.7239169573444
MYRF	-2.23629435998735	3.12734586528815	-11.7086919238345	1.49293063555203e-28	1.84717575598484e-27	53.7195392620292
CALM1	-0.759580991299574	7.17740421077434	-11.6976515786666	1.65841174135749e-28	2.0503656544325e-27	53.6152244150227
MARVELD3	1.11802666099757	3.1509098923002	11.6972309047954	1.66506569179913e-28	2.05703149718475e-27	53.6112508690091
DERL3	1.91746186613964	4.46423712227022	11.6963545568175	1.6790125982054e-28	2.07269017331492e-27	53.6029734585975
BST1	-1.29132330341863	2.8523144612405	-11.6853547022623	1.86427699631056e-28	2.29965129862835e-27	53.4991084740049
ADGRB3	-0.879573313337705	0.562909476554954	-11.6827223493801	1.91154585329877e-28	2.35617546743597e-27	53.4742616753404
ST6GALNAC2	-1.70353759196544	2.70731194036697	-11.6799345955019	1.96290532523439e-28	2.41765247730116e-27	53.4479518039364
FPR1	-1.88478150361739	3.9062773180189	-11.67749456248	2.00898358899755e-28	2.47253682648905e-27	53.4249267774189
COL3A1	2.3469645325161	9.104250606784	11.6749721808429	2.05774796287478e-28	2.53064174000336e-27	53.4011277952673
CYGB	-1.22193496302995	4.08231457996601	-11.6740490038977	2.07588819923632e-28	2.55102550577344e-27	53.3924182986977
MAP3K3	-1.01599359074027	4.38686797768343	-11.6696812792367	2.16389281963403e-28	2.6571690652552e-27	53.3512177786987
FOXD2-AS1	1.14384540350134	2.47509379295219	11.6673967958235	2.21139041685043e-28	2.71344931043508e-27	53.3296721508485
RFLNB	-1.25830823487474	3.99325997624798	-11.6595293892553	2.38303951998291e-28	2.92186824515587e-27	53.2554922572803
PARS2	0.827680183845604	3.2193837165122	11.6534302700178	2.52517169531791e-28	3.09380998309814e-27	53.1980063672299
ZNF239	1.22762874235399	2.85955572265339	11.6533492714599	2.52711490283565e-28	3.09386456361435e-27	53.1972430582796
SEPTIN10	-1.04261933167198	5.46130482883544	-11.6496515048775	2.61742849284156e-28	3.20202682363763e-27	53.1623997739893
DOCK11	-1.441864248903	3.57288111449428	-11.6409260773426	2.84346232744639e-28	3.47593538077561e-27	53.0802089621565
POC1A	1.2612942968812	3.55035146897787	11.6362869484357	2.97143857152097e-28	3.62965453695159e-27	53.036525307784
CENPL	1.00370831491694	2.5577035962974	11.6334266508073	3.05318152579778e-28	3.72671108336141e-27	53.0095971133594
SNRPA1	0.868146113821729	4.59068352698709	11.6305686773266	3.13709136686894e-28	3.82626525622226e-27	52.9826948885151
PGM2L1	1.45127847113455	3.66395825576947	11.6301495242468	3.14958900532141e-28	3.83863521628364e-27	52.9787497266706
ADGRE5	-1.38762043363568	6.08562663602537	-11.6295046857827	3.1689125207957e-28	3.85929966564768e-27	52.9726805356168
PDGFB	-1.4223398787726	4.25688470537536	-11.6270300290624	3.24416989372379e-28	3.94800212234721e-27	52.9493911087203
PUS1	1.00295535672812	3.60784043296145	11.6234780228748	3.35530755911115e-28	4.08020422953105e-27	52.9159679179865
TNFSF13	-1.29211596582226	4.87200931418961	-11.6129988050051	3.70573749109941e-28	4.50298228318157e-27	52.8173988234084
ARHGEF3	-0.879766712505052	4.27205678014833	-11.6126506732731	3.71798372391652e-28	4.51449663049327e-27	52.8141251891409
BRIX1	1.06295344037462	4.61891244747322	11.6079892126237	3.88589009416321e-28	4.71486069131717e-27	52.7702973029806
RFX2	-1.264551882606	2.51418380413546	-11.6049353121395	3.99995876628581e-28	4.84965238814191e-27	52.741589897475
EGR2	-1.68398372287337	3.58189489851187	-11.604248464052	4.02606899775211e-28	4.87767987497179e-27	52.7351340037703
KCNN4	2.55511865048553	4.78688145064226	11.5997696144941	4.20053639437452e-28	5.08527047149575e-27	52.6930417466563
TUBB6	-1.50176339531725	5.13834964348533	-11.5919279236174	4.52429367090411e-28	5.47315258852134e-27	52.6193697578585
RAP1A	-0.801777639654095	5.51792125758238	-11.5914926940808	4.54297261473672e-28	5.49167201462424e-27	52.6152817205405
ABCC3	2.13603575950913	5.72023965584024	11.5899739068043	4.60875788531585e-28	5.56415862813112e-27	52.6010167551691
GPRIN2	-2.06163656163997	3.58919372617086	-11.5899507941767	4.60976627675791e-28	5.56415862813112e-27	52.600799682491
PHLDB2	-1.57797536838844	2.82337046971825	-11.5890429701352	4.64954819143916e-28	5.6080227816063e-27	52.5922736556645
B3GNTL1	0.857125134635845	2.24346906898606	11.5867606101713	4.75107847415454e-28	5.72624435919735e-27	52.5708402073866
WDR46	0.833190515790291	5.69385285739266	11.5746490148502	5.32791292062972e-28	6.41672882791288e-27	52.4571451233331
HDHD3	1.0623727143957	5.29223294602942	11.5636890887471	5.90966278515637e-28	7.11210894269742e-27	52.3543248001716
TDRKH	1.17213652305992	4.12969767021386	11.5635707601863	5.91627646396916e-28	7.11481365168838e-27	52.3532150337516
MYH11	-2.19651397668192	3.94862368570082	-11.5632355574614	5.93505176631975e-28	7.13212894780091e-27	52.3500713109934
CENPI	1.40316112874677	1.92396976414333	11.5563814380752	6.33222365927678e-28	7.60380136535852e-27	52.2858018965938
GGA2	-0.874889225796804	5.51928113124362	-11.5537602576059	6.4910030745328e-28	7.788725706886e-27	52.261229993317
ZBTB4	-1.02920981210552	5.84824006235592	-11.5507170107342	6.68032200802126e-28	8.00999610895559e-27	52.2327058393442
TFAP2A	1.89311415607163	2.19120941741879	11.5460861109573	6.97899401079569e-28	8.36196377984675e-27	52.1893096981704
TWNK	1.07833841507718	3.61114402180165	11.5454754710483	7.01935577715003e-28	8.40414418726376e-27	52.1835882033094
NUP85	0.82518045740236	4.70699018799588	11.5427436300196	7.20278449073608e-28	8.61742828755832e-27	52.1579940611729
BUD23	0.749369831106866	5.1881194084757	11.5258336574703	8.44912086018737e-28	1.01011316519995e-26	51.999651522767
WDR12	0.844311820435228	3.32130114439065	11.5246812283505	8.54147504451448e-28	1.02040568805252e-26	51.9888656145605
BMP2	-2.07256987114188	4.12825884532385	-11.5229790184682	8.67972736467879e-28	1.03616232532924e-26	51.9729353851178
TTC28	-1.17742988278323	2.82753497172716	-11.5168429037544	9.19682313294111e-28	1.09708808895516e-26	51.9155223954288
NES	-1.71269525632604	4.6958825562326	-11.5111971274489	9.69960561259056e-28	1.1562185329712e-26	51.8627141648977
PFKP	1.78262415261882	6.19926319147265	11.5054358327928	1.02408535823298e-27	1.21984436494199e-26	51.8088421062331
SCD5	-1.90185495335279	3.51888833129666	-11.5025517174212	1.052297845261e-27	1.25253421391731e-26	51.7818799811824
FLVCR2	-1.28914620733816	3.47539114225495	-11.5018289538225	1.0594882085159e-27	1.26017228888807e-26	51.7751238949238
SUV39H2	1.01909355476019	3.1444651185896	11.4995482539128	1.08249944915491e-27	1.28660310167609e-26	51.7538066244478
PAQR5	-1.62837577859389	2.74289887702343	-11.4982368227207	1.09595553383228e-27	1.30164689677821e-26	51.7415501226396
LOC102724064	-1.34810037455075	2.40256869641578	-11.4915275358167	1.16744307546824e-27	1.38554150872214e-26	51.6788594969187
CYP27B1	1.46796866560426	2.51276458671254	11.4888913722613	1.19678364327202e-27	1.41932965553985e-26	51.6542338254067
GARS	0.964539256427356	6.48637303521485	11.4884541698644	1.20172010865495e-27	1.42414757603872e-26	51.6501500495077
LRRFIP1	-0.907623848470871	5.35126343957195	-11.487080066374	1.21736734932711e-27	1.44164251143061e-26	51.6373155961943
LINC01963	-1.12082813651482	2.42015359587033	-11.4849604931825	1.24190157694856e-27	1.46962862718786e-26	51.6175201637049
SLC12A4	-1.02895490743717	4.30108864178155	-11.4810424865031	1.28855431732135e-27	1.52372950658573e-26	51.5809345578475
ADAMTS15	-1.40806315372617	1.76037186362739	-11.4808820255198	1.29050167312663e-27	1.52492565363295e-26	51.5794363701985
NR4A3	-2.06872383365932	2.55700436097995	-11.4774090303903	1.33337447914257e-27	1.57444472011799e-26	51.5470130207868
KNL1	1.28889197693675	1.76249022760278	11.4721916898526	1.40045646741778e-27	1.65245750445856e-26	51.4983162860195
ACP6	1.01155195954714	2.851863181207	11.4699256353896	1.43062763400833e-27	1.6868362732392e-26	51.4771700921267
SLC51B	-1.93576315676238	2.34357986657232	-11.4679256810117	1.45779224618378e-27	1.71762289599166e-26	51.4585092468583
MAOB	-1.87159351059176	4.14960394350773	-11.4647083768062	1.50257176415233e-27	1.76910454457097e-26	51.4284940367707
FIGNL1	1.22395212478392	3.31126578513408	11.4599742604358	1.57096103580184e-27	1.84828953634592e-26	51.3843376323518
TPBG	1.42589868255229	3.99767890320045	11.4557874785588	1.63401734249064e-27	1.92109037488348e-26	51.345295904853
ARRB2	-0.886878921932492	5.38351572739335	-11.4546376162575	1.65177142706907e-27	1.94056347542108e-26	51.3345750102127
CLCN2	1.0144624127444	2.6574801510766	11.4544284283463	1.65502188619254e-27	1.94298138584348e-26	51.3326246914443
PPM1D	-0.789333170874248	3.53084418937652	-11.4429145482102	1.84409124724912e-27	2.16338854383906e-26	51.2253119978414
SH3BGRL	-1.00947452198858	7.15202757894616	-11.4417997740802	1.86349975632111e-27	2.18458478627715e-26	51.2149255812475
KLB	-1.63441013458493	1.01729809776522	-11.4410310114471	1.87700230478725e-27	2.19883195949017e-26	51.2077633448116
LINC01977	1.48023965877079	1.45229033833663	11.439705255384	1.90051680271526e-27	2.2247788290406e-26	51.1954125467663
TRPT1	0.847833293178199	4.97308955237018	11.4381665885896	1.92817507466401e-27	2.25553573881192e-26	51.1810793917594
DOLPP1	0.841089171059947	4.9425165246731	11.4346469762674	1.99295570741153e-27	2.32964227060767e-26	51.1482976774168
PUS7	1.06406948755615	3.89575881379359	11.4340295496248	2.00454087930624e-27	2.34150491959105e-26	51.1425476118867
ST14	1.35265406246142	7.50623630105878	11.4332632443896	2.01901272012943e-27	2.35672007697056e-26	51.1354113185694
SMCO3	-0.907346462500628	0.988376460697617	-11.4295997924093	2.08964611817982e-27	2.43742186798427e-26	51.1012992170966
ZFP69B	0.995511127206205	1.87799277578887	11.4291979934205	2.09754099725866e-27	2.44488058299927e-26	51.0975582987973
CD302	-1.54222372339721	3.58091951245746	-11.4290402276291	2.10064901220723e-27	2.44675308462593e-26	51.0960894552657
SFTPD	-3.74918623568242	7.73326289414742	-11.4265694063117	2.14992633587579e-27	2.50236068879257e-26	51.0730870841866
LAMC3	-1.67483700038891	2.85230476108759	-11.4190083230364	2.30797565040257e-27	2.68440137211349e-26	51.0027158332489
MSMO1	-1.1482185230843	6.3810191222424	-11.4173870589729	2.34334066992892e-27	2.72359031501368e-26	50.9876304942063
COA4	0.843651952520461	5.9330715400507	11.4103153256648	2.50400578853339e-27	2.90825191191387e-26	50.9218460773438
INSYN1	-1.13114171209286	0.960979610046267	-11.409692501916	2.51867003119991e-27	2.92320001128223e-26	50.9160535236872
HSPB7	-1.38238949141269	2.12991435318157	-11.4075305762997	2.57023780225577e-27	2.98092704539201e-26	50.8959481456668
TIMM17A	0.791474234903072	5.68924942873326	11.3994419349889	2.77265707862636e-27	3.21340306516476e-26	50.820747073151
ADGRL4	-1.21969044608032	3.93940991717741	-11.3974650670818	2.82449188031482e-27	3.2711510440462e-26	50.8023730101904
FAM83D	1.83616607312357	3.7351165315448	11.3957698217788	2.86970894651112e-27	3.32115818774139e-26	50.7866180989596
PFDN6	0.943954726901572	5.17785090631596	11.3945188475687	2.90353684152048e-27	3.35792284120484e-26	50.7749930084212
MIR3677	-2.14901377557344	2.23895331506927	-11.3940909269988	2.9151991098397e-27	3.36901911310907e-26	50.7710166002174
SLC15A3	-1.44674503772497	4.55224571449441	-11.3932294190509	2.9388195325386e-27	3.3939095877191e-26	50.7630114114405
LOC101929340	-1.3029030216696	1.67315885820386	-11.390329544214	3.01973392560284e-27	3.48488415847721e-26	50.7360683902214
PTPN1	-0.9730888462083	6.17478876514724	-11.3811007801702	3.29227413287658e-27	3.79671670171436e-26	50.6503518629262
C11orf24	0.919247567454675	5.42736191322136	11.3799855500354	3.32682245861461e-27	3.83384525906118e-26	50.6399966057397
EPB41L4A-DT	-0.884428115633896	1.47245193415888	-11.3785012588199	3.37336349790907e-27	3.88246901933915e-26	50.6262154966691
FANCG	1.03225753792475	3.83291809107786	11.378488036306	3.37378099501947e-27	3.88246901933915e-26	50.6260927354968
GADD45B	-1.53953317292217	6.37804012949828	-11.3758833283504	3.45703374647185e-27	3.97546682418904e-26	50.6019117243524
HYLS1	0.983694817309583	2.8166698685976	11.3724449174262	3.57006899215246e-27	4.10255812603133e-26	50.5699963246826
ABHD11	1.26769446157923	5.83734135690091	11.3705582133665	3.63364649564589e-27	4.17267580313952e-26	50.5524864912374
ENO1	1.13928324968959	10.3134021065586	11.3650304342106	3.82647292746022e-27	4.39101241922284e-26	50.5011957042147
ZBTB47	-1.04141639408803	3.64027976294984	-11.3621201788222	3.93204528321089e-27	4.50898507318236e-26	50.4741985614206
IL1RL2	1.3275434805775	2.00877520815561	11.3614126493687	3.95814614452026e-27	4.53572372889998e-26	50.4676357869509
F12	1.60625561127824	2.28225013918397	11.3601289214485	4.00594359453342e-27	4.58726991376824e-26	50.4557290746803
FCN1	-1.79929825303212	2.87919947160611	-11.3591722996248	4.04193452631778e-27	4.62523336420985e-26	50.446856859738
LRRC8C	-1.05866434774025	2.63181728128471	-11.3580005448316	4.08645770658774e-27	4.67290023360332e-26	50.4359900326429
GNPNAT1	1.23492471942894	4.74850944536792	11.3563897146576	4.14846133246715e-27	4.74047527437253e-26	50.421052388827
TTLL7	-1.34269336058869	1.40448665650227	-11.3561944434884	4.15604093518592e-27	4.74580848205008e-26	50.4192416800415
CTDSPL	-1.09319642310408	4.88842408633637	-11.3516114358507	4.33794139142249e-27	4.95005286927377e-26	50.376750068104
VIM	-1.37060620411504	8.76169872000784	-11.3474672284055	4.50922921789161e-27	5.14190973446772e-26	50.338336169593
LOC101928834	-0.843988512398623	0.865652965329731	-11.3455249759714	4.59180395428621e-27	5.23240877168488e-26	50.3203359090517
PGLYRP1	-0.736220688733664	0.437226641818911	-11.3435098558654	4.67906580233781e-27	5.32811860580675e-26	50.3016623947162
MYO1C	-0.95549915805229	6.47642724355279	-11.3399856080826	4.83565924259996e-27	5.50258850266525e-26	50.2690092998221
CENPM	1.49311577031086	3.56563498802044	11.339226178539	4.87007945383617e-27	5.53788867412843e-26	50.2619738250377
MIS18A	1.07532761374343	4.38884219264162	11.3352560249123	5.05402618117414e-27	5.74305136835652e-26	50.2251985605665
LIMD1	-1.15067002757931	4.02947001851308	-11.3200289708123	5.82586237157404e-27	6.61550016340062e-26	50.0842271587236
CILP2	2.06286245865754	2.50613438468485	11.3195432098131	5.85232453174082e-27	6.64092118695799e-26	50.079731984539
PKIG	-1.30731633266497	5.46233217710498	-11.3180462284267	5.93462744588283e-27	6.72962799099936e-26	50.0658798682917
ENTR1	0.760532052621755	5.06649364794848	11.3078446546379	6.52697783892988e-27	7.39618246768863e-26	49.9715119680884
PMP22	-1.3262699999501	6.2266919321075	-11.3062001354348	6.62781908800346e-27	7.50523363717974e-26	49.9563046883687
PLA2G5	-1.02367477304218	1.75638264949783	-11.3015682238257	6.9202469877413e-27	7.83093226841976e-26	49.9134798035832
SLC2A9	-0.858138186272012	1.63233638710051	-11.296393817095	7.26211344126702e-27	8.21208456109966e-26	49.8656524145406
ALDH2	-1.39961476609321	6.09333533224881	-11.2919389943781	7.56985293806212e-27	8.55414380206119e-26	49.8244873526893
PYCR3	1.17019336138362	4.2906120039152	11.2860331656227	7.99789818916402e-27	9.03158357535881e-26	49.769930114487
BANCR	-2.00063958176081	1.41675356029999	-11.2843175021012	8.12669730279563e-27	9.17067399924202e-26	49.7540844561662
MCOLN1	-0.900816168756659	4.43938487704337	-11.2821534645566	8.29210135970426e-27	9.35085063365958e-26	49.7340998583847
DTL	1.49889901969773	3.11279642139928	11.2779167617072	8.62567596125022e-27	9.72028975024705e-26	49.6949815430458
SLCO2A1	-1.94141753941742	5.07864673421135	-11.272649634598	9.05903593751881e-27	1.01945435498528e-25	49.646362172859
C3orf36	-1.94141753941742	5.07864673421135	-11.272649634598	9.05903593751881e-27	1.01945435498528e-25	49.646362172859
FLT4	-1.25978117201876	2.95041835272038	-11.2715905526568	9.14875222096748e-27	1.02884000994248e-25	49.6365878332815
ADAMTS14	1.46263067480536	2.03672773869914	11.2682559864539	9.43703637996942e-27	1.06052764008001e-25	49.605816718244
KCTD12	-1.54967272771715	5.85389782538557	-11.2649780683482	9.72922117147088e-27	1.09260964155147e-25	49.5755740067783
OLA1	0.871489171503325	5.31921659433874	11.2587801630788	1.03064808192176e-26	1.15663984124759e-25	49.5184062664557
INPP5A	-0.839961554941044	4.36612809507703	-11.2570247932406	1.04760723377299e-26	1.17486303333316e-25	49.5022188758198
CYS1	-1.9833100144782	2.49966491584759	-11.2566599581396	1.05116668114631e-26	1.17804409004671e-25	49.4988546996772
SFTA1P	-3.05383850505874	5.28643989751095	-11.2507134897731	1.11090646743544e-26	1.24382029859193e-25	49.4440316127882
NOP58	0.775820723182353	6.01339052363303	11.2506671221598	1.11138530515486e-26	1.24382029859193e-25	49.443604202209
CENPK	1.33510579236788	2.23317275183278	11.2501954517063	1.11626791316235e-26	1.24842729203709e-25	49.4392564697478
CHTF18	1.33926904378621	3.02672989376544	11.2440005725127	1.18240986081165e-26	1.32149305088654e-25	49.3821645330687
AP1S1	1.0449611895772	6.69507368925599	11.2422575969931	1.20171177658877e-26	1.34214485260548e-25	49.3661049122593
MSL3P1	0.85072548678918	0.98770911922438	11.2403640308633	1.22303644352781e-26	1.36502594844422e-25	49.3486595663343
PPARG	-1.85849116220179	3.57528307755115	-11.2360074405917	1.27353777517757e-26	1.42041738853651e-25	49.3085296145608
CST1	3.69120522824737	3.66243692819543	11.2309036357816	1.33534277136367e-26	1.48833176876682e-25	49.2615294837717
LINC00607	-0.927735837688624	0.729993694627018	-11.2308091381273	1.33651477259731e-26	1.48861983728456e-25	49.2606593986126
LINC01836	-1.55147654503942	2.12070683147909	-11.2294830020351	1.35307035630684e-26	1.50603015409972e-25	49.2484495225574
NATD1	-1.17927800710566	3.44790303415392	-11.2282802018356	1.36826241547842e-26	1.52190007237002e-25	49.2373760109338
USP12	-0.88884748741504	4.56691309795755	-11.2270427600733	1.38406897000463e-26	1.53843136877391e-25	49.225984365786
STON1	-1.06692940298729	2.08409002708203	-11.2226321903593	1.44189846099223e-26	1.60161795650091e-25	49.1853880654942
SEMA4B	1.44482770508858	6.13577747474481	11.2209083603012	1.46514782295372e-26	1.62633404462064e-25	49.1695241551859
XDH	2.13046530680456	2.67822013764648	11.2181990910004	1.50244307577989e-26	1.66659699930792e-25	49.1445946851553
AIMP2	0.950729800950982	5.09220504946028	11.2159548094183	1.53405087666777e-26	1.70050061464635e-25	49.123946741013
C5orf34	1.19697114995679	2.08511336271084	11.2155066316846	1.54044160944286e-26	1.70642393105856e-25	49.1198237122532
P2RX2	-0.985030795734367	0.594654698384941	-11.212045573421	1.59069364121985e-26	1.7608935382933e-25	49.0879871246018
MZT2A	1.02194989691382	4.17097920782366	11.2112959334579	1.60179072537556e-26	1.77197419348233e-25	49.0810923814421
NFIX	-1.7439759698949	5.11848793334857	-11.2035989927659	1.72027726818401e-26	1.90175835041102e-25	49.0103175827034
CYBC1	0.771432639140984	5.35009527752336	11.2027845520163	1.73331348558845e-26	1.91487072865517e-25	49.0028304717115
IL20RA	-1.78582765203868	2.53115366185663	-11.2017378507423	1.75021162830239e-26	1.9322288945249e-25	48.9932087143979
PIAS1	-0.796896534195389	3.57659826757614	-11.2005297764639	1.76991865592162e-26	1.95266245756553e-25	48.982104259208
KCNJ8	-1.5466947547153	3.90499824359945	-11.198857096292	1.79756928432777e-26	1.98182621705826e-25	48.9667304774968
MRTO4	0.869327367670574	5.54171114351688	11.1965277700871	1.83679140858903e-26	2.02369952690726e-25	48.945323845556
SMAD7	-1.07330627053323	4.70883964277684	-11.1964315412339	1.83842991792971e-26	2.02413618328815e-25	48.9444395587069
LINC01426	1.49755129883983	2.22657067415264	11.1951147982559	1.8609968759262e-26	2.04759919603089e-25	48.9323399511005
ABLIM3	-1.61540951932836	2.95892538597753	-11.1909129266447	1.93486796633471e-26	2.12744085772092e-25	48.8937348790115
HIST2H2BC	1.36531712723238	2.88392845220733	11.1877526838151	1.99234040373237e-26	2.18915622918536e-25	48.8647059932379
KIF26A	-1.32570780169943	1.46695410959393	-11.1854537029049	2.03521302272726e-26	2.23475715669412e-25	48.8435916655264
HNF4G	1.75406139520163	2.12729834667041	11.183525982362	2.07186809469253e-26	2.27347411468113e-25	48.8258892193051
UTP25	0.854202021378545	3.35671379094877	11.1826398824998	2.08893644351414e-26	2.29066079051568e-25	48.8177527349546
XYLB	0.967687141721386	1.97559852418268	11.1803101431096	2.13448235711834e-26	2.3390309353896e-25	48.7963622141132
OIP5	1.46668555543855	2.48231933006704	11.1802129324362	2.13640410814903e-26	2.33956350418605e-25	48.7954697357557
GMDS	1.17708425325775	4.25622101538008	11.1783204462637	2.17416104310284e-26	2.37931190042718e-25	48.7780960632488
GPI	1.02822602113234	6.78027706253641	11.1781835796685	2.17691724141425e-26	2.3807292918688e-25	48.7768396542019
CELSR3	1.53661619763053	1.85592939833052	11.175878461231	2.22386261329344e-26	2.43043871788173e-25	48.7556805949224
C1orf87	-1.54986938556543	0.822333170572863	-11.173053258403	2.28277426848667e-26	2.49315058344439e-25	48.7297514206159
SIGLEC5	-0.747168583226394	0.774019504869406	-11.1724865408088	2.29477703289419e-26	2.50458082726127e-25	48.7245507016546
PCSK9	-2.37429697859432	2.44012233758919	-11.1666748599649	2.42154365863538e-26	2.64116826756784e-25	48.6712271901395
SAMHD1	-1.32129678367623	6.26135278511412	-11.1649934457668	2.45950063515094e-26	2.6807734347682e-25	48.6558031547331
P4HA3	1.41106093716031	2.32661052470404	11.1620719981327	2.52686220437426e-26	2.75235425269242e-25	48.6290075335346
C12orf49	-1.12597168497132	5.11567827443213	-11.1616941672733	2.53570692738392e-26	2.76014324527194e-25	48.6255423849261
KCNE1	-0.74586825832058	0.578984858509006	-11.160433374571	2.56544434216968e-26	2.79064856846828e-25	48.61397999489
COASY	0.806228586296104	5.98397285515952	11.1597690575489	2.5812522819997e-26	2.80597104304103e-25	48.6078880605879
NEK7	-0.972727970651456	5.46771069706785	-11.1521140506417	2.77054544761382e-26	3.00973587125781e-25	48.5377067907459
PREB	0.714530495387755	6.00707912744653	11.1479533340846	2.87915452786405e-26	3.12563777691837e-25	48.4995742566436
CDC25A	1.31851059653728	1.99567914867699	11.147415829468	2.89349041883612e-26	3.1391096121794e-25	48.4946487511744
NABP2	0.877463269661416	5.51065577073801	11.1453599533143	2.94898073550169e-26	3.19718170891551e-25	48.4758108282432
FER1L4	1.9233126321514	2.17482085538524	11.1445683300838	2.97062841953642e-26	3.21850997981023e-25	48.4685578084814
SDCBP	-0.894417378754163	7.14517491687948	-11.1391017955213	3.12448884036179e-26	3.38295984409936e-25	48.4184813215526
KAZN	-1.12864654337416	1.71919275580681	-11.1376058848008	3.16795564489868e-26	3.42774483623001e-25	48.4047807094732
ABCB6	1.27403908987884	2.40916910521885	11.1367535887003	3.19298908864691e-26	3.4525386330127e-25	48.3969753072729
PUSL1	1.01533952516334	4.10212786970649	11.1318650906708	3.34041763929231e-26	3.60955606314776e-25	48.3522134543189
SBDS	-0.782829444573024	7.16173870647267	-11.1279818939828	3.46233339094696e-26	3.73881528200668e-25	48.3166657418131
HRCT1	-1.61501591744819	2.40179905239085	-11.1236154208563	3.60471067170367e-26	3.88998413214645e-25	48.276703558233
DDX11-AS1	0.718050311019568	0.884932861622235	11.1228877662036	3.62899649187309e-26	3.91347783041685e-25	48.2700450097307
SNX25	-1.3918931357394	4.5290948062541	-11.1228194551757	3.63128473739814e-26	3.91347783041685e-25	48.2694199305294
GCSAML	-0.83574754465474	0.628385040818493	-11.1185785733513	3.77618730896521e-26	4.06695123592783e-25	48.2306186468032
PDZD11	0.869079963733292	6.34719596248395	11.1173767620566	3.81828591784181e-26	4.10957523323859e-25	48.219624599752
CLK2	0.964290336857207	5.26791227222578	11.1167670023091	3.83982340845933e-26	4.13002788388414e-25	48.2140468732362
AGPAT4	-1.03175791336401	2.02425623284045	-11.1136106917339	3.95325330094359e-26	4.24922576113956e-25	48.1851779431038
DNAH14	0.827575513378558	1.27885795828798	11.1130279490596	3.97455687299936e-26	4.26930812429299e-25	48.1798485150475
MAFF	-1.17234658317315	4.18192633417023	-11.1093068863204	4.1133054236571e-26	4.41543556511808e-25	48.1458220801535
ANKS1A	-1.03208286840853	4.78070597643929	-11.1033566750593	4.34524255718581e-26	4.66133821391329e-25	48.0914269910245
CPSF3	0.745655583558769	5.22054645317775	11.1007592072504	4.45052318902083e-26	4.77113653717726e-25	48.0676876070609
TPPP	-1.93021936211412	3.21116364582305	-11.0997498222665	4.49211618952245e-26	4.81255971783487e-25	48.0584633690985
EEF2KMT	0.771495019040267	3.38978441729378	11.0982745663025	4.55360185122128e-26	4.87522616068664e-25	48.0449827571331
SFTPA1	-4.93647655129479	9.94225135706478	-11.096622076709	4.62346784118559e-26	4.94677665608136e-25	48.0298839934462
FAM86JP	0.95209541628411	2.23888881271565	11.0771065418821	5.53370845608477e-26	5.91678341810377e-25	47.8516810148834
CETP	-0.938983437036346	1.82537331396166	-11.0761314285566	5.58359311347151e-26	5.96620654321432e-25	47.8427822517829
PTGFR	-1.51196123524171	1.27239570300528	-11.0744234545217	5.67204858798963e-26	6.05675175237817e-25	47.8271967158728
BCL2L2	-0.920728972950027	5.0154141029687	-11.0699312789059	5.91140109464708e-26	6.3082043770317e-25	47.7862123308943
GYG2	1.65501240728221	3.10210382345696	11.0660137971367	6.12830967781309e-26	6.53539307591389e-25	47.7504799657874
ALG1L	2.37338643609417	3.79406295661287	11.0658169000285	6.13941811359825e-26	6.54295736828538e-25	47.7486842327148
RNF13	-0.799260463910237	5.92432410504324	-11.0641198746044	6.23599321858041e-26	6.64153656841619e-25	47.7332079485954
GFPT1	1.02329184119765	5.86830722160534	11.0628366548984	6.31002031030068e-26	6.71598830544413e-25	47.7215064512678
FAM86C1	0.767324148733004	2.9503978629606	11.0621711518961	6.34875544674304e-26	6.75280483059255e-25	47.7154381709952
ATAD2	1.44354988889827	4.08378082347071	11.0512969106683	7.01621769345719e-26	7.45787784180593e-25	47.6163167350568
AK1	-1.40709596078575	4.34785999243702	-11.0450056592426	7.43375016588372e-26	7.89654230463333e-25	47.558999296239
EOGT	-0.893348716056904	3.89559375852323	-11.042900919595	7.57887577207473e-26	8.04545802644676e-25	47.5398284653452
NCAPG2	1.35633798526361	3.54135727871755	11.0403763892382	7.75666481322379e-26	8.22883158408084e-25	47.5168371392889
RAB11FIP1	-1.58917699423217	5.1563918137279	-11.0400630425623	7.77901928989178e-26	8.24717757506745e-25	47.5139836762245
MCM6	1.26643420197461	5.12091547991288	11.0319466604038	8.38089188041979e-26	8.87949500594541e-25	47.4400909173471
CASP5	-0.872721903897462	0.96699649003096	-11.027596047653	8.7223354988457e-26	9.235247365412e-25	47.4004968320883
MTX1	0.790136614919686	4.26941514065775	11.0263873574257	8.81962530957033e-26	9.33219444282134e-25	47.3894985789178
IRX1	-2.08893850654561	1.50448262216762	-11.0232035048969	9.08109188402384e-26	9.60262117132826e-25	47.3605314551537
SRM	0.994502972705175	6.54692316007792	11.0225114550413	9.13893612558098e-26	9.65752037395214e-25	47.3542358113867
TYROBP	-1.684639760591	7.8601059154861	-11.015361237398	9.75843708743666e-26	1.03054914024485e-24	47.2892046558094
APOL3	-1.44284220068572	4.21727946003744	-11.0126790410191	1.00014372388851e-25	1.05552733036031e-24	47.2648171925518
HGH1	1.04234003080039	5.12656630165587	11.0116550968044	1.00957816713343e-25	1.06479457821613e-24	47.2555081552024
PRR19	1.04101376190254	1.56201531458534	11.0115748778377	1.01032101536355e-25	1.06488880629684e-24	47.2547788801432
FHL2	1.8393189764599	4.35781947724511	11.0091985022598	1.03257494362739e-25	1.08764115749245e-24	47.2331766878533
ESCO2	1.07439744632919	1.36681436885474	11.002261299348	1.10036441243254e-25	1.15829703492172e-24	47.1701321499973
MTURN	-1.41979770041395	4.15338017888111	-11.0017643934185	1.10538647512584e-25	1.1628323184103e-24	47.1656173173166
C1QA	-1.86282507790926	8.68045068245572	-10.9996544934222	1.12696543366428e-25	1.18476785429415e-24	47.1464484779792
MINDY2	-0.957546826961813	3.46106649868309	-10.9980492621638	1.14366282387502e-25	1.20154646776553e-24	47.1318662545139
ZNF138	0.951821148960594	3.41525689233848	10.9978757282637	1.14548255836105e-25	1.20268287941322e-24	47.1302899229384
MSI2	1.01298907229332	3.50388390555376	10.9976392076755	1.14796742629692e-25	1.20451572514542e-24	47.1281414646828
CATSPERD	-1.19173547574188	0.592298414490592	-10.9969273776118	1.15547822442238e-25	1.21161632348537e-24	47.1216756673489
LRRC59	0.850758840233094	6.94056569671033	10.9946415408001	1.1799287134589e-25	1.23645906018089e-24	47.1009144703677
HDGF	0.956235221996157	8.21347553583342	10.9937959494955	1.18910327881216e-25	1.245272360427e-24	47.0932350693252
ASNS	1.30026954521458	4.47591644470202	10.9917356750956	1.21175485077143e-25	1.26817888845989e-24	47.0745259013658
MEF2A	-0.840324554780597	4.52948983931308	-10.9909537841891	1.22046309682479e-25	1.27608391921969e-24	47.067426218497
RILP	-1.0761241842098	4.34558222614891	-10.9909169918342	1.22087439709328e-25	1.27608391921969e-24	47.0670921466923
AQP11	0.838972775043584	1.65795062952537	10.9887471384938	1.24537626045352e-25	1.30085936949296e-24	47.0473913323646
KMO	-1.04114141350074	1.74136765131699	-10.9845830083724	1.29377411870327e-25	1.3505476786848e-24	47.0095909299908
CDKL1	-0.813104020392006	1.13893777360239	-10.9800566639732	1.34850348599143e-25	1.4067774842657e-24	46.968513089262
GCNT3	2.74203155072851	3.17115699715201	10.978417875665	1.36888068662722e-25	1.42712161155409e-24	46.9536433524762
CHEK2	1.13094213407064	3.31253896694117	10.9767310231327	1.39017510514265e-25	1.44839535411122e-24	46.9383390129652
CYP24A1	3.52291636232836	3.83280965546596	10.9729283759633	1.43939379236133e-25	1.49871705089635e-24	46.9038442963855
WFDC12	-1.68624475885287	0.884051607160895	-10.9717968347453	1.45437114245981e-25	1.51334468495419e-24	46.8935813241688
CASP6	0.878831474503251	5.2438687258673	10.969919268455	1.47956545745371e-25	1.53857811928578e-24	46.8765535004077
CCND2	-1.43352655525124	4.10881045545515	-10.967597649613	1.51131872122237e-25	1.57059557157643e-24	46.8555011555709
PARPBP	1.22075067371537	2.09445740504483	10.9669803236021	1.51987537978175e-25	1.57848115446422e-24	46.8499037585961
GAS6-DT	-0.9287713335267	1.22901737944873	-10.9662474087516	1.53009671725668e-25	1.58808445908902e-24	46.8432585658601
MTIF2	0.726860416584861	5.01906480923076	10.9656106030507	1.53903313844542e-25	1.59634277472744e-24	46.8374850112736
PLK4	1.31966992852864	2.50989497846056	10.9645935866867	1.55341280011307e-25	1.61023292479913e-24	46.8282647576299
NIFK	0.765949135288206	5.58269573200163	10.9638063042136	1.56463584032713e-25	1.62083541119711e-24	46.8211276515232
ZFP36	-1.77357941557121	8.35843640907459	-10.9619262114069	1.59176434426283e-25	1.64789072361898e-24	46.804085033065
CP	2.84303112416476	6.07297255734849	10.9552154633317	1.69246319301566e-25	1.75102779239303e-24	46.7432691974556
RETREG1	-1.74151276395052	2.9842659701222	-10.9515711028211	1.74977545230778e-25	1.80917455554285e-24	46.7102525608362
LBX2	0.936274520095654	1.37086227968928	10.9507432733332	1.76306056946386e-25	1.82175472285438e-24	46.7027537158678
SNX2	-0.768234702094653	5.6495974936942	-10.9489067444359	1.79289230306821e-25	1.85140558165377e-24	46.6861189507057
ANKRD22	2.10797560047143	4.32106010927885	10.9486153410308	1.79767161051167e-25	1.85516522440074e-24	46.683479668004
TMEM255B	-0.899584573994277	1.98600154152487	-10.9481120647824	1.80595567367573e-25	1.86253466471811e-24	46.6789215306469
GALNT13	-1.51997901267226	1.11677878764602	-10.9476227675665	1.81404600061459e-25	1.86969510310024e-24	46.6744901318805
STK39	1.31651089544866	5.27381822304086	10.9451887330814	1.85483002505801e-25	1.91052182416689e-24	46.6524478345079
PLEKHA8	0.930507193703032	2.70085948798399	10.9336398878894	2.06110302526418e-25	2.1216471128667e-24	46.547906753292
FRAS1	-1.46169587385005	1.67443046749289	-10.9316728759425	2.09844007279301e-25	2.15871723397488e-24	46.5301084085204
PITX1	2.46238200562016	2.72177173834559	10.9307157261477	2.11685061203318e-25	2.1762826954625e-24	46.5214484769201
MS4A14	-1.1424559965116	1.47968733912261	-10.9270944311188	2.18796917378236e-25	2.247979677603e-24	46.4886888583233
TRIM71	-0.956937911306254	0.478951563142064	-10.9241851783467	2.24681957078337e-25	2.30698959709609e-24	46.462375801515
BICDL1	1.55800844362686	3.33813559937852	10.9235721864703	2.2594187834742e-25	2.31846530709774e-24	46.4568321150767
BTNL8	-0.933816073614333	0.428409598022562	-10.9174197517776	2.38982703759028e-25	2.45073829940426e-24	46.4012029262367
S1PR5	-1.06378980599348	1.03399312097646	-10.9169768770117	2.39949778618805e-25	2.45910795131662e-24	46.3971993269337
RHOXF1-AS1	-1.84342191652334	1.7915149260278	-10.9119441361663	2.51216367463608e-25	2.5729545617973e-24	46.3517107075829
ASPRV1	-0.703126445819468	1.19293613868741	-10.9107086527713	2.54061603997534e-25	2.60046095297727e-24	46.3405458487134
PACRG	-1.45534144429755	1.13840407908534	-10.9102307023933	2.55170860623813e-25	2.61017525038608e-24	46.3362269129124
LPCAT3	-0.999099120770673	3.83423341590624	-10.9011912719652	2.77079945767204e-25	2.83151469168728e-24	46.2545666841833
SGPL1	0.915076854312736	5.44059095304876	10.9011609299691	2.77156546992403e-25	2.83151469168728e-24	46.2542926561232
JPH2	-1.01983002016407	1.19095675093974	-10.8938320537144	2.96289002489578e-25	3.02508101226044e-24	46.1881179635827
APOA1	-1.22950776548112	0.683788187681607	-10.8906756460776	3.04927986085342e-25	3.11133471087079e-24	46.1596267946214
MFSD9	0.875328602251928	3.68480353776442	10.890140653342	3.06416847342341e-25	3.12456979189202e-24	46.1547982452189
POLR1C	0.789632506446402	4.88419260443183	10.8851851396319	3.20555701303145e-25	3.26670115868339e-24	46.110079926062
SCGB1A1	-5.49181119072994	6.48886939269567	-10.8843348776738	3.23045957247042e-25	3.29002117083784e-24	46.1024085483333
NEIL3	1.71837217994011	1.87655626839816	10.8810235192067	3.32928834191699e-25	3.38855424931526e-24	46.0725360056732
LILRA6	-1.19674175169862	1.9233643657123	-10.8773124117479	3.44362102059591e-25	3.50273436520664e-24	46.0390643417515
MRPL17	0.793579902202905	6.07861770327168	10.8767602562409	3.46096209897498e-25	3.51817700578898e-24	46.0340849170531
KDM5B	0.978630484952078	4.83080724469755	10.87628031165	3.47610577304601e-25	3.53136805310378e-24	46.0297568368576
ABCA6	-0.992994815636498	1.22928134260934	-10.8756571287811	3.49586731304107e-25	3.54923101968873e-24	46.0241372394176
SLC35B2	0.926314858114847	6.81175005239229	10.8741349255696	3.54460791310147e-25	3.59647484084611e-24	46.0104115510793
MMP12	3.0656214234556	4.25491100422764	10.8735943727509	3.56207824343093e-25	3.61195177204151e-24	46.0055376970587
CXCL13	2.90008344652028	4.85719155661056	10.8720143324869	3.61363615455154e-25	3.6619528071155e-24	45.9912922969807
PDE1C	-1.10558034520786	0.914032624980612	-10.8597385206449	4.04028981504432e-25	4.09176647210362e-24	45.8806619222115
RGS13	-0.800820732798124	0.707527678991966	-10.859186145497	4.06062244574814e-25	4.10980389773081e-24	45.8756858196748
BAIAP2L1	1.09900870536803	5.69779723741791	10.8590229306278	4.06664972982117e-25	4.11334930772414e-24	45.8742155212932
MTHFD2	1.35527815248214	5.41538260176389	10.8575602950414	4.12106095644645e-25	4.16579952142027e-24	45.8610402228647
ZC3HAV1L	1.21638698146214	3.12244062647317	10.857128713258	4.13725390307829e-25	4.1795754712127e-24	45.8571527939807
AADAC	-2.4106902077891	2.13518771901763	-10.8528130963733	4.30269283534339e-25	4.34401361536063e-24	45.8182859186351
HHIP-AS1	-2.10202116070279	2.41965143142307	-10.8522532826971	4.32462929483973e-25	4.36345723587699e-24	45.8132449275799
SLC12A9-AS1	1.21349275392008	1.91369019053614	10.8516094162203	4.34999680139421e-25	4.38633650239596e-24	45.8074472727977
UBFD1	0.848052348140463	4.60932021761261	10.8503234265521	4.40110645266884e-25	4.43512861139386e-24	45.7958683396627
DARS2	1.04949473287678	4.77216401523928	10.8486975738765	4.46657814519916e-25	4.49832452880224e-24	45.7812306068218
NOP2	0.991983377279353	4.78602732825723	10.8475960372058	4.5114850228014e-25	4.54074419064539e-24	45.7713141717565
LPXN	-1.14145971759419	4.93647427200325	-10.8471593207239	4.5294127650693e-25	4.55597413622249e-24	45.7673828745292
NLE1	0.807694254782502	3.49285648726875	10.8466971121325	4.54846408614135e-25	4.57231476148509e-24	45.7632222125157
GMNN	1.15359016185594	4.33414126691125	10.8418708848317	4.75220952438673e-25	4.77418336620726e-24	45.7197849623823
TNS3	-1.17675643561339	5.38814284121935	-10.8416130550691	4.76334571290213e-25	4.78077162606044e-24	45.7174647891934
SFTPA2	-4.71867764227046	10.2134952293966	-10.8415832381252	4.76463523824619e-25	4.78077162606044e-24	45.7171964731252
TSPAN12	-1.44701335715131	5.22213932431986	-10.8413403017075	4.77515470229454e-25	4.78837820762397e-24	45.7150103603128
ARHGEF37	-1.33316978327187	2.4739078602142	-10.8358744239101	5.01803004977351e-25	5.02883146746982e-24	45.665833096071
PSMB4	0.848729117002009	8.29578746581917	10.8354268409549	5.03845360442954e-25	5.04619554297353e-24	45.661806855233
BCL9	1.17642777572744	4.50493137455506	10.8341346765777	5.09788055714398e-25	5.10257762153938e-24	45.6501837826996
MROH6	1.87342894442931	4.38193680092495	10.8313358710819	5.22899642484475e-25	5.23060139612309e-24	45.6250115497285
SIRT7	0.849263861414103	3.98171777048158	10.8281158695402	5.38399295015349e-25	5.38234141857369e-24	45.5960564284161
TTYH3	1.31844164044329	6.02882126494093	10.8272674271416	5.42558740641627e-25	5.42059759580338e-24	45.588427952729
ZMYND15	-1.12525852622399	2.74445631011148	-10.8271771630327	5.43003130261414e-25	5.42171323995695e-24	45.5876163975342
HSPA5	0.862649707885044	9.4302482879706	10.8254668793139	5.51491888987998e-25	5.50309879428012e-24	45.5722402598662
FGD3	-1.17351121841173	3.15786676709215	-10.822703064083	5.65489216538334e-25	5.63931871694746e-24	45.547395844298
CENPE	1.37654004376311	1.96836120129957	10.819242420398	5.83514204797238e-25	5.81551312976819e-24	45.5162934299466
C11orf88	-1.79522429114758	1.13198952103382	-10.8188816848834	5.85425657625002e-25	5.83099699938839e-24	45.5130517106168
ASGR1	-1.02152834967137	1.88276237918296	-10.8170426944098	5.95267144782478e-25	5.92539897631673e-24	45.4965268885653
TAF1D	0.881753177096206	4.55042169765694	10.8169627055341	5.95698920764014e-25	5.92607687048206e-24	45.495808165753
SLCO2B1	-1.66562064086934	4.68994194145966	-10.8152901408234	6.04798950339038e-25	6.01293404257147e-24	45.4807805010576
SEMA3B	-2.09973693692424	3.96487096577451	-10.8144321261213	6.09520662798894e-25	6.05618243921218e-24	45.4730720043638
CPAMD8	-2.06912746033225	2.89321030954945	-10.8085400777874	6.42949158773786e-25	6.38443421219917e-24	45.4201481359563
ATAD3A	1.06241173309811	4.60846296697766	10.8054803025835	6.61020881535838e-25	6.55988749368238e-24	45.3926719911644
CYTOR	1.12810615987044	3.5128967562225	10.8051367681631	6.63081119474806e-25	6.57632796216797e-24	45.389587445061
C8orf76	0.924228012356269	3.5829946299362	10.8017566198737	6.83695729871506e-25	6.77665566803904e-24	45.3592410424384
TFR2	1.12059777521485	1.34823910228989	10.801302577383	6.86512882719297e-25	6.80044220298538e-24	45.3551652042963
GPC5	-1.39128988071604	1.01699219281973	-10.7996421098274	6.96913970449282e-25	6.89927894803831e-24	45.3402605236488
MROH9	-0.901686259798838	0.426939536743972	-10.7966168817565	7.16267867998747e-25	7.08657250093478e-24	45.3131093877967
TMEM132A	1.61610035295482	4.20342500958928	10.796447531533	7.17366929758536e-25	7.09313963617436e-24	45.3115896344785
CREB3L4	1.16327267120469	4.57961647472557	10.7947568555432	7.28431468733142e-25	7.19817512614103e-24	45.2964183298991
ADAM8	1.71248701051741	4.93822452020238	10.792308829623	7.44753543197444e-25	7.35500544630445e-24	45.274453725054
CNFN	1.79565562207223	3.11566694208955	10.7862024585112	7.87068054402478e-25	7.7681853098052e-24	45.2196794672816
MATN3	-1.7546050946761	3.12371254153373	-10.7851582829959	7.94539148457465e-25	7.83717640684891e-24	45.2103152517723
ASAH2B	0.704156566378927	1.91358656317248	10.7844834292004	7.99405173995344e-25	7.88040369646348e-24	45.2042634507217
OSBPL6	-1.19956687626013	1.43086723395452	-10.7837724882689	8.04563427860494e-25	7.92645771280941e-24	45.1978883072189
FARSB	0.765222726486837	5.32586040738309	10.78190546419	8.18267641766547e-25	8.05659892603376e-24	45.1811476716845
CISD2	0.692106929614937	5.45106556627627	10.7803014979521	8.30225980027961e-25	8.1694035897075e-24	45.1667672743859
SEM1	0.843932731777892	4.4919607278338	10.7785658380769	8.4336178203557e-25	8.29365132062137e-24	45.1512077732998
PCDHGA12	-0.889568178072744	1.13699644062352	-10.7749771833405	8.71179690994331e-25	8.56204648055044e-24	45.1190421805986
PLA2G3	-1.64287385528833	1.37006914353773	-10.7742312651045	8.77075191344051e-25	8.61479218984407e-24	45.1123573077528
SBF2-AS1	0.852242791984386	2.18023688205926	10.7728868332989	8.87801414397576e-25	8.71489400458344e-24	45.100309369122
DNAAF5	0.874719790068958	4.29160276140439	10.7693885902858	9.16325829199998e-25	8.9894818704479e-24	45.0689650272815
NDNF	-2.51923248944946	5.43622233326865	-10.7682692270018	9.25643884839769e-25	9.07543147019497e-24	45.0589369323382
IL34	-1.35380156674348	2.60040126776845	-10.7680074750377	9.27836362210108e-25	9.09145731943097e-24	45.0565920619654
NSUN5	0.884592661655952	4.74322638615131	10.7658603779181	9.46016597250673e-25	9.26402671406233e-24	45.0373590046564
TMEM62	0.92985813644452	4.80125238227987	10.7654333581508	9.49674290082206e-25	9.29425979392765e-24	45.0335341922181
WNT2B	-0.749864365339059	1.01356949324672	-10.7653044682039	9.50781071012297e-25	9.29950633382076e-24	45.0323797458491
MNDA	-1.69622669611944	4.65879254290631	-10.7640868142693	9.61300527620631e-25	9.39675590736544e-24	45.0214738698223
PPFIBP1	-1.15591838356663	3.68827588570939	-10.7619073445211	9.80418692196294e-25	9.57600551574116e-24	45.0019555688556
TCEAL7	-1.12980726396512	2.13283105271415	-10.7618628019367	9.80813329596317e-25	9.57600551574116e-24	45.0015566938962
CCT5	1.11209156617155	6.74576729282468	10.7598025936856	9.99239782549573e-25	9.75006721954808e-24	44.9831089070617
H2AFX	1.18229299883817	6.1360142479033	10.7596033302792	1.00104012429932e-24	9.761788644798e-24	44.9813247609844
PROK2	-0.899420500894833	0.586346522603412	-10.7489745341226	1.10188883693431e-24	1.07388029891415e-23	44.8861894637578
DBF4	1.07035524826798	3.15510934815419	10.748222301698	1.10939712752622e-24	1.08055147597368e-23	44.8794588160736
TICRR	1.13422942233947	1.37594849847748	10.7461051768052	1.13080276587509e-24	1.10074259677029e-23	44.8605173871843
LY86	-1.58748844262098	4.46584323048481	-10.7443172885911	1.14919874867561e-24	1.11753539203279e-23	44.8445234957614
CCN4	1.59044734684993	3.02691232768684	10.7442405724359	1.14999471516281e-24	1.11753539203279e-23	44.8438372565225
PPP1R35	1.11999850375855	5.35504153677381	10.7442293113698	1.15011160014666e-24	1.11753539203279e-23	44.8437365246177
DUSP1	-1.8796989564479	8.63086860273523	-10.7439815549698	1.1526861920974e-24	1.11936957689077e-23	44.8415203246928
PPP1R14D	3.30717220616509	3.6703755450559	10.7429943957532	1.16300135251866e-24	1.12871393920736e-23	44.8326904476454
DPH2	0.833371941302379	4.78773632845233	10.7419867494358	1.17362515382664e-24	1.13834654057173e-23	44.8236778755515
SACM1L	-0.747938031708426	4.44264170844857	-10.7416366106288	1.17733925412332e-24	1.14126966959783e-23	44.8205463019877
RGS17	1.65420150252274	1.92166487574551	10.737986310022	1.21676201604879e-24	1.17878341566677e-23	44.7879027664339
CCDC173	-1.39695764649623	1.37389811376198	-10.7340388734522	1.26087043583116e-24	1.22078929006945e-23	44.7526103437109
LOC101928988	-0.97771982747548	0.791526889910508	-10.7337003017325	1.26472675918326e-24	1.22379587534983e-23	44.7495837140417
FBXO32	1.55107856358611	4.26652830639927	10.730705894374	1.29934700880712e-24	1.25654952572771e-23	44.7228182612549
LST1	-1.53986367784909	4.43267211421391	-10.7291718496281	1.31744607292373e-24	1.27329678281686e-23	44.7091081579126
MIR559	1.7223582179117	2.5458472992535	10.7232342142378	1.38989125689581e-24	1.34251796272183e-23	44.6560544792947
RAB5IF	1.05079306697184	5.87750786969948	10.7226630724888	1.39706498174287e-24	1.34793370873113e-23	44.6509522720428
C11orf97	-1.88897997544357	1.12523227089792	-10.7226561209344	1.39715252166117e-24	1.34793370873113e-23	44.6508901725128
MEIS1	-1.03130860733689	2.31033016586059	-10.7200174875782	1.43077705970529e-24	1.37955693419513e-23	44.6273207069027
SPDL1	0.983712362905582	2.95290237115537	10.7154311696197	1.4911447970319e-24	1.43691333339059e-23	44.5863628419834
DUS4L	0.810225664350632	2.58026466193884	10.7151938703438	1.49433619459484e-24	1.4391376058465e-23	44.5842439714924
ARHGAP40	2.16508146865517	2.68681927764104	10.7138451704053	1.51260390872158e-24	1.45587009407077e-23	44.5722018803685
GINS4	1.28463691253532	1.96916986361125	10.7129630456289	1.52467181598745e-24	1.46661908155345e-23	44.5643262296473
ARAP2	-1.1701811818356	3.02626977356622	-10.7113024985104	1.54764896441788e-24	1.48784306048315e-23	44.549501961425
AGPAT4-IT1	-0.698165719540176	0.617496327639314	-10.7090722309667	1.57905143016841e-24	1.51713697255862e-23	44.5295940168144
AQP1	-2.6112494731045	7.80207840646765	-10.707185350503	1.60611259657588e-24	1.54222774078986e-23	44.5127533932815
FKBP3	0.895619682096687	5.94724335337419	10.7059162067644	1.62457294399062e-24	1.55903510732198e-23	44.501427254051
MRPL24	0.98533003248497	6.65791084324011	10.7057047009654	1.62766982591223e-24	1.5610876876539e-23	44.4995398132913
PALD1	-1.22770149946768	3.58537658939239	-10.704789135195	1.64114336992129e-24	1.5730841889922e-23	44.491369751412
ABHD5	-0.818549661958964	4.2431523923435	-10.7046236978108	1.64358975060381e-24	1.57450293862958e-23	44.4898935187049
DAB2IP	-1.06848155964404	4.6436896978536	-10.7011572037519	1.6956912920817e-24	1.62346002376447e-23	44.458964761878
DNAJB4	-1.28124186456036	3.88954406129915	-10.6998466965158	1.71581275375979e-24	1.64134094483546e-23	44.4472738942856
GRTP1	1.17985005798706	3.67286851271709	10.6998098241264	1.71638230745604e-24	1.64134094483546e-23	44.4469449742334
B3GNT2	-0.889769795580108	5.44502697305651	-10.6972643753279	1.75615820427346e-24	1.67839284097572e-23	44.4242401339745
CDCA4	1.19813350280671	4.37001107252995	10.6957992259492	1.77946679693275e-24	1.69967241828952e-23	44.4111729608896
C2CD4A	2.27261488823166	2.79918053785116	10.6941182538967	1.80658754702846e-24	1.72456614404387e-23	44.3961824102591
P3H2-AS1	-0.964741850870018	0.616828843401546	-10.6881895723841	1.90555952418738e-24	1.81797965144224e-23	44.3433242537295
GFRA1	-1.35057760947574	1.2155645243782	-10.6795992393904	2.0585921044194e-24	1.96282962794115e-23	44.2667704449139
DCN	-1.71342884703042	6.34094290943277	-10.6783597322445	2.08165853199134e-24	1.98366232624555e-23	44.2557278211045
NDUFAF8	0.816278030333962	5.02646180029088	10.6739800646748	2.16523637829599e-24	2.06209975361386e-23	44.2167167403316
TSPYL1	-0.858306119639947	6.04840253670478	-10.6687760955641	2.26888670014796e-24	2.15955074643172e-23	44.1703772612103
CCN2	-1.74902868453362	7.74248508256097	-10.668622853973	2.27201245259851e-24	2.16126345096863e-23	44.1690129289252
CDKL5	-0.978065261646863	2.31733706362701	-10.6677528661219	2.28983930565393e-24	2.17695049507764e-23	44.1612675484464
SPDEF	2.46989345111554	5.07071835599494	10.6670078046404	2.30521668642897e-24	2.19029188952537e-23	44.1546347059718
RGS22	-1.17164972631448	0.882187394055949	-10.6664994414608	2.31576765273018e-24	2.19903460962927e-23	44.150109226647
VPS72	0.844020794933259	5.24381049549521	10.666406960621	2.31769222207717e-24	2.19958035869234e-23	44.1492859722149
VGLL3	-1.52032507811603	2.59624544170825	-10.6654234076134	2.33825896288091e-24	2.21780732247639e-23	44.1405307852744
STEAP1	2.15447302964871	4.65670165181233	10.6607178103506	2.43919187265904e-24	2.3121949717847e-23	44.0986509587146
JAM3	-1.26469659642162	3.62126012386487	-10.6581205097099	2.49674399012968e-24	2.36537461157925e-23	44.0755402764358
FAM181A	-1.33992238518892	0.787657352232236	-10.657160372119	2.51835885498275e-24	2.3844658653076e-23	44.0669979632676
RASSF8	-1.49209321384987	3.29928835906003	-10.6550921199674	2.56555327035459e-24	2.42774044950221e-23	44.0485985414437
PPP3CC	-0.710375272971011	3.98933276231067	-10.6499748567243	2.6861306490938e-24	2.54036557904721e-23	44.0030850288515
PIK3R1	-1.08126443803891	3.89959426940019	-10.6488301680876	2.71386380062124e-24	2.56510502500714e-23	43.9929060447455
CLEC6A	-0.895138943289136	0.710452628762961	-10.6473224937317	2.75082562479159e-24	2.59853353947704e-23	43.9795003795381
POLQ	1.17754344616194	1.34247004349524	10.6438573419405	2.83768242399692e-24	2.67902868476418e-23	43.9486943938005
COA6	1.03869510411701	5.69708564003435	10.643461942865	2.84776494114822e-24	2.68699071893516e-23	43.9451796335389
RIMS4	-1.14504484560779	0.627495729973809	-10.6427481491526	2.86605656366973e-24	2.70268470515037e-23	43.9388348383813
CLDN11	-1.35793413628256	1.61270321562462	-10.6414818158465	2.8987951099705e-24	2.73197607385594e-23	43.9275793114676
TUBG1	1.04854223637342	5.66733560368772	10.640953687371	2.9125583282077e-24	2.74336057561528e-23	43.9228854222485
RCC2	0.92596017315431	6.85845466103889	10.6331109201721	3.12474875444265e-24	2.94152402967319e-23	43.853199027851
AQP9	-1.79633192930405	3.40819416782074	-10.6317842840795	3.16212978891474e-24	2.97499450983636e-23	43.8414146979981
GRHL3	1.34713447835308	1.51997976553875	10.6316282970953	3.16655415878849e-24	2.97743796984757e-23	43.8400291514324
APH1B	-0.97845954977843	3.28159375900244	-10.6300689150226	3.21112335558196e-24	3.01760409914695e-23	43.8261787681601
B3GALNT1	-1.44706580117577	3.40274489287189	-10.6268966662186	3.3037222072258e-24	3.1028330470746e-23	43.7980071606765
SIRPA	-1.3859462625983	5.09645585680778	-10.6267567680381	3.30786637173542e-24	3.10493562946018e-23	43.7967649048814
GBAP1	0.927994572535943	1.78464642579776	10.6244380265416	3.37731055303203e-24	3.16829449980754e-23	43.7761767430855
GIPC3	-1.00277600524796	2.13638348754521	-10.6230594784166	3.41928107074693e-24	3.20582192450065e-23	43.7639380106519
RAD51AP1	1.4949162575219	3.23295867283004	10.620886907766	3.48647977673973e-24	3.26694582875066e-23	43.7446521210491
C1QB	-1.89061582600706	8.58471694625456	-10.6197910114859	3.52087239955513e-24	3.29727676728453e-23	43.7349248650021
IL6	-2.18748516669614	3.18104082309651	-10.6147987020901	3.68185916407674e-24	3.44592647664578e-23	43.6906212907529
LRCH1	-0.923046372962585	3.32576101279062	-10.6147388832507	3.68383180258788e-24	3.44592647664578e-23	43.6900905214045
YDJC	1.09971823337679	5.105257174434	10.6139549688496	3.70978006213565e-24	3.46820803858293e-23	43.6831350767613
TRIM59	0.968952037188146	2.16721396526075	10.6130703559993	3.73927956983429e-24	3.4937821439478e-23	43.6752865785522
PTGDS	-2.1388294936972	6.02224819474037	-10.6127811889873	3.74897295754032e-24	3.50083176751401e-23	43.6727211145212
PPIL1	0.978757820134017	5.85380157678269	10.6110988033204	3.8058664679963e-24	3.55192406048108e-23	43.6577960700516
LOC107985210	-1.66861325646771	1.30703561556838	-10.6096827614704	3.85441696442974e-24	3.59517598370822e-23	43.645235089272
MTFP1	0.958170423315502	3.26129326643517	10.6093925878961	3.86444154835422e-24	3.60246424659222e-23	43.642661247458
MYO1B	-0.996551642617974	5.69196595872838	-10.6078157834342	3.9193695138205e-24	3.65157954417982e-23	43.6286758070442
TNNI2	-1.70086834392736	2.42626116071212	-10.605151056376	4.01396304721004e-24	3.737573020245e-23	43.6050442319342
GABARAPL1	-1.15072199878905	5.7065940123524	-10.604238324516	4.0468820717145e-24	3.76607329289479e-23	43.5969507779475
TCF4	-1.16769026264673	2.94236617919161	-10.6026672126993	4.10417567324982e-24	3.81721133536563e-23	43.5830203780013
ABCB1	-1.1003733164419	1.49558099913565	-10.6005217249264	4.1837181571365e-24	3.88897246837075e-23	43.5639994656307
CCHCR1	1.02275267573071	4.0760255985002	10.5942629749918	4.42461009566769e-24	4.11054854668786e-23	43.5085270492581
NIPSNAP1	0.997310371945887	6.19025340718089	10.5925777271141	4.49179437934512e-24	4.1705862912495e-23	43.493594163906
CLSPN	1.43043273418675	1.99692483965408	10.5919334927162	4.5177443138038e-24	4.1922917763914e-23	43.4878860620469
PPP2CB	-0.826101626087936	5.95674470911905	-10.590958992254	4.55728064236652e-24	4.22657302603087e-23	43.4792521520246
CCDC58	0.886285518317354	4.46571361812126	10.5892289177095	4.62831958429979e-24	4.29001522333134e-23	43.4639253001761
TPSAB1	-2.14262350290347	4.57460758892076	-10.5886853950661	4.65086346580321e-24	4.30846049887795e-23	43.4591105428669
PREX1	-1.25411014488814	4.44878057225204	-10.5859593528492	4.76558804579894e-24	4.41223052308487e-23	43.4349645986635
GNGT2	-1.0462484808992	2.40529853762428	-10.5857932049787	4.77267048622318e-24	4.41627856746205e-23	43.4334930777035
TPI1	1.02364443337216	9.09174821066058	10.5842437536935	4.83922477282971e-24	4.4753216613655e-23	43.41977080957
HCN3	1.14797885102885	2.36243743851874	10.57875611982	5.08243600163133e-24	4.69757768840513e-23	43.3711820449951
ATAT1	1.05478970042842	3.45886518888511	10.5785156356539	5.09336747975138e-24	4.70501264640299e-23	43.3690531314676
RUNX1T1	-0.893540940523752	1.13904876106238	-10.5773375784082	5.14725565601091e-24	4.7520980688214e-23	43.35862471636
INSIG1	-1.11560552901893	5.45490828186731	-10.5762918594151	5.1955643735129e-24	4.7939819629894e-23	43.3493684434456
RASSF2	-1.33735026513732	4.26324371183535	-10.5741724849477	5.29485760853205e-24	4.8828355818353e-23	43.3306105069556
OSTC	0.819177289025814	7.43099624150752	10.5704882348418	5.47197096821612e-24	5.04331260899783e-23	43.2980083646686
CCDC81	-0.953370156929318	0.759165348078599	-10.5680185809883	5.59397593713571e-24	5.15284555656452e-23	43.2761585427584
GART	0.825046350933389	4.78072047518198	10.5672408941829	5.6329513252867e-24	5.18581592347722e-23	43.2692788101615
LINC01785	-0.806185953213182	0.214375830309836	-10.5653108752776	5.73084717681597e-24	5.27296187161017e-23	43.2522065559411
F2RL3	-1.38902699018988	2.50974722687857	-10.5648357899096	5.75520279323019e-24	5.29238315551275e-23	43.2480044439181
MORC2	0.807248650530168	4.74412063974404	10.5614806863451	5.93015568510311e-24	5.45019102587451e-23	43.2183323087631
PPME1	0.758020561002642	4.65275930247416	10.5591391698185	6.05537380305124e-24	5.56213732360315e-23	43.1976279832843
NKD1	-1.45482405808652	1.64461058213649	-10.5562115608844	6.21563404319351e-24	5.70612713993455e-23	43.1717456272369
LOC100049716	-1.07264920815276	3.62968601702278	-10.5475773182647	6.71322254509044e-24	6.15945728447346e-23	43.0954403747276
CEACAM1	1.61392356338584	4.54632655062104	10.5471038608653	6.74162370319722e-24	6.18203479142368e-23	43.0912574069348
MAP6	-1.31200939596058	2.07070208772133	-10.545679902692	6.82776331980331e-24	6.25750299753627e-23	43.0786775859403
SLC37A4	0.777817804893467	4.10388902453432	10.5449061697285	6.87502616366863e-24	6.29727663501857e-23	43.0718425978177
CENPH	1.10939560359734	3.41403950054568	10.5404733444502	7.15213131506329e-24	6.54741459432339e-23	43.032690517469
LARGE2	1.88984587941606	4.56486987955204	10.5326285732488	7.66997348965482e-24	7.01753048927149e-23	42.963430344103
CPNE7	1.79186304137636	2.46415982097398	10.5305051639493	7.81643381015201e-24	7.14751902000152e-23	42.9446891135557
SNRNP25	0.867875519114	4.78470662683373	10.5282821370341	7.97274115271771e-24	7.28636102543663e-23	42.9250713948871
GATA5	-0.994601320423041	1.02633544126955	-10.5276274213244	8.01936492874978e-24	7.32486275302566e-23	42.9192942081724
COL11A1	2.89395446971508	2.94825564933369	10.525344826941	8.18404095258613e-24	7.47108948584823e-23	42.8991545820067
SLC2A5	1.40534475885711	1.97013140803622	10.5241795954722	8.26939581470363e-24	7.54478190372876e-23	42.8888747326773
WWTR1	-1.06964638490157	5.0354238097428	-10.5224252895823	8.39957116318468e-24	7.65926200918267e-23	42.8733994314777
PSMD4	0.812919060467966	7.28570645152974	10.5162264231257	8.8760583263661e-24	8.08922653401206e-23	42.8187312041826
LRRC4B	-1.04074382586128	1.39891145247964	-10.5084635270514	9.51077955951059e-24	8.66283694366826e-23	42.7503004528853
NSF	0.775431979672943	5.17701549710832	10.4996214976339	1.02887838106844e-23	9.36414140955821e-23	42.6723987297601
NCKAP1L	-1.40670576377312	3.83823374607867	-10.4995839048977	1.02922229300514e-23	9.36414140955821e-23	42.6720676179832
TNFRSF18	1.8587903704816	3.57961690190709	10.4990757729665	1.03388208131985e-23	9.40128823387664e-23	42.6675921389373
DDO	-1.33940224030444	2.20300071097302	-10.4932025820394	1.08928617728989e-23	9.89956400386987e-23	42.6158734300897
ATOH8	-2.25183250146858	3.47434210771927	-10.491303920627	1.10781995018274e-23	1.00623891238728e-22	42.5991582124236
MGME1	0.822471405546346	4.72179238740874	10.4876222204326	1.14465565246494e-23	1.0391177636165e-22	42.5667515288281
TCP11L2	-0.94574993088729	2.42516578379515	-10.4875047551407	1.14585070813305e-23	1.03962345707283e-22	42.5657177149104
MCC	-1.15106445209537	2.23776263589529	-10.4872109699596	1.14884501441375e-23	1.04176012854046e-22	42.5631321412136
UTP14A	0.720681285626871	4.32557285028212	10.4853005488432	1.168506753161e-23	1.05899986333474e-22	42.5463199167987
RDX	-1.05170909216513	5.55444111424012	-10.4805586263943	1.21876557533119e-23	1.10393468871716e-22	42.5045986947346
KANK4	-1.30568430635739	1.16698339011587	-10.4788483402548	1.2374144312514e-23	1.12020378651342e-22	42.4895540955507
SNHG3	1.27306684899945	4.25011139580065	10.4780994848909	1.24566883020625e-23	1.12705017147201e-22	42.4829672846226
SIGLEC16	-0.94926606516986	0.989655348342202	-10.4761917057242	1.26694556256652e-23	1.14566470266489e-22	42.4661882112151
CDC14A	-1.00154552863578	2.44038293956664	-10.4749801616407	1.28064438089093e-23	1.15740988278523e-22	42.4555336592339
LINC02035	-0.93276110759511	2.57707162941363	-10.4737363761037	1.29486073849808e-23	1.16960951961343e-22	42.4445964401988
EXOSC5	1.08461232435876	5.22102547190892	10.4731849292559	1.30121375696508e-23	1.17469685150947e-22	42.4397475785862
PABPC1L	1.75898065234178	3.97783195659021	10.4728582902473	1.30499143085471e-23	1.1774548929002e-22	42.436875529786
MYLK	-1.37518538101135	3.8143318936482	-10.471162209315	1.3247828609397e-23	1.194650620864e-22	42.4219633252681
DNAJC18	-0.745467050865706	2.32999889160873	-10.4693851710183	1.34583870952675e-23	1.21296691215367e-22	42.4063410911178
SERTAD1	-1.12184539328506	5.2078571094068	-10.4687085102176	1.35394341650463e-23	1.21959690281608e-22	42.400392928936
GNAI2	-0.84301970736699	7.01458867191682	-10.4624458123195	1.43129251205828e-23	1.28855864552429e-22	42.34535330909
NFASC	-0.998404548160194	1.16888451022693	-10.4605907974813	1.45503438117022e-23	1.30920956605018e-22	42.3290548383723
BLOC1S4	0.787551186109556	5.0043797703806	10.4586311806308	1.48053980759105e-23	1.33142362939824e-22	42.3118394509086
PIK3IP1	-1.10611931107737	5.47167333512946	-10.4581397168946	1.48700577833017e-23	1.33650078090955e-22	42.3075222474545
COLGALT2	-1.264511007142	1.01275217266736	-10.4580315628687	1.48843247250259e-23	1.33704559754298e-22	42.3065722000781
ALDOA	1.08596650023034	9.19889956871139	10.4575720506445	1.49450921317831e-23	1.3417646076441e-22	42.3025358239642
SORD	1.11386495997815	3.49562346727666	10.4555063888547	1.522131867734e-23	1.36581160708841e-22	42.284392447257
LOC729970	-1.20124288004807	3.83547263532737	-10.4486862448163	1.61698260932111e-23	1.45012281887108e-22	42.2245062257456
RAC3	1.7253198406283	4.31869484289101	10.4462320401286	1.65253110262889e-23	1.48092889181054e-22	42.2029628860216
TCTEX1D1	-1.17331849495979	1.10494556296842	-10.4461897059007	1.65315106118648e-23	1.48092889181054e-22	42.2025913006752
HEATR1	0.921137914927601	4.01854285108085	10.445640236486	1.66121868020501e-23	1.48733837329344e-22	42.1977684692049
CDH23	-0.786771186852061	0.965129212341695	-10.4437596504108	1.68912747459708e-23	1.51149545296867e-22	42.181263398243
HECW2	-1.16701886014627	2.66175686575354	-10.4405261474353	1.73820669508013e-23	1.55455971988643e-22	42.1528891044285
CCDC137	0.936767484861249	5.04629991207739	10.4302350651788	1.90402763776132e-23	1.70192706293586e-22	42.062623714871
ANO6	-0.997589841460906	5.03973027665855	-10.4257269800719	1.98152617866181e-23	1.77022856805341e-22	42.023101393407
QDPR	-0.847369851883994	4.80190496732105	-10.4253560954291	1.98803976292211e-23	1.77507440749675e-22	42.0198503711612
KLRF1	-1.29684847512923	1.64370370295842	-10.4239584500085	2.01277717230582e-23	1.79617765732329e-22	42.0075998945211
ETS1	-1.27010655942111	5.50341517532954	-10.4238104684242	2.01541417372039e-23	1.7975464674753e-22	42.006302889357
ARRDC4	-1.29080813838635	4.13238175662782	-10.422876232298	2.03214142878987e-23	1.81147399245793e-22	41.9981149367423
CORO1C	-0.964200131919426	6.05793231559684	-10.4149612143112	2.1795019772229e-23	1.94177062432187e-22	41.9287651971588
PODXL2	2.43872681001761	5.27655533133063	10.4090463446297	2.29650587021758e-23	2.04489416148609e-22	41.8769638050687
ARHGAP11A	1.38232162502708	2.84820956221108	10.4076725924708	2.32456068091433e-23	2.0687447457946e-22	41.8649355980635
SLFN13	1.38076371451496	3.69870780579173	10.4046725556591	2.38701589774237e-23	2.12316725184017e-22	41.8386718442135
LOC105370333	1.33026759101254	3.92990980862747	10.4042326142423	2.39631365355806e-23	2.13027446725197e-22	41.8348208216857
ATAD3B	1.16787373362214	3.33268432607856	10.4017368688508	2.44974350238647e-23	2.17658508022833e-22	41.8129764451848
MRPL15	1.01532029654289	6.8431312771497	10.4007478098355	2.47124337784374e-23	2.19449105405797e-22	41.8043205515828
CADM1	-1.84223412240249	4.56843381543282	-10.3974298114064	2.54474656108429e-23	2.25853187433925e-22	41.7752867125398
FAT4	-1.25619183277087	1.92376516167301	-10.3972005905463	2.54990387354682e-23	2.26187717035631e-22	41.773281170215
PIAS3	0.96921714709274	5.15745701885	10.395234699908	2.5945633235841e-23	2.30023989977165e-22	41.7560820698732
HVCN1	-0.971782421452209	3.09560444498164	-10.3926214338105	2.65513357645638e-23	2.35265914237937e-22	41.7332226787058
CD244	-1.03351786899568	1.6279871994744	-10.3925126095869	2.65768612213855e-23	2.35364105218738e-22	41.7322708303948
ITGA11	1.88750458240978	2.98651029170979	10.3916647246518	2.67765744637602e-23	2.37003954854412e-22	41.7248549037537
PLXNB3	1.96865004344503	2.7026820506604	10.3900613282494	2.71583243944414e-23	2.40252386540403e-22	41.7108321145262
TRUB2	0.699491189901062	4.27859825387411	10.3885560045622	2.75216398490585e-23	2.43334303494524e-22	41.6976683836801
MEST	1.20740368951122	5.3110307579786	10.3874163718949	2.77998998502009e-23	2.45661262504894e-22	41.6877034089968
AVL9	0.906492450973592	4.03179741500381	10.3846654754977	2.84831370456886e-23	2.51562448866935e-22	41.6636525858796
SIK2	-0.967214409691498	4.26754182863052	-10.3830085432311	2.89026846571252e-23	2.55129602647809e-22	41.6491682878878
NVL	0.711497112752816	4.17737336761523	10.3796148334635	2.97812430150467e-23	2.62742476951914e-22	41.619506647888
ADAM28	1.55928432046343	3.13734194011757	10.3794203959013	2.98323740600941e-23	2.63051155470364e-22	41.6178074291295
NAXE	1.00060054340839	7.42173487432521	10.3785344075576	3.00664669780203e-23	2.64971919635933e-22	41.6100649209334
FAR2	-1.27668686278206	2.44901721074709	-10.3781401473883	3.01712225093199e-23	2.65751389615874e-22	41.6066196907179
SULF1	2.03018201939828	5.04927059228129	10.3773568219749	3.03804295237701e-23	2.67449540297047e-22	41.5997748916272
LYPD1	1.81092480250317	2.13546170957962	10.3765562192463	3.05957389481525e-23	2.69199549762497e-22	41.5927794863363
FUT3	1.76982633352847	4.34154797802716	10.3721639852973	3.18041937823374e-23	2.79681239980134e-22	41.5544081502054
CNR1	-1.43694744050051	1.67918599352046	-10.3718297544882	3.189806882484e-23	2.80326834824707e-22	41.5514887056333
SULT1A1	-1.25254223084908	3.11954197380741	-10.3717801854016	3.1912014642518e-23	2.80326834824707e-22	41.5510557342713
GALNT14	2.15683221890845	2.98177030835502	10.3712120140585	3.2072297490949e-23	2.81583021344297e-22	41.5460930262002
PDPN	-1.6899597711418	4.41647732956145	-10.3682412964143	3.29234495668452e-23	2.88900167308423e-22	41.5201482420713
KCTD13	0.850104981522054	3.55009299621362	10.3668016259074	3.33439644046712e-23	2.92432669523207e-22	41.5075766996032
WDHD1	1.23096237036459	2.83753643360697	10.3657557479408	3.36527954884307e-23	2.94982411233985e-22	41.4984445960086
CD81	-0.916049720127007	7.77212952413949	-10.3634138953979	3.43546424527058e-23	3.00972526218732e-22	41.4779989532821
EMP1	-1.51378216563631	5.66514871237847	-10.3602236843226	3.53341739041655e-23	3.09387621584297e-22	41.4501517709946
HMGN1	0.713255151717541	6.47358937549448	10.3577060990539	3.61267105476047e-23	3.16157222542008e-22	41.4281800494948
PARD6B	-1.11999544258496	3.68523515179983	-10.353891209909	3.736138927139e-23	3.26786815983521e-22	41.3948933404146
HCK	-1.55610139248534	4.98769833110034	-10.3490928395564	3.8974002693234e-23	3.40708891569876e-22	41.3530372265162
APBB2	-1.02192105889106	3.35109249578267	-10.3482789175436	3.92543145130226e-23	3.42975364605739e-22	41.3459387161343
PHKG2	0.736584987941458	3.88700803674435	10.3477628383014	3.94330861739534e-23	3.44352700538355e-22	41.341437999345
CLNS1A	0.682793211525728	5.52718708505728	10.3468621478913	3.97470266670705e-23	3.46908301842482e-22	41.3335834648939
MAP3K8	-1.05000764613925	4.11567024937524	-10.3422091301553	4.14088075869307e-23	3.6121869359156e-22	41.2930139619505
ZCCHC24	-1.03576488561418	4.22531464782181	-10.3406931838086	4.19649682596017e-23	3.65874348737405e-22	41.2797991805343
FBXL19	1.05559628965372	4.11531757598066	10.3387997662587	4.26700377335618e-23	3.71822601533898e-22	41.26329578004
RPGR	-0.876747306095796	2.38209830797096	-10.3340494753221	4.44911311635042e-23	3.87484223575254e-22	41.2219004353634
FAP	1.53112182718468	2.93782194768071	10.3328159715418	4.49764981271883e-23	3.91492003320425e-22	41.2111534786346
LONRF1	-0.8860650994038	3.32755788363725	-10.3327582046733	4.49993569941182e-23	3.91492003320425e-22	41.2106502037983
ANKRD66	-1.28341472839212	0.717749191798897	-10.3322458949962	4.52025878326674e-23	3.93050250124501e-22	41.2061869587993
EMILIN2	-1.20542894840961	3.9400240321365	-10.3284994938785	4.67167197316295e-23	4.05999438947682e-22	41.1735529071422
PKDCC	-1.58017174260204	3.28885861641387	-10.3279385383668	4.69477259505483e-23	4.0778954923464e-22	41.1686672501253
ARHGAP29	-1.25357056102645	3.46358400487398	-10.3277259569931	4.70355647128651e-23	4.08160163158188e-22	41.1668158145777
LNX2	-1.0213304096888	4.66080280201553	-10.3277140485439	4.70404901142116e-23	4.08160163158188e-22	41.1667121010615
PXDC1	-1.1722568262645	5.44210658598287	-10.3264466190526	4.756764362025e-23	4.12514503880774e-22	41.1556742257096
DIAPH2	-0.985958900000669	3.1695617317306	-10.3242666877666	4.84880794822185e-23	4.20273008065293e-22	41.1366916693121
BRI3BP	0.98318145968311	3.78835021763089	10.3238644682554	4.86598309893464e-23	4.21537451340457e-22	41.1331894952167
PIK3R5	-1.16628855857578	2.77012557121949	-10.3236818134167	4.87380255712058e-23	4.21990503019553e-22	41.1315991283106
RORA	-1.07340011547084	2.15716212875637	-10.3222820034088	4.93414398573185e-23	4.26988190374406e-22	41.1194116914386
HLA-V	-1.30713119431539	1.23567279881442	-10.3152888036712	5.24688627487135e-23	4.53811103232636e-22	41.0585424485041
CCL24	-1.95347360018792	2.40090407980465	-10.313844635775	5.31388152079297e-23	4.59259692980321e-22	41.0459758534864
NOL10	0.689553066544717	4.76852927617609	10.313809569792	5.31551875397904e-23	4.59259692980321e-22	41.0456707377934
RTKN	0.855344783732864	4.5607495878477	10.308744601708	5.55733895967631e-23	4.79898454414019e-22	41.0016069915782
DENND2C	-0.759151523844513	1.23779576827062	-10.3013968548965	5.92768172991543e-23	5.1160791201786e-22	40.9377101957576
ZSCAN2	0.729777182824999	2.4095793020812	10.2992292595692	6.04154011748798e-23	5.21158794147521e-22	40.918866540652
PRR11	1.58258552123595	3.32980759838182	10.2965145446851	6.18720352916542e-23	5.33441701099209e-22	40.8952704350039
SELE	-1.48166638639539	1.38258952164308	-10.2943482605514	6.30593608822535e-23	5.43390949537981e-22	40.8764443210081
P3H1	0.864929700789832	4.19942996306846	10.2915962238731	6.46003991295774e-23	5.56376059099611e-22	40.8525316511515
LINC02289	-0.815557373211933	0.652073659223052	-10.2896882208903	6.56906938843528e-23	5.65467436262826e-22	40.8359554423838
RAB8B	-1.05449418618762	4.39778068806505	-10.2884015969267	6.64362035783368e-23	5.71582860247623e-22	40.8247787995254
NXPE3	-0.996541892913258	2.84257910765468	-10.2841296596506	6.89722435762499e-23	5.9308850083113e-22	40.7876762459187
EVI2B	-1.38406191204547	5.1963758558173	-10.2840026037709	6.90491238547977e-23	5.93436431020004e-22	40.7865729049861
ALG1L2	0.795474125859323	1.16288522475792	10.2805815081005	7.11514792191955e-23	6.11182579797992e-22	40.7568679728958
CNN1	-1.58091221764068	3.6650113490599	-10.277851581149	7.28745680333392e-23	6.25653891519105e-22	40.7331692549946
ADCY9	-1.24107467249258	3.75784780763925	-10.2765233464721	7.37278444580345e-23	6.32646248258911e-22	40.721640310366
MRPL58	0.773254508690122	5.96288302528632	10.2761187799871	7.39897083818359e-23	6.34559104253693e-22	40.7181289176373
BEST1	-0.658055988957012	1.22370870369481	-10.2736086095588	7.56352254895934e-23	6.48330352105694e-22	40.6963442843411
RDM1	0.95851239760154	1.01234242558772	10.2733018341703	7.58388036353353e-23	6.49733598968343e-22	40.6936821711512
IL18R1	-1.20114074100371	2.14351708311842	-10.2724499656272	7.64069654764988e-23	6.54257226715474e-22	40.6862901755597
KLF10	-1.01117901421581	5.86419030186342	-10.2696809116079	7.82831585844643e-23	6.69970624545087e-22	40.6622649337195
DDX11	1.19308889644258	3.13347490759699	10.2656146876122	8.11214296688896e-23	6.93896953519452e-22	40.6269931059858
STAC3	-0.96731169207586	2.93709296050257	-10.2615743848558	8.40427339463127e-23	7.18508053334295e-22	40.5919556722425
XPO5	0.911122617059593	4.39928818797193	10.261136583194	8.43654858338129e-23	7.20889140882004e-22	40.5881596354771
PALB2	0.686195430414015	3.43532487716095	10.2563048400131	8.80102450053587e-23	7.51638858680462e-22	40.5462725753906
RHPN1	1.56592313172581	4.33455836445803	10.2538058208426	8.99562308135099e-23	7.67855830857069e-22	40.5246135704547
DUSP26	-0.923075176380916	0.952853124609638	-10.2519028750543	9.1466640897317e-23	7.80339745247005e-22	40.5081231788454
CCDC102B	-0.95347270421702	2.28975512466295	-10.2517431206534	9.15945808454914e-23	7.81022341641696e-22	40.5067388884112
SLC25A13	0.924796709247216	4.81383545275986	10.2455701978062	9.66765955506879e-23	8.23925274319278e-22	40.4532612052276
ZNF217	1.12942241846195	5.2829499157034	10.2390171386462	1.02378010354001e-22	8.72059424317012e-22	40.3965146517435
DNAJB11	0.755093129766846	5.38164281273643	10.233657168626	1.07288524726307e-22	9.13409880049726e-22	40.3501183730305
DPY30	0.746395322765513	5.627643548199	10.2329547010078	1.07949174893025e-22	9.1833215525702e-22	40.3440390086789
C2CD4D	1.2201197338268	1.76818820844974	10.2329226592594	1.07979405306686e-22	9.1833215525702e-22	40.3437617167097
ETF1	-0.689059960792637	6.34133292735377	-10.2323924821791	1.08480832658783e-22	9.22115372026533e-22	40.3391736070958
RHOV	2.47393024297968	4.32077004238877	10.230515838134	1.10274350974733e-22	9.36872027702435e-22	40.3229346019759
LPAR2	0.879370936134906	4.24764361866195	10.2285442430736	1.12190319029133e-22	9.52653073777862e-22	40.3058761842875
SPART	-0.850382435273169	4.48458072623061	-10.2221073884054	1.18678523294232e-22	1.00722215472891e-21	40.2501997743642
C16orf86	-0.837955010146702	1.85917537670782	-10.2204108520775	1.20449730903716e-22	1.02172220982616e-21	40.235529401717
VSTM4	-1.27867159443928	2.83250431917898	-10.2167392098576	1.24373305016416e-22	1.05445525767039e-21	40.2037855669638
ABCA12	1.7266114259155	1.68576007200876	10.2145145438887	1.26812055393847e-22	1.07457225306435e-21	40.184555664023
CHI3L2	-2.06058041290337	3.59172442335982	-10.2133891344265	1.28063782161806e-22	1.0846150365523e-21	40.1748287845832
LOC105372233	1.4236077194211	2.84230522399279	10.212294317858	1.29293246785941e-22	1.09445893837762e-21	40.1653670307662
TMSB15A	-1.55367652754852	1.62248698928706	-10.2122136242129	1.29384326817143e-22	1.0946612697224e-21	40.1646696783541
CPXM1	1.74878558729907	3.6764516009027	10.209033451095	1.33024989263795e-22	1.12487919047926e-21	40.1371897428252
NMRAL1	0.742314391246596	5.25871433582942	10.2075390951367	1.34770660997242e-22	1.13904975153012e-21	40.1242790324334
DNAJC22	1.74997589441208	2.17658134714246	10.2059893634013	1.36605036729359e-22	1.15395493701654e-21	40.1108912778107
RFWD3	0.842461518532607	4.223736516218	10.2033568752966	1.39778007535624e-22	1.18014644186165e-21	40.0881530832078
CYP2U1	-0.924029502457014	2.59061412945886	-10.2016455753122	1.41879775435902e-22	1.19727133129364e-21	40.0733738586412
CABLES2	1.0398204385535	3.66834067487919	10.1984691425496	1.45864452783574e-22	1.23025945036664e-21	40.045945927089
MID1IP1	-1.12285067150233	5.87733474134846	-10.1980363617364	1.46415882041588e-22	1.23427149398224e-21	40.0422094001088
MNX1	1.19622285204232	1.20661811880722	10.1972961285308	1.47363852361368e-22	1.24162046237254e-21	40.0358186568464
EIF3B	0.872176650479599	6.22506043091093	10.1972306652517	1.47447979653982e-22	1.24168724985097e-21	40.0352535004213
CRELD2	0.935988804465443	4.92282863607803	10.196484184501	1.48410664020095e-22	1.24914864163608e-21	40.0288091738726
SLC17A9	1.70738773845201	3.31237921013359	10.1925769919517	1.535521891195e-22	1.29175680005279e-21	39.9950839365337
TTPA	-0.824318259738319	0.530067130680374	-10.1904900553128	1.56370441494716e-22	1.31478655529226e-21	39.9770740529035
IDH2	1.02383322914195	7.12698827939879	10.190409198145	1.56480659938004e-22	1.3150347363021e-21	39.9763763217255
FAM216B	-2.29797427033244	1.827612233743	-10.1895834812271	1.57610638573529e-22	1.32384812142044e-21	39.9692512804116
C7	-2.56260825568314	5.00647510676744	-10.1888749298052	1.58586731494143e-22	1.33136053049823e-21	39.9631375695311
EPRS	0.837439807269802	6.51180197048486	10.1884338438697	1.59197393957951e-22	1.33579893642884e-21	39.9593318240867
HDAC1	0.722421695071849	6.59192215397755	10.1861405004335	1.62410225278254e-22	1.36205590371032e-21	39.9395464080056
EHD2	-1.43754929323563	6.83206372760024	-10.1813386720364	1.69347176009446e-22	1.41950217750716e-21	39.8981294914607
C11orf91	-0.675168905244492	0.521874316101095	-10.1772084587083	1.7554856994137e-22	1.47072696513863e-21	39.8625162597028
ZP3	1.39671095775331	2.6539567245106	10.1757081741797	1.77856564846297e-22	1.48929739166003e-21	39.8495823706478
MAGI1	-1.05399463016763	3.03535651531821	-10.1697936225084	1.87252410643297e-22	1.56716899405882e-21	39.7986061738536
REPS2	-1.13241894903278	2.66912358665464	-10.1674851390778	1.91051871890115e-22	1.59814694684262e-21	39.7787154581645
MTFR1	1.02757002276623	4.50919806622688	10.1661065724656	1.9335719317858e-22	1.61660105841199e-21	39.7668387333532
C4orf3	-0.647331505175278	6.90648077528306	-10.1642275232913	1.96543966517372e-22	1.64240201764132e-21	39.7506520179748
ENTPD8	1.77756295036165	1.86400755547237	10.1628551668966	1.98904295601242e-22	1.66127396044195e-21	39.738831426152
TCTE1	-1.28731116917208	0.787589916789489	-10.1572581541876	2.08825473479891e-22	1.74324338645227e-21	39.6906338632269
WDR62	1.26894547257614	1.98700635735338	10.1568983974091	2.09479711645737e-22	1.74780947325514e-21	39.6875365206223
WNT9A	-1.3026348673732	2.92609992155303	-10.1567501125863	2.09749967618098e-22	1.74916874223997e-21	39.6862598777914
IGFBP3	1.90747511882897	7.09895353084251	10.1555760569606	2.11901988607364e-22	1.76621120427468e-21	39.6761524249814
TYMSOS	1.09578096817911	1.49936565049428	10.1554150759968	2.12198766561209e-22	1.76778062429187e-21	39.6747666021201
MB	2.1239957119083	2.944584655012	10.1548936966266	2.13162794435687e-22	1.77490431033701e-21	39.6702783536202
LRCH2	-1.3033009303234	1.82959228392968	-10.1548328713241	2.13275542818842e-22	1.77493614414353e-21	39.6697547547868
PRELP	-1.81103864225735	5.18497390084808	-10.1535901950427	2.15592019375944e-22	1.79329859914804e-21	39.659057975956
CXCL16	-1.1344333355631	7.24518453010469	-10.1533147853485	2.16108781640663e-22	1.79667989634419e-21	39.6566874121446
TNFAIP8L3	-1.15784646085244	2.69997389610708	-10.1462708547963	2.2975150450988e-22	1.90912838653161e-21	39.596072626025
MAGI2	-0.826145929573125	1.69103773363596	-10.1451962991452	2.31906523836313e-22	1.92605341789639e-21	39.5868283788379
SNORD99	1.66534637885494	3.87242225739737	10.1420425956943	2.3834777309329e-22	1.97854149900925e-21	39.559701458039
NMU	2.40169256482086	2.82748854726833	10.1386153259031	2.45549177244741e-22	2.0372830158875e-21	39.5302280841236
EIPR1	0.673302614314394	3.98130679355286	10.1378543305774	2.47177248792526e-22	2.04974721072479e-21	39.5236847198372
GORAB	0.768330558149625	3.77641103970102	10.1376070208565	2.47708645263485e-22	2.05310904098092e-21	39.52155831839
CES1	-2.73554704355731	5.646633004621	-10.1363062833472	2.505222675076e-22	2.07537384292646e-21	39.5103750011515
SKIV2L	0.755572931026376	5.16880988633365	10.1274966817373	2.70431138973813e-22	2.23916433413531e-21	39.4346592288001
THEMIS2	-1.1389626188337	4.99063095977288	-10.1254437977275	2.7529151516507e-22	2.27825050259767e-21	39.4170219225834
TPST2	-0.708124461428107	4.19899227258225	-10.123830569095	2.79171706688118e-22	2.30918932004207e-21	39.4031636541376
LOC105375800	1.01314431311865	1.29257941489853	10.1234045722192	2.80205354182712e-22	2.31656329092202e-21	39.3995044303032
WASIR2	1.04874101033394	1.12546287379571	10.1227180828221	2.81879062493631e-22	2.32921872380006e-21	39.3936078561856
ITPKA	2.56174465033226	2.93089736326086	10.1223883074219	2.82686601096993e-22	2.33470763551724e-21	39.3907753622586
PARD3B	-1.06359628092736	2.51838743500754	-10.1216345624151	2.84540966493721e-22	2.34883234499249e-21	39.3843015667711
NSUN2	0.921106943384513	5.71363683574561	10.120875225227	2.86421294169484e-22	2.36315695619835e-21	39.3777800807643
C9orf24	-2.36520354930378	2.21582845984993	-10.1159346634559	2.98960176287777e-22	2.46536238492375e-21	39.3353569270301
ANO7	0.820820522718205	1.3231101710708	10.11566803938	2.99652132841846e-22	2.46981866699944e-21	39.3330679151759
TMTC4	0.977593244074151	3.73955011634776	10.1142011887233	3.03487497292643e-22	2.50016621252963e-21	39.320475511908
DNAJC12	2.61274773074608	3.77529145856256	10.1117577263984	3.09984844385774e-22	2.55240173788084e-21	39.299502065106
CLDN12	1.00108238590312	4.91175882641273	10.1105788164846	3.13168827838487e-22	2.57731618668088e-21	39.2893841620206
COL13A1	-1.1822560439303	2.02758669825411	-10.1046705640665	3.29621203660336e-22	2.71134654903845e-21	39.2386894441348
TMEM164	-1.00338024569262	4.9171797819137	-10.1044720252115	3.30188709503232e-22	2.71464430946275e-21	39.2369862756733
NFAM1	-1.3180015405673	3.17677915441573	-10.1042620407962	3.30789986418949e-22	2.71821625249459e-21	39.2351849467227
NOP16	0.829854873575955	4.1873669323586	10.103618995268	3.32638072059051e-22	2.73202489123096e-21	39.2296688116605
CELF2	-1.37439781536887	4.52334417183643	-10.0999715659406	3.43316147325396e-22	2.81774813483149e-21	39.1983852872084
C11orf21	-0.97915089008009	1.29312896026678	-10.0999362575141	3.43421159605728e-22	2.81774813483149e-21	39.1980824899921
PODXL	-1.10717589587863	5.16547044004763	-10.0992411259809	3.45495082020825e-22	2.83333787696494e-21	39.192121347023
P2RX1	-1.06284888421272	1.90485311575226	-10.0981229610905	3.48857225328039e-22	2.85947106977887e-21	39.1825330567328
RNASEH2A	1.10623180433383	4.84093431131497	10.0967665899926	3.52979217157476e-22	2.89180308877882e-21	39.1709031377584
MICALL2	1.26429419505606	3.94294731033461	10.0954250710312	3.57103601560115e-22	2.92412220473471e-21	39.1594016385497
GCSH	0.794138568262098	2.76131768298973	10.0953552924176	3.57319433302665e-22	2.92441997271066e-21	39.1588034215185
FHDC1	-1.1634024269457	3.57729210158701	-10.0896743102729	3.75332469685339e-22	3.07013339544874e-21	39.1101096475121
SEC14L4	-1.66980157322958	2.3257464554954	-10.089622690676	3.75500206022052e-22	3.07013339544874e-21	39.1096672848792
B4GALT1-AS1	-0.731112017721461	1.69204640242049	-10.087649870761	3.81966871251063e-22	3.1214394017232e-21	39.0927620651436
PRMT3	0.728562351008348	3.30853625849976	10.0871782450646	3.83529096553131e-22	3.13263490142019e-21	39.0887210166243
HPGDS	-1.60317946732964	2.62006987143833	-10.0816468127871	4.02331621978223e-22	3.2845660221118e-21	39.041335691576
TNFRSF25	1.48346157725482	3.22425400446271	10.0759686395575	4.22584301432399e-22	3.44817786271454e-21	38.9927122058129
LOC107985579	-1.13886635797144	0.728619455374918	-10.0721362320926	4.3682208271454e-22	3.56257048940612e-21	38.9599052617358
LAMB2	-1.03837121546466	6.32873735504809	-10.0715567085753	4.39016104912521e-22	3.57867305130041e-21	38.9549450681514
[truncated: 14,296 more rows]
