# Supplementary material for: Single-cell RNA sequencing analysis to explore immune cell heterogeneity and novel biomarkers for the prognosis of lung adenocarcinoma
Source: Front Genet. 2022 Aug 15;13:975542. doi: 10.3389/fgene.2022.975542 (PMC9486955; doi:10.3389/fgene.2022.975542)
Supplement: Supplementary file 11 [file Table7.XLS]

	p.value	HR	Low 95%CI	High 95%CI
NAPSA	0.00617391836504928	0.928023783532563	0.879711093185462	0.978989749559209
SCGB3A1	0.00792315934354391	0.941287084239869	0.900172447814113	0.984279597879627
CTSH	0.00960557693327777	0.86424293385474	0.773891648785898	0.965142665500565
C16orf89	0.00424162467819179	0.921176334496968	0.870770014745785	0.974500528115913
SFTA3	0.00639378976006952	0.892517596013569	0.822473948212238	0.968526311289659
CCL20	0.000205704468706831	1.13798512471953	1.06290706451705	1.21836629684208
CP	0.00899924580832537	1.10964710827206	1.02631486719543	1.19974555982154
TMEM125	0.00761065977042594	0.84154863095861	0.741410859518726	0.955211390790834
HLA-DRB5	0.00404133968394059	0.887368974972216	0.817945743538031	0.962684510511948
RHOV	0.000132368372874219	1.17184536802337	1.08032130696403	1.27112328314334
CYP4B1	0.000887797647391308	0.902814149607495	0.849994832963566	0.958915698216298
BASP1	0.00728817193831376	1.15238099518652	1.03897668776751	1.27816338297306
ACSL4	0.00847472496672329	1.23039989697942	1.05440076150008	1.43577656785186
GNG7	0.000959605584527061	0.762645546355221	0.649345018666131	0.8957152402127
CCDC50	0.00534478649578315	1.3689868593645	1.09754914949436	1.70755452908518
SPATS2	0.000717803549724943	1.47954810449729	1.17911056852229	1.85653716620058
