# Supplementary material for: Single-cell RNA sequencing analysis to explore immune cell heterogeneity and novel biomarkers for the prognosis of lung adenocarcinoma
Source: Front Genet. 2022 Aug 15;13:975542. doi: 10.3389/fgene.2022.975542 (PMC9486955; doi:10.3389/fgene.2022.975542)
Supplement: Supplementary file 12 [file Table8.XLS]

TCGA-05-4249	TCGA-05-4250	TCGA-05-4382	TCGA-05-4384	TCGA-05-4389	TCGA-05-4390	TCGA-05-4396	TCGA-05-4397	TCGA-05-4398	TCGA-05-4402	TCGA-05-4403	TCGA-05-4405	TCGA-05-4415	TCGA-05-4417	TCGA-05-4418	TCGA-05-4420	TCGA-05-4422	TCGA-05-4424	TCGA-05-4425	TCGA-05-4426	TCGA-05-4427	TCGA-05-4430	TCGA-05-4432	TCGA-05-4433	TCGA-05-4434	TCGA-05-5420	TCGA-05-5423	TCGA-05-5425	TCGA-05-5428	TCGA-05-5429	TCGA-05-5715	TCGA-35-3615	TCGA-35-4122	TCGA-35-4123	TCGA-35-5375	TCGA-38-4625	TCGA-38-4626	TCGA-38-4627	TCGA-38-4628	TCGA-38-4629	TCGA-38-4630	TCGA-38-4632	TCGA-38-7271	TCGA-38-A44F	TCGA-44-2655	TCGA-44-2656	TCGA-44-2657	TCGA-44-2659	TCGA-44-2661	TCGA-44-2662
KEGG_GLYCOLYSIS_GLUCONEOGENESIS	0.322517624281083	0.328294064627949	0.333134650324189	0.365456216512294	0.385127059288452	0.327118145081763	0.347514047536439	0.329734879831862	0.333409302635141	0.365334161720855	0.349053729988478	0.304991116115474	0.303389263821387	0.313722753520683	0.333159523642462	0.313692723554287	0.362614704068507	0.371379134559102	0.371538588704322	0.327509120063328	0.317469412700159	0.317698045015734	0.337292587712914	0.357710592017379	0.38324122301565	0.316426189481166	0.329480217307679	0.329740908686918	0.321836101733713	0.374414822005363	0.346796019054165	0.304795504695216	0.345074249248525	0.324654152840832	0.35920013692795	0.323736384334911	0.347513994517605	0.353595515271795	0.318811037460252	0.352868972272565	0.320860686885829	0.319168606239407	0.305744488663417	0.350039659637081	0.348556381141797	0.347810083933094	0.343294079419693	0.300843261653108	0.336243546627595
KEGG_CITRATE_CYCLE_TCA_CYCLE	0.402880616434454	0.387979933653091	0.409477024125196	0.430931894753316	0.416336589208717	0.392301479738615	0.420278676032296	0.47696038995623	0.387651454879914	0.40604797303249	0.384583806414261	0.388984332573461	0.401370095774066	0.40935735005435	0.453712304671636	0.406659218272031	0.414600558480728	0.421178340499938	0.391533685328384	0.413303933631162	0.394534046964074	0.39391256489848	0.418594399815953	0.37342000538217	0.408155669885762	0.395219206194018	0.39590958045642	0.436253254039624	0.389526359474555	0.410307492595996	0.405807670744386	0.420519494224407	0.390535426074309	0.389578641348199	0.381664774898409	0.404701521631556	0.397494811786181	0.377522516431432	0.400126283696642	0.418837405337595	0.398750800012841	0.422401040464171	0.379182579222209	0.321138443344583	0.425786592001622	0.436975988727064	0.381503160398409	0.408347011791381	0.369727057690099
KEGG_PENTOSE_PHOSPHATE_PATHWAY	0.392804429703262	0.424616122370449	0.441858111423454	0.399537848965012	0.433440705930547	0.38744685741274	0.38214925711504	0.423275543077521	0.439101766372648	0.426238137931261	0.412992437870984	0.386466806572928	0.437131589728958	0.381218447139865	0.413687186894215	0.394305672618024	0.394768492813185	0.432366472631528	0.398793893065519	0.433840113206502	0.410051272694104	0.379416349414766	0.409127329317895	0.435574360515936	0.441954099513015	0.374220938864597	0.387318206891899	0.404383707750307	0.449073615815666	0.430922868083078	0.400348414793266	0.359325065071271	0.434570304078291	0.423317927123068	0.409342397350204	0.424994272393246	0.386264328564025	0.41445787358645	0.407398089764373	0.434842961547319	0.4043724457126	0.400802159178906	0.381944018423403	0.390579802114534	0.408579901709405	0.402537358365856	0.391632462662683	0.380732885644041	0.38305632359862
KEGG_PENTOSE_AND_GLUCURONATE_INTERCONVERSIONS	0.0243763565294043	0.0267969143093563	-0.00970210852134549	0.0129383859611898	0.147356769873365	0.0840263270236315	0.140565077796627	0.0792222415283097	0.0697620173729039	0.037500416264853	0.110559713890383	-0.0136462548332052	-0.0472667568624901	-0.00285546006323072	0.0537153659175313	0.032522625675863	0.1750736371433	0.0689416323633232	0.0281184730922131	0.0811706644186235	-0.0286936489035779	-0.00523029735314214	0.0144694033820379	0.146182907557383	0.0724740054071461	0.0764935680163497	0.0528414979498304	0.104001754688556	0.160356648532918	0.188121884370218	0.185194168308627	0.0314131125536191	0.101937830369498	0.0237591578830107	0.137022576596733	0.0433234986331347	0.0148518364056547	0.087048194190317	0.0565671811748027	0.0576714460192662	0.101003653631021	0.0304120601168622	0.0598830528725994	0.145795244158849	0.081622558680909	-0.011887419559772	0.0643039654971265	-0.00971077745167825	0.0404287407896437
KEGG_FRUCTOSE_AND_MANNOSE_METABOLISM	0.294391283636094	0.26837385286418	0.285191468475707	0.29059304695749	0.30676696661676	0.297870252870996	0.250569002628696	0.297366680436338	0.325793301629932	0.285768700315154	0.325422848475295	0.232566813000121	0.237089914857232	0.238410745025942	0.293613448075561	0.249279459477773	0.291908071391036	0.278721506057236	0.313342286727853	0.311775242522601	0.251592327981929	0.239737174506994	0.289034846892714	0.311931642263547	0.306830861069204	0.278773932394519	0.270077020783252	0.262219073169047	0.340860540570021	0.359811179250842	0.28469123277639	0.269913441807766	0.311788055146225	0.282982388015622	0.307242698578337	0.297903783276404	0.274310804100588	0.289398666565784	0.267178656096347	0.318139044347152	0.269209764557849	0.273625943406368	0.236181564680146	0.284908918170201	0.278153411974453	0.275273915659862	0.25378156878707	0.250258982433365	0.250854292833783
KEGG_GALACTOSE_METABOLISM	0.330292407132374	0.39090677881119	0.416553376088527	0.357878376897097	0.400417437599746	0.396128652376216	0.284841157338683	0.379554880185025	0.426967413969455	0.392464826940251	0.389191346035677	0.329039989510618	0.381048031744746	0.338471298595049	0.405705985558348	0.382004469784847	0.326274903955738	0.380833932125551	0.375584485798906	0.417990213567595	0.351138873464456	0.347567767434276	0.364897877242616	0.383781848642625	0.415724808312353	0.360490332844208	0.356147638980009	0.389050587396611	0.385224395034309	0.355440216322184	0.377997154819766	0.296708038209452	0.407586197863617	0.408371672742512	0.331359423480632	0.409918397101084	0.413059104965633	0.379808278110907	0.369022013397705	0.441786703275876	0.369513347545334	0.398129313440929	0.337577877642575	0.357901178813325	0.347061007345847	0.404242468465978	0.371018409427764	0.316517651401139	0.363597409133047
KEGG_ASCORBATE_AND_ALDARATE_METABOLISM	0.0127187372173795	0.00168933801137384	-0.0673022082107967	0.0259200160809881	0.107136627146769	0.0494948271278841	0.175934132903404	0.0697356406495912	-0.0339489535473844	0.0213742684035407	0.0959913594189896	-0.0360606898483455	0.0183508637519812	0.000196044705117356	0.0423464109603854	-0.0473114393459751	0.187152380933555	0.0725885075592057	0.0294738978651328	0.00147724386363983	-0.0187573018068271	-0.00994872867272485	0.0199089904839966	0.115557820031369	0.0800676607637471	0.0262797357740722	-0.000294981996550911	0.0381916122914805	0.0544304604237053	0.199351802397133	0.168036213750524	0.0333195978508616	0.0426612432143369	-0.033016277630845	0.0554729293750503	-0.0053061148267849	-0.0182859350430287	0.10423212718385	-0.00505298653266636	-0.00950612852518853	0.107358863996058	-0.0420398666635926	0.0392752736389092	0.159762513079243	0.0995633303277275	0.0212648727087089	0.00990394337202746	-0.0353054379072922	-0.0348615281705252
KEGG_FATTY_ACID_METABOLISM	0.271673757043162	0.231742152696265	0.208616484461019	0.303491964372845	0.324377764997911	0.227700391688002	0.331912717830943	0.281297572999356	0.195605295352688	0.276112777957191	0.284696936854804	0.219932177937095	0.237444034928311	0.237136379030811	0.284845559344924	0.260530982311277	0.340661184183925	0.32156680385702	0.310013048572017	0.241498040169521	0.217738996553762	0.23714802089729	0.296806001183422	0.262956547561674	0.281130340816654	0.314644525734821	0.317509997385902	0.298213860406933	0.277372370591225	0.327939681889807	0.262627640448018	0.317309342305949	0.258269167779807	0.212541956951334	0.328736565952012	0.269465048785636	0.320410953202658	0.254832682503495	0.284800477047343	0.239217122441698	0.21377194825813	0.256907285048352	0.244554206045292	0.265109927499439	0.330956690597339	0.273645942096635	0.267953503717419	0.268037864202787	0.301789976997384
KEGG_STEROID_BIOSYNTHESIS	0.295557618285533	0.277541844708137	0.330468337318909	0.288639006540018	0.393575992676787	0.333750739209531	0.350324654737287	0.346406097405528	0.352621803909167	0.354583554952487	0.331568576389063	0.341894091242491	0.382104245848236	0.305239191825243	0.262162695980424	0.332384430666796	0.28331969956625	0.363227417050425	0.375427171961043	0.316254118028469	0.30945249512405	0.311634240958994	0.400218596837243	0.322469024357105	0.316207745123885	0.41590903879075	0.378799352591668	0.335633812120782	0.369442252408148	0.414131274082088	0.418176950730983	0.264575877662766	0.327629113442006	0.326915949009797	0.310705518201705	0.296631176709876	0.384322938787715	0.309793042462071	0.384239231322938	0.377189207886442	0.330992828196378	0.40027234197657	0.298103413239425	0.248336372852055	0.349346628935548	0.354154975404807	0.335067492927376	0.319730118590611	0.307211764971619
KEGG_PRIMARY_BILE_ACID_BIOSYNTHESIS	0.0321980249141448	0.0243812059772828	0.0549576149502076	0.104899074428197	0.216613744419548	-0.0138233114770677	0.0691473160679477	0.0283379548950632	0.048803866495488	0.0739372523510829	0.076981906525182	0.13576952114948	0.0333919387579338	0.0384586910376895	0.0459835834713061	0.026718887021632	0.115866604142788	0.0384435145309183	0.0776430764849147	0.130969240963837	0.0657150488453424	0.0938702041894362	-0.0184310581834035	0.059492492226265	0.0470066441067249	0.208789010466692	0.244772854197473	0.0839897019847274	0.137645159821483	0.0962635229275296	0.0701608236787057	0.155649380046711	0.143019917855791	0.0602074426837882	0.100734804505734	0.163336078646366	0.153208373502354	0.159130319375033	0.109775227965988	0.102595314211104	-0.113870015184828	0.135403003717868	0.161319479076996	0.0922769988204278	0.191586270830816	0.177520145969514	0.0986175961207304	0.161908801642061	0.153070021460136
KEGG_STEROID_HORMONE_BIOSYNTHESIS	-0.112469225530224	-0.164808207483925	-0.138653356285314	-0.0728202830313514	0.0212700514880075	-0.0578214691365719	0.00588655724324637	-0.10994191010315	-0.166764781181547	-0.078813871665925	0.0549135747705287	-0.139160690401676	-0.20288918097492	-0.110271532612356	0.00672446276237082	-0.162162259481527	0.0207753538894826	-0.0926023336806513	-0.0854569611600507	-0.102798151180452	-0.19493092290379	-0.0880642120859633	-0.109210736714134	-0.0137494706301687	2.7646908575449e-05	-0.000104217456940859	-0.0900318438454779	-0.0335169905757057	-0.00306199915200307	0.0833191947276904	0.0293521476888577	-0.0376991728028978	-0.0687739560018913	-0.162640010429302	-0.00107033229503315	-0.131727102804022	-0.105316918432026	-0.028570356928986	-0.117023573957162	-0.13470439221457	-0.205025771390203	-0.108851164445889	-0.0642659467837774	0.0114679868399899	0.00373656263564664	-0.107938118726059	-0.0922896011239613	-0.113556101148595	-0.078856230880146
KEGG_OXIDATIVE_PHOSPHORYLATION	0.402019411615273	0.417230484131709	0.430529612820145	0.418284684136264	0.450487809269336	0.43474571068883	0.418117727923229	0.467605073271253	0.419554318494477	0.425710296939584	0.441609844038815	0.385889465944433	0.420456406089995	0.432228261688984	0.48138495774856	0.456662065822972	0.454588911950889	0.411466176617286	0.423357066935933	0.414819968997195	0.385558364192825	0.447415284664355	0.443750606070038	0.396357346330628	0.417378137811727	0.478713533319419	0.4679724379973	0.464454591576157	0.491628748854274	0.451933915894067	0.449277607716144	0.459873120622367	0.476484174211598	0.455328435403959	0.482036935971319	0.440718440799463	0.43012640063089	0.43177046283075	0.4740188012993	0.444410534748192	0.421225557186976	0.465950064511867	0.413519809952149	0.429449755093694	0.452271555889974	0.430605116707475	0.430527105907881	0.420683276774611	0.451733957983712
KEGG_PURINE_METABOLISM	0.18291540322309	0.205020551785713	0.16152141747245	0.172298621887379	0.201180334325351	0.214801036297471	0.175216946189255	0.215008491252395	0.180053108066374	0.179584681837465	0.173730885843875	0.165429878876326	0.249853283030982	0.181906993182887	0.212650759102769	0.209849634253389	0.193764798749635	0.182335221328058	0.185171399674556	0.190786880025289	0.169303940886152	0.180587156238321	0.182863702608287	0.167080838273725	0.196215527589266	0.211485859551753	0.191356264213872	0.210841150365136	0.216085259480848	0.198071879098905	0.181456272539588	0.205909892583537	0.218296974418182	0.216957829082716	0.223281541704746	0.227951310247648	0.168168125424928	0.191619289037151	0.212367164418829	0.206046475375489	0.205909971271956	0.209630424349747	0.177618836543989	0.148438588558685	0.195374134732497	0.193760779645172	0.174237916410753	0.177845139418803	0.18204576300776
KEGG_PYRIMIDINE_METABOLISM	0.245001265572341	0.310528542683776	0.250428809615994	0.229988045179709	0.309378853091672	0.298138882695788	0.240091893667817	0.323545788790255	0.284304016174775	0.268965275739679	0.261585726119125	0.229490724739538	0.337911537195108	0.246173512316325	0.311466462320849	0.30214332593354	0.265447086713352	0.254853022237493	0.264943019506807	0.290730440791881	0.260968918761779	0.265441306327348	0.267878522623254	0.248447168761975	0.283138703729512	0.312608607409139	0.270518940914684	0.296067349930467	0.325643331318027	0.289545910246176	0.257180524018481	0.277316479968219	0.325391646232682	0.324893210272152	0.318430909465829	0.352004857712122	0.224426096681018	0.250085792866981	0.300682151103692	0.314437618894786	0.298626606893419	0.324598148918018	0.231322608847413	0.219799904356923	0.270665624099087	0.282363293137843	0.244270034539633	0.241534724661333	0.264455764575487
KEGG_ALANINE_ASPARTATE_AND_GLUTAMATE_METABOLISM	0.182824982199403	0.182877420414338	0.166034522596739	0.151945224895592	0.200869088226886	0.217869889046031	0.260008054914196	0.206805519781987	0.204964745791746	0.176183214859554	0.16508711664542	0.162715620583737	0.223794803730751	0.222252926937663	0.256563306588145	0.154111649060611	0.267815437705875	0.194324988654814	0.199682817801777	0.150961816547492	0.154000695447671	0.160699411844006	0.18768002920154	0.164902970732615	0.191049241665385	0.272503546158239	0.200189011437154	0.268818770536461	0.173993899347811	0.144604299208638	0.177395712116773	0.165717906358525	0.186659349398723	0.179686425852577	0.160115090452937	0.223061259821399	0.15164542136718	0.164797059412021	0.173219178770752	0.185219951537062	0.18414581223745	0.182684456050665	0.146170587007254	0.125973760031762	0.160767576690274	0.212762088008738	0.174667166929788	0.140471783685441	0.150218253746725
KEGG_GLYCINE_SERINE_AND_THREONINE_METABOLISM	-0.0386142121025499	0.0119687513770024	0.0147525848475737	0.0468508333926254	0.0410573821989904	0.0353015564478671	0.0403396904991692	0.118107885523881	0.0475238475515444	0.0661778667939681	0.0656586639432473	0.0193560741585574	0.0640561220265766	0.0289940845045851	0.0417285691301408	0.157752896822099	0.104701772298026	0.108061247191902	0.000995826859930489	0.0238591771297542	-0.0260461664353693	0.0859222198239049	0.0476664968466362	0.0367128994496989	0.0596990799140332	0.0857707835516091	0.0932150646055405	0.06809555100173	0.0601537062082085	0.0471339324148611	0.00948076955219128	0.0572724477036873	0.0858294548252958	-0.0192797996586069	0.0939704708537945	0.126643633362523	0.0751069509659193	0.0466322535285799	0.0883652911203539	0.0571114391796158	0.0645887699062547	0.0699052762725078	0.0346462795334903	0.0299081593939323	0.0682346603783331	0.0583137192461343	0.0683322655952365	0.0751046203122288	0.0528811180601113
KEGG_CYSTEINE_AND_METHIONINE_METABOLISM	0.258760777958382	0.259422249421974	0.206128911832846	0.228057362876112	0.277537272847427	0.263740228222489	0.240902519791829	0.303472837826926	0.260932564003604	0.246603478876053	0.234488918888186	0.226388300880685	0.350574865628164	0.259188424489477	0.266104762394672	0.25063978048029	0.278505966537545	0.259957279825765	0.273172520558463	0.2107998040782	0.22306069513818	0.238218906098514	0.271370225850371	0.242084104664923	0.245426515371489	0.299230616939725	0.255576368644633	0.279483634293444	0.259301758993306	0.222837650177592	0.258581769543948	0.273557459462437	0.263220466563944	0.246633012161362	0.254173121063765	0.327333454594215	0.268870714541282	0.236106720297597	0.245470410057747	0.247025840485756	0.296601416487615	0.272913797655733	0.245383386440592	0.216760070410481	0.240447690992438	0.286722959743166	0.238295407965797	0.260527379943799	0.254132248505831
KEGG_VALINE_LEUCINE_AND_ISOLEUCINE_DEGRADATION	0.245470362264181	0.206163536792158	0.218467071262733	0.297913671595055	0.267042800178166	0.235514603141321	0.320978805953505	0.282231909329803	0.195389227653013	0.279941931326413	0.275809118950342	0.234188846554135	0.249089832734603	0.238872657293969	0.271873131203782	0.234539248495949	0.352492896974777	0.289782884145114	0.275566624502785	0.234043088807476	0.211121711704457	0.223341859288047	0.236679510781233	0.251893504688914	0.249441491010585	0.296864402267752	0.340284336471498	0.288267466487941	0.286472524990603	0.285909501198349	0.258482510797513	0.298583559962634	0.222873533511324	0.213828669888844	0.308289985273718	0.244287162899611	0.297841887468641	0.225346910980399	0.284720904215676	0.235780163092203	0.238286833099808	0.234670657871775	0.233024333195928	0.190109830752218	0.313405835133159	0.269388012141097	0.251245193273946	0.250673187485117	0.257399357594838
KEGG_LYSINE_DEGRADATION	0.186321446902804	0.179039442873678	0.168558243376039	0.198880071745172	0.199629654663389	0.202433785198307	0.230032712088421	0.266440686798893	0.160548603755294	0.198709545271791	0.145002317978397	0.18354824897521	0.275633889317099	0.178006231749786	0.17831134690362	0.215710522744102	0.240966439163735	0.240270884885255	0.181154828452299	0.197033517313161	0.22315658838223	0.171953954893222	0.201353339542795	0.185338700027651	0.180518674491078	0.137929680915033	0.162114621934097	0.184136034220678	0.159705107761486	0.150488300699869	0.189133953412568	0.175100094902116	0.169806898895213	0.136491840482696	0.173967934753983	0.219080722609888	0.195204830694774	0.143698263008456	0.167378542482223	0.174472184632414	0.257115831026212	0.149708727892672	0.165625382565783	0.126123548927956	0.183770828835199	0.186924443318846	0.139586832214628	0.19086650696841	0.131796036860405
KEGG_ARGININE_AND_PROLINE_METABOLISM	0.223473686811891	0.264985510134032	0.221790583092944	0.260813860686875	0.283380990342533	0.293247773063977	0.283197945769884	0.253039535309715	0.252495275370151	0.245128045819186	0.271485222173369	0.265831080407356	0.237391262957429	0.282093329619937	0.292366139895855	0.290000771660571	0.3022064828249	0.266521216468652	0.25536941763547	0.24603540932705	0.218644661360816	0.248222960285591	0.275399872485165	0.245860807419945	0.240698541781269	0.272309625157133	0.270677154251735	0.27359562007175	0.272446937185179	0.271012112783429	0.248999625760468	0.260956027869307	0.268785900624111	0.230905263716715	0.273714302003234	0.262786724656631	0.230887633787259	0.271334635898488	0.287663187172442	0.258166355131833	0.222930232557318	0.263086879753584	0.232446984461458	0.231826270569504	0.312250006576526	0.25356886390043	0.252557955390748	0.211152486698737	0.240348491185313
KEGG_HISTIDINE_METABOLISM	0.0621360688149966	0.1160186401	0.0472545585044501	0.222390295175368	0.233900430289258	0.148137907764491	0.239597886336073	0.125782282772825	0.02852744701209	0.138004177557443	0.167507185971889	0.0556623154559927	0.0669881769776694	0.149651134388055	0.164243045632538	0.137927672217359	0.297644010545347	0.122085802505317	0.168347509461029	0.123766044195876	0.0394356628511471	0.0793036908130855	0.101849350793852	0.183147562129095	0.136543242253661	0.193862582210481	0.128777312411698	0.161950597157073	0.0949172431905697	0.218741823366156	0.0818433399615843	0.177798802986473	0.104702598974541	0.0241990175441533	0.10796507268166	0.0920016907766342	0.117856890795629	0.173974445954186	0.0830780718386374	0.0590543729082478	0.0222630843269102	0.0964427328878412	0.0827597929653589	0.184921279176502	0.24559917594188	0.104628751788561	0.163488907122173	0.0376453310802371	0.163913449774151
KEGG_TYROSINE_METABOLISM	0.0110259264867272	0.0643369876542467	0.0496953190647111	0.170505387999543	0.193704557270769	0.0597863543466015	0.196075250150108	0.0785507164122383	0.0263826861960415	0.099732742716856	0.104231512298111	0.00888038096512377	-0.0110057584770237	0.0796551555413607	0.109807711901953	0.0575582876981729	0.20950480347287	0.0807888267639952	0.11619423216323	0.0602394773038258	-0.0189341853497771	0.066273999128988	0.0313977114892071	0.108573130946097	0.138469143809274	0.126432388250271	0.0809612842727022	0.105818179923149	0.0529937910445408	0.150459847262342	0.0923754909227065	0.143506531415607	0.0677865504667552	-0.000611965574943424	0.154773935223734	0.0874372099805078	0.10001523393504	0.122676692550858	0.041518734453359	0.0518010453965565	0.0325581037565625	0.0601337125915166	0.0860428410108905	0.12185155536789	0.18056103740786	0.0926755876721868	0.134544258056262	0.0375863094879602	0.155881946980761
KEGG_PHENYLALANINE_METABOLISM	0.111498649211551	0.174610587248678	0.177488701774958	0.283423582670805	0.302622230576897	0.194930925166566	0.253178728851323	0.181036758801297	0.152299427970921	0.23091606763431	0.207142460583948	0.135315765856036	0.0794338645020169	0.226408389827474	0.217926507267876	0.161992009924538	0.2865237724551	0.194786223239431	0.216753157423599	0.190133851155184	0.101674869514295	0.183010083227972	0.161078439959854	0.226444169719189	0.235477003684574	0.235031557864528	0.161268896620643	0.15660504889452	0.0924339807110218	0.201587600219393	0.160451882925668	0.214782663833975	0.157259293436801	0.0981595048020657	0.16784942196914	0.18448309199683	0.207940032673382	0.234997666699425	0.120767518582668	0.177535508835169	0.126857900778672	0.178566573231445	0.196402213426157	0.23319610445741	0.279717230304269	0.198684841353129	0.235140733543711	0.128615964166594	0.213336852556191
KEGG_TRYPTOPHAN_METABOLISM	0.133005728095513	0.176816813969955	0.151435386786522	0.198567345945942	0.224178431950114	0.175532306687977	0.216412781776781	0.203681623446626	0.0969750560148605	0.171634664645809	0.182502298838283	0.090108499305719	0.142128888758482	0.178388082577363	0.205372980089427	0.125466682681603	0.260219901990009	0.209006413367536	0.220374610412758	0.149128129137082	0.0983763855419377	0.160092743143339	0.161958886341988	0.190105251767807	0.191072145858314	0.266959043255061	0.201564611345901	0.215657496596503	0.144555461443259	0.200496615616378	0.15503809766526	0.176730782167414	0.228605399629	0.117560025336916	0.19533113730626	0.184576410155445	0.214565695201399	0.217968285043511	0.14437351250817	0.160984903061362	0.151098561503073	0.145961699713133	0.206706519102319	0.181404933575948	0.242916147558226	0.200770227804527	0.189776861547731	0.16665842936059	0.200548389169098
KEGG_BETA_ALANINE_METABOLISM	0.248045382592148	0.244765771356138	0.224061346584611	0.290142333995489	0.256847103792152	0.22763114464439	0.269173462282227	0.243507190805843	0.213540471786121	0.294089821486067	0.266292409439612	0.297317482686322	0.244131564043535	0.264855824779287	0.253109093684597	0.252867350061334	0.281063525328243	0.325994926061285	0.270100836856727	0.240591349270645	0.266535022263041	0.259379780359294	0.254187766949275	0.244264896795423	0.246786908242258	0.238735806977322	0.301047514427772	0.242557813617911	0.245503849843734	0.272001227218876	0.260950880637787	0.276324206255152	0.246832142814826	0.203360508600643	0.278724213503826	0.280282014140601	0.28327068978731	0.286653121554315	0.297675539501077	0.24254459556979	0.246214581523761	0.22465582860038	0.260074464135721	0.247510986182023	0.300001675117762	0.268547164784523	0.249081853226023	0.243326088546421	0.262837129699489
KEGG_SELENOAMINO_ACID_METABOLISM	0.284300058857465	0.273528296479986	0.259149277631217	0.267448668449914	0.323356521853878	0.255342344032553	0.243156766400615	0.271879796369166	0.266618839887408	0.331567308478871	0.298077803847054	0.251591002418333	0.285376872286127	0.275849467493683	0.288213951467948	0.306163147073669	0.329762212821533	0.288965545700616	0.32198157866719	0.273582610061126	0.22945679462714	0.242358354935523	0.265437860927904	0.280278704999166	0.287009840626775	0.302961889790659	0.291635540418885	0.305852095112996	0.309536012829369	0.304321632934982	0.298166482910018	0.260692685339112	0.266533206091989	0.248741814574667	0.276474074582741	0.288537208235155	0.291426087282003	0.244320130451842	0.33045618564414	0.214188140321776	0.2358109515558	0.297419822486702	0.251201356076486	0.303494924916107	0.3317297554215	0.279347256458708	0.325579403333998	0.298785776109273	0.318083851222442
KEGG_GLUTATHIONE_METABOLISM	0.32201477166497	0.281912454730649	0.352259335932937	0.358264217342267	0.407594951131441	0.312862536185463	0.293987144786946	0.370947645992135	0.300948335377142	0.372499597853529	0.356420684448165	0.28282306409366	0.332291365307346	0.331197809828404	0.381151722711628	0.357593163718174	0.37910426426669	0.368322093509919	0.344955013955783	0.327337295485515	0.250347061059266	0.305773340745688	0.322019519851433	0.324298481684244	0.373365042919916	0.368392801056597	0.330585789993333	0.354360251630173	0.391901915473811	0.343354064954653	0.322992295888364	0.358945706309976	0.33188999303285	0.336603371660533	0.428736451171932	0.315967385441494	0.3262965668576	0.354156176254589	0.355020776153281	0.318002830359932	0.309769240380047	0.351369931312617	0.297084433248028	0.365955385446596	0.40045955267862	0.311299932114733	0.356885215456444	0.269314960404783	0.388930899818017
KEGG_STARCH_AND_SUCROSE_METABOLISM	0.0674780814229898	0.0912186631285254	0.119057592534819	0.0731996067814586	0.121419710089206	0.112074683046456	0.128609645173884	0.0621619015038502	0.102250462516553	0.134530341425823	0.120122365511403	0.0661096572338951	0.124553857862077	0.0780540104072104	0.096435997690485	0.0277829760851346	0.0975226987409783	0.121215891746791	0.10890577588991	0.137439535602978	0.116594703726329	0.0468145610282702	0.0719662279785356	0.121973760240164	0.140461702428616	0.0779032588957673	0.0609982347412972	0.105572929969282	0.106155114089676	0.160254814267866	0.18445239253267	0.036579262518717	0.108262570350257	0.100918592067608	0.133854358168575	0.0719397830268966	0.10425331230437	0.154165704565135	0.0624189544367792	0.119822290358922	0.13370344110168	0.0889962696638231	0.0962930734510477	0.144996830887954	0.0966775757470947	0.0980840099339008	0.0631430093013719	0.0488921151286068	0.0642299944809338
KEGG_N_GLYCAN_BIOSYNTHESIS	0.31487345124805	0.298994517668223	0.325426244424496	0.309629695853139	0.339265045966229	0.353805994196286	0.340369764259444	0.364827667706919	0.294825554633883	0.323358548202285	0.319016968843718	0.310553593248621	0.288493287249515	0.333275995414952	0.315634591844421	0.357333044087577	0.318313665823406	0.327014861469605	0.301634448054632	0.30898081020023	0.296536793296462	0.332949118060706	0.338802857698506	0.318215752073269	0.300852461582849	0.328599778584877	0.29437327490656	0.325874319356586	0.308322977058486	0.307169872652381	0.335440664026413	0.317433196171135	0.314500935902113	0.313477273370916	0.326455708803661	0.302797512571659	0.308467494630708	0.329303027371019	0.310945458669804	0.32026816570315	0.338626109894983	0.335904108383408	0.320994036983423	0.288953037871887	0.327625087171374	0.321174349601323	0.327272250019208	0.31122902308752	0.315278617322826
KEGG_OTHER_GLYCAN_DEGRADATION	0.358737703373214	0.334640930490436	0.401455267657482	0.384398908637905	0.417768335293557	0.35911176224573	0.403568017107812	0.405717050870368	0.320735359668113	0.399285613935029	0.381840981625466	0.336008880142529	0.350944674133627	0.351034018479379	0.397948172554645	0.422952032337685	0.452355051172138	0.356732946383485	0.376989268369092	0.381328683426037	0.342694170133048	0.340241656592895	0.38197188746113	0.388191365993168	0.344517661991977	0.393725380824538	0.376509551298253	0.400672870266387	0.359757538487542	0.360692286449583	0.392333475060887	0.391385286449439	0.343120858126442	0.318870511284855	0.337707374227317	0.391550347909218	0.409241368384728	0.377842272355256	0.386408668722488	0.368543119417251	0.326099557772758	0.323348119482896	0.338076823139297	0.375079285551417	0.387761520260217	0.397218326454267	0.405490265793944	0.390003674988499	0.411629987131977
KEGG_O_GLYCAN_BIOSYNTHESIS	0.198277719187721	0.128844068210114	0.133366267175027	0.117887644577643	0.102554241536141	0.18272541130344	0.169266556655831	0.0783364019058041	0.109559509627036	0.177245891857467	0.261335525877495	0.172374927271781	0.0568184063991103	0.177883661997709	0.0500901587916853	0.159793120017242	0.09971606546803	0.156950366307662	0.247488489214461	0.149372121589036	0.114617214954353	0.155292327769965	0.0915242629511611	0.261793556511201	0.142352798009831	0.0493471764869422	0.156379528434215	0.0793921674297361	0.0661061925102747	0.219842100779913	0.274349971547495	0.129419602052031	0.104258477069286	0.0558107583086293	0.131921904019505	0.0812366333285947	0.144962843365375	0.204048768661494	0.213105066260548	0.151028525984792	0.0986585831383185	0.120522368262382	0.108719660290256	0.150406359026554	0.106674971901631	0.118802505232678	0.126478203188115	0.107342751710965	0.153512845902429
KEGG_AMINO_SUGAR_AND_NUCLEOTIDE_SUGAR_METABOLISM	0.281781436750672	0.305376637582072	0.332825447417267	0.287387914792822	0.317737361769795	0.278611843991502	0.287727876228688	0.337782072848645	0.317091466616164	0.30172083246698	0.335571284634662	0.250688803617297	0.291607048463603	0.305908908201717	0.338774734816915	0.276827086466259	0.29321238739863	0.315521767060179	0.317731070197924	0.28697975101456	0.278706329039004	0.272985912074976	0.291257840821291	0.330190741379466	0.337386524351562	0.383660247912685	0.343479347290251	0.346168491584861	0.343733371695304	0.296232978279285	0.353500951447039	0.316744028661999	0.362565585986204	0.332070658806019	0.295704263801453	0.329673852546835	0.332632071622164	0.306321531386533	0.329535858515687	0.357380278693076	0.243036890054186	0.355069501532892	0.265502148276035	0.275643676672155	0.307781467963967	0.313229276319377	0.308954786319771	0.283048646312547	0.319595304790642
KEGG_GLYCOSAMINOGLYCAN_DEGRADATION	0.180705713272883	0.210618469664984	0.246744896704251	0.232583908483947	0.253159150968465	0.199732535415871	0.286048160489301	0.264005550324209	0.176287109530254	0.221200151770016	0.271763722452861	0.210698569297796	0.281946717526382	0.196706382497365	0.283467291482816	0.226902730088187	0.253051550655452	0.221654245614767	0.259474601404611	0.269914824713038	0.203983913301503	0.220961377716121	0.202738007603799	0.261658561256083	0.222156345187307	0.226461784921778	0.187159725314935	0.257763292251968	0.18080893700593	0.207060709469165	0.255816611364515	0.233911414291214	0.213226267746926	0.181344588886197	0.193187743167339	0.260469205419273	0.282165564668822	0.276879087850657	0.231627482478071	0.275914052826047	0.121204987346715	0.194069376338605	0.245593770067447	0.228194403456951	0.282383744165848	0.227638137101324	0.236695668200242	0.230837426858571	0.220649667346912
KEGG_GLYCOSAMINOGLYCAN_BIOSYNTHESIS_CHONDROITIN_SULFATE	0.13430282489137	0.15157671440466	0.154743388226298	0.115113778241834	0.101337171313163	0.171221058709249	0.143738662711696	0.150866912397617	0.174057422325225	0.16276288487285	0.139967935002582	0.179003880024494	0.144278080894198	0.18357035296263	0.129365512670487	0.134648873860128	0.12534670043332	0.146755211702132	0.161157872756316	0.19837536851138	0.115637640469823	0.182756187245018	0.15622443314882	0.123141841629222	0.153902945070615	0.105726868384386	0.0880890335940478	0.101834062519244	0.111015922087156	0.0402997789991133	0.140154732125703	0.112539467691639	0.154151482818658	0.135773671557828	0.119960930437096	0.153984611409808	0.201179910010752	0.25938658573768	0.142461022003782	0.23105522445219	0.125374782892267	0.170075421589583	0.192455843755646	0.10930057340754	0.137208769963579	0.133620257086613	0.177241035709526	0.152784133840905	0.114526162449934
KEGG_GLYCOSAMINOGLYCAN_BIOSYNTHESIS_KERATAN_SULFATE	0.262236656178559	0.214241972180586	0.234136644353425	0.188534351387882	0.222311749172067	0.245595703454498	0.186170484536988	0.249996485541855	0.206685064330055	0.246506263565708	0.281656595259097	0.237028000192682	0.169117027712739	0.269153176374266	0.154267618676047	0.255313332380851	0.172571985536616	0.277824052458043	0.272401517069561	0.229967202986941	0.160025732941025	0.296125952687	0.280447652227686	0.258974505918508	0.210000186064774	0.178810186188672	0.218489927681907	0.191121508961892	0.203436262688952	0.272330973984777	0.259018382366361	0.167228107332968	0.222337036051611	0.171193067222086	0.290069092092636	0.159779311522341	0.235708473524212	0.282372768504896	0.22588392371491	0.244749347517846	0.194670973768575	0.216644755140591	0.239072526366381	0.253828146752207	0.158350119391595	0.192334007352645	0.249657219607186	0.194308810934996	0.230768899633706
KEGG_GLYCOSAMINOGLYCAN_BIOSYNTHESIS_HEPARAN_SULFATE	0.141511808676019	0.109314901661609	0.124896956762313	0.120531770377048	0.103367286986985	0.133225721475838	0.0713119926848743	0.0706443856609561	0.0740984957595151	0.147942861591125	0.13884556957002	0.162825292788028	0.0501152206321601	0.139217449365835	0.0511763039496072	0.110182134514515	0.00801774180921261	0.142092249856697	0.133716199198634	0.129175585708643	0.0510845761202738	0.170209879557611	0.174104009419589	0.101879919655431	0.112273063482376	0.0210473357570691	0.0812777055387216	0.0999858959121092	0.067120964571697	0.0742714117929747	0.155110354110028	0.11594421289563	0.0968883868030036	0.0797180988108119	0.167622759239877	0.0672992085539072	0.1046628121534	0.214033174424445	0.114100812722688	0.15500629512789	0.109247681202874	0.106484241470866	0.117009459720245	0.0537114980109319	0.109804505353169	0.0878488753713414	0.116141214998101	0.127637666479493	0.0710183302068526
KEGG_GLYCEROLIPID_METABOLISM	0.167974337770802	0.157791776190842	0.134853437620774	0.202269211996323	0.246896330906008	0.166556729371613	0.192215744239582	0.181521048815639	0.145823200710862	0.155668282890337	0.194999274862611	0.145898215687817	0.154177863987593	0.160537328671297	0.144278635616856	0.154471621892367	0.214259288265391	0.184862337397175	0.167225309142272	0.156200744930617	0.157652727464286	0.17268194766152	0.217183004276516	0.204083549794791	0.161231628236012	0.137642786963068	0.154563572074606	0.169916874537198	0.164522810808524	0.17451573440198	0.179074477328068	0.200448286237452	0.15801074539653	0.117639292753077	0.129538437012717	0.175523271564421	0.183935904155405	0.161079033917327	0.194765734706879	0.189535760101308	0.120688537467744	0.155971981673836	0.167371337623952	0.161240502401396	0.214470624589239	0.166387531491363	0.146844666056234	0.145494862752096	0.156858818119104
KEGG_INOSITOL_PHOSPHATE_METABOLISM	0.179770316173277	0.1651804444133	0.128011742620911	0.172210199217961	0.136699221969807	0.113585129347134	0.181860263272052	0.130834039509985	0.124945474506538	0.135798261416553	0.186891990762385	0.168033978878185	0.155791908824986	0.179437057544275	0.116107700742065	0.11333946646672	0.160948402792461	0.170260624898344	0.131402741511935	0.11575715017143	0.177398131704155	0.138437245433497	0.145489529362665	0.222941954625499	0.122176775289547	0.0862881428496927	0.104400267112879	0.140233418123101	0.0802508967742795	0.150695859485682	0.128647337565216	0.103084247392785	0.0981673178728741	0.123997074988263	0.0672532343731835	0.108602620474917	0.166486962999086	0.134774295403712	0.109668052652834	0.138500083776723	0.144345857621091	0.104993172511815	0.160117657963681	0.136390886562016	0.151798329688457	0.164364339471815	0.157192647627065	0.141561735842366	0.110199184885592
KEGG_GLYCOSYLPHOSPHATIDYLINOSITOL_GPI_ANCHOR_BIOSYNTHESIS	0.14046580951969	0.177715068196616	0.190013179222162	0.203961350528275	0.20233390036836	0.18032736495307	0.210730941166667	0.250001751200615	0.19478503847928	0.182455557758236	0.166522743401363	0.140727073668118	0.21055805297748	0.16015684928899	0.204706699576461	0.224763086033366	0.187506227321483	0.170312043094442	0.152738592468119	0.178692447772247	0.19303945304	0.160225149265389	0.221221314229051	0.165866356245829	0.13822282374983	0.195393772802423	0.210251128120096	0.218112371654641	0.184519572165171	0.205449746025913	0.163461332681532	0.229175309529188	0.176758833766239	0.160487513870416	0.199864547475368	0.196719977378584	0.160548461657154	0.151305979232366	0.219330364338986	0.208359174983176	0.194712956348769	0.227184084970379	0.150704993855825	0.136139805992062	0.217340297397406	0.167932913478573	0.163156592644717	0.153916989481362	0.1661006361152
KEGG_GLYCEROPHOSPHOLIPID_METABOLISM	0.140377525948991	0.111836311386989	0.123558047814255	0.176651758128553	0.181495689405508	0.155896373386479	0.175097631278748	0.136758957637085	0.127881668284765	0.134682551437432	0.170433757661956	0.143902844596101	0.114060220256219	0.139726469392352	0.122932538057598	0.118542901925106	0.175055630671324	0.151892200890055	0.147293796845186	0.109735928558666	0.112512279723876	0.135831895454313	0.157777478288348	0.193324160158317	0.142754535763467	0.142237270135818	0.138518502066934	0.148526786346237	0.136754768139694	0.142144539359873	0.150693160012759	0.149207850121627	0.122666762186107	0.108891158480949	0.120116955699985	0.135237864578375	0.179429675843147	0.117600024394206	0.157506312867637	0.130622383651511	0.0978886280353067	0.128188270158973	0.147463040193538	0.152795208809205	0.176523586232454	0.125055700825235	0.144961573994327	0.14060791707657	0.148747616544328
KEGG_ETHER_LIPID_METABOLISM	0.124976556618534	0.122389697388787	0.146978704108838	0.180502704998883	0.185758939532322	0.174436541227249	0.205245439852489	0.105229530513226	0.106940375823161	0.147827913435142	0.209904455343649	0.141232174641516	0.102014094970526	0.192921210008912	0.143769699805662	0.10819378604595	0.243168496976287	0.164170764265089	0.217859141116266	0.0542577088832664	0.0742249102043056	0.151456494787399	0.167733738992001	0.199801812789204	0.174419755083575	0.250941376917746	0.183304248802186	0.209195815243807	0.0871324861693657	0.12680692003018	0.201559646016833	0.197633417246507	0.14800223712451	0.087517861970698	0.123224202745905	0.146725584604792	0.236971025967991	0.172397579612774	0.125933687175329	0.130691182128443	0.0445901533517398	0.120032534247448	0.21559547156256	0.198989358550377	0.215385797275564	0.149925296585223	0.17962683822252	0.12430371246593	0.201427155377334
KEGG_ARACHIDONIC_ACID_METABOLISM	0.0938191041481927	0.0173395124925763	0.0832781937093458	0.152151441890353	0.154773336072459	0.118669346276168	0.112649626466125	0.0485324061765909	0.0293999479781897	0.101754068181288	0.169301321901753	0.107636817097191	0.00671016380587651	0.135424086234331	0.138477026058446	0.0735024639487787	0.189718992454165	0.0954357555905147	0.159465081538475	0.0182836815016313	-0.00931647436277524	0.102733848205613	0.0805151547716642	0.145718640282082	0.157003715936762	0.184136380421533	0.145442722049654	0.142531879475086	0.11104670403487	0.135344937944367	0.1402425574424	0.139793476448927	0.124310277498094	0.0284635561118702	0.083859752228355	0.0496696315956058	0.15029897935403	0.131862352462681	0.102627405528256	0.0403130275689409	-0.0265023758820631	0.0549681788026237	0.132946343326015	0.184174675502791	0.205449964351719	0.0772656369942133	0.143686058698222	0.0530538947566201	0.179316738970337
KEGG_LINOLEIC_ACID_METABOLISM	-0.20511246705992	-0.263017311421733	-0.238912972008695	-0.102152965120983	-0.106076947810809	-0.158624547393955	0.0364643140399535	-0.203904007518249	-0.185391059948295	-0.167908479430285	-0.00205804315316541	-0.208056644576813	-0.24905270877317	-0.163224463053144	-0.107614777957755	-0.231911464965966	0.0774441633468938	-0.213283064730234	-0.106581346656562	-0.294955017286043	-0.296850770156556	-0.187378485964334	-0.230403656524612	-0.00312479436516623	-0.102117194052359	-0.0479907383083137	-0.102775114916099	-0.0991449960088567	-0.188547472561694	-0.0454882384282353	-0.0886183344384918	-0.0660101812952056	-0.136652403573412	-0.310097996439584	-0.220849223788425	-0.170425712407096	-0.082104799128873	-0.158660226440571	-0.230635973053487	-0.294791143298636	-0.231983900368912	-0.249266840191659	-0.131930747374796	0.0212178535423	-0.0242162526145702	-0.197580727852391	-0.162494086044188	-0.220460241145897	-0.134669353414224
KEGG_ALPHA_LINOLENIC_ACID_METABOLISM	-0.0105644817393617	-0.105998938597816	-0.018085532360968	0.0718743136683243	-0.0117013469430551	0.0847122977234876	0.154209666782722	-0.0347787312477069	-0.0621923039270602	0.0224529394186906	0.0149644778156065	1.86505402317434e-05	-0.0389182872486444	0.0510832053011349	-0.0637138968917362	-0.0528489101046998	0.19567970616401	0.00542439823800589	0.126971055734458	-0.149477524023925	-0.102657331718375	0.00196555527874716	0.0123642623933245	0.0571556002728848	0.0341982309781226	0.173566985538589	0.118040900656079	0.0385813862099427	-0.0679273242651905	-0.0641591126829927	0.0630258649290599	0.0616723502335576	-0.0288444403949211	-0.113294691541432	-0.150864201856685	-0.0291210116443426	0.181739781641753	-0.000999061078655393	-0.0175236132676029	-0.066996715350914	-0.00208642461468924	-0.0439906434024802	0.0969073441759929	0.0041157733860765	0.128513410967103	0.0138524193842814	0.0214084211792748	-0.0105168718210781	0.0444195431986914
KEGG_SPHINGOLIPID_METABOLISM	0.287109432389772	0.274060536462291	0.294543709298758	0.266111697918758	0.347704829553786	0.32654312533503	0.306530044305631	0.295981087621057	0.249737159749424	0.294260045530738	0.35632977343888	0.266601439887735	0.262249269260918	0.293697868747005	0.25845396921024	0.291753310351564	0.300820890532832	0.270167747921414	0.319859798506545	0.269760669430433	0.269569278033781	0.296295341433601	0.329126896658764	0.32425926959323	0.274839438426006	0.255209631985896	0.247387258756645	0.297403395760041	0.244356017769323	0.345238786196536	0.339405141507146	0.257994419073045	0.285399131218107	0.299497943216746	0.25660679818269	0.244717206798392	0.27664869794704	0.306442811760837	0.27655845900849	0.288429480179886	0.233413924240235	0.270689783931115	0.272297620889378	0.287565478645752	0.275864312491622	0.262967152036588	0.276267779860189	0.261239573414841	0.292982538442837
KEGG_GLYCOSPHINGOLIPID_BIOSYNTHESIS_LACTO_AND_NEOLACTO_SERIES	0.0773246280455242	0.0782983805750718	0.0879270381712007	0.0589910267856048	0.110549547556577	0.094739913326223	0.156276033141591	0.135034201231921	0.0751142182885484	0.120030633840476	0.221555658938454	0.11407915274919	0.0230723078472801	0.108389550212931	0.0658890782217627	0.163509485352636	0.0591538919333359	0.0832446216504232	0.15196128058701	0.0761045811456239	0.0551474022024952	0.0716274853448394	0.09696580182219	0.182404657473302	0.104315273159381	0.0442169792962084	0.0469110475119815	0.0899291446657932	0.116873169308912	0.206759122100018	0.147984931505465	0.0294071459939708	0.110680200308281	0.0705890475149341	0.078189812629333	0.0875667731028782	0.0604720154123058	0.044084319375856	0.0921384857239054	0.0877139326513984	-0.0121240964412281	0.0876325105003659	0.0530080074752194	0.120045120190795	0.0823558586903283	0.0781150044460303	0.0614899532605164	0.0902557078835454	0.0930703090013566
KEGG_GLYCOSPHINGOLIPID_BIOSYNTHESIS_GLOBO_SERIES	0.145951347954906	0.154115877822171	0.148573120933315	0.087089559244492	0.161463259912423	0.175194259025681	0.0538196354748169	0.215636058127227	0.143852786356885	0.131711760007703	0.21735174670249	0.113518572654132	0.101323768363141	0.171823903459401	0.110952527766998	0.17178866610853	0.110311143634571	0.124556210496048	0.179684893903301	0.141555853690814	0.0609047142757618	0.123146379557823	0.154298767378736	0.225663751892226	0.193203803212266	0.160053666967922	0.149119783379014	0.155781567785245	0.0804701524941484	0.11237660494127	0.16081959053482	0.090285003014766	0.156335438886195	0.106215350218345	0.163890295271206	0.126891497537301	0.168715867313595	0.150354388522895	0.14451186370459	0.209531561671326	0.0178406204453929	0.121272895728313	0.128279044607394	0.183893294544752	0.10371417614362	0.0996723012866702	0.140541215090122	0.109630204706783	0.174441950262034
KEGG_GLYCOSPHINGOLIPID_BIOSYNTHESIS_GANGLIO_SERIES	0.167883851277701	0.133687654665133	0.137012780929376	0.205332806215454	0.161363074001538	0.201548952799303	0.20137586668463	0.211975504242158	0.137878587586321	0.153951191035968	0.180724868199893	0.131847532162576	0.120412070604472	0.208578354121596	0.153564070705879	0.229348139499908	0.199741256327848	0.146910470044732	0.210092431551031	0.1729901949739	0.132281024195459	0.179454106427946	0.165542073059423	0.151894709817599	0.166927191758288	0.184428829588528	0.256654715509686	0.182886209037667	0.144208910753608	0.103671498260916	0.141234017477798	0.198490310591871	0.176469317750949	0.166119594448988	0.176306806363587	0.11182410084577	0.214425365375745	0.207989409658133	0.201184668886206	0.203590844700866	0.0964996111381235	0.175674318635978	0.191188611087954	0.154110954278971	0.2080379202456	0.190602568847317	0.236141428861104	0.183124253039969	0.223285777853053
KEGG_PYRUVATE_METABOLISM	0.286554286838914	0.255958461038661	0.274333205549491	0.35152748725617	0.325905633721668	0.272824328768629	0.301208822448656	0.380914818657965	0.280031731556574	0.316097847233406	0.279457632607884	0.254019990285051	0.317193649409607	0.279330351106286	0.325353987575013	0.305694060663388	0.36273776993861	0.347773495560141	0.306616717948495	0.254502755402131	0.262207348138351	0.26016447230274	0.316520454213862	0.292627728998202	0.302922289945642	0.298115017513525	0.329510344257441	0.304032606338592	0.319870548509981	0.287479749356051	0.301229011725312	0.343454668312626	0.28070642270566	0.280884578118346	0.329259776550825	0.308751997340638	0.324806078206003	0.276136803728184	0.345873543974082	0.306266968706377	0.282068957450834	0.310182076565791	0.248251698915277	0.264335987947121	0.351503995861663	0.330568458153995	0.273197153280074	0.290576003022673	0.301821979324752
KEGG_GLYOXYLATE_AND_DICARBOXYLATE_METABOLISM	0.242947433668456	0.280277355278352	0.256398156391284	0.232851906607386	0.311705741299817	0.345218275062946	0.240123368913157	0.341607751239311	0.305200492580641	0.241462539940845	0.246989043391458	0.239108635357602	0.357400139339538	0.262869798509515	0.329422350913445	0.27974821461253	0.340273815497472	0.252480417113233	0.266293925850664	0.276448917847136	0.255087084600255	0.265293233195593	0.297191307915094	0.249705416250691	0.28126746968674	0.33964779325071	0.260013664975497	0.294125906496837	0.301730185260597	0.290085415701067	0.237591794971331	0.286229294409316	0.315388455529302	0.30682198281399	0.267635148320482	0.309445258640338	0.263806307340661	0.247528367334137	0.284302605926372	0.33261254956095	0.306647832038093	0.319583568191056	0.239249484541211	0.221940725435274	0.236189526063001	0.297433795501	0.244911600867107	0.246770403992394	0.242270085172694
KEGG_PROPANOATE_METABOLISM	0.260459491064724	0.223673246755829	0.230021412144327	0.322969749931085	0.320535671006861	0.231234303092457	0.335469269977278	0.330729489171808	0.216984332688232	0.296950041675353	0.272410110801648	0.255664836651895	0.29691064730002	0.267663705303664	0.288245789911291	0.257095297753724	0.363488368409097	0.346011242585686	0.288956080432236	0.209742031836817	0.24643752559929	0.238719880602691	0.278369968648581	0.265894370200283	0.261050095587714	0.297233961785659	0.314218476269719	0.296862150272763	0.295336644122837	0.296742591033888	0.286456456038309	0.333293226567244	0.242195832057568	0.21699721048214	0.312145980788172	0.247034940204172	0.305784153574436	0.248201007860023	0.322993814545407	0.233013501554683	0.307082018123595	0.23573492258719	0.235318376179628	0.212660502067237	0.339763720650552	0.287172703020332	0.24322841433506	0.262204231458852	0.272364936911555
KEGG_BUTANOATE_METABOLISM	0.116253697342628	0.0952723400594789	0.0843185379193533	0.201672493067125	0.196301073448058	0.104050836331259	0.228181036569535	0.227389497879762	0.0932806547675483	0.150321136630039	0.196181511912184	0.135981688580591	0.13690919912635	0.093488872917679	0.176136792297926	0.136854624229708	0.284386943866895	0.189797055160317	0.177541819673057	0.133941578899017	0.116630327383055	0.116584768480113	0.106012064428174	0.18508586887985	0.160177927093378	0.162716960213729	0.19299131692093	0.185821557392949	0.19977790150579	0.262413414390129	0.154015658923324	0.205422441382148	0.133454794135138	0.0767979071356116	0.232436336950085	0.165706273816078	0.163344894199741	0.140688051772537	0.182087986525442	0.119616481200745	0.161162444359524	0.127798854528134	0.106293786537191	0.128860692657981	0.232802908293457	0.134681175367466	0.0915646509083481	0.121543078629548	0.128540432288854
KEGG_ONE_CARBON_POOL_BY_FOLATE	0.0821247856971447	0.150537481224855	0.090585245695761	0.130206603312378	0.150025974413133	0.145447297627415	0.103655731869278	0.261435587492547	0.160673032418235	0.123625217764893	0.118072149818365	0.137192252523798	0.258984713247902	0.102782583260964	0.177528142320121	0.189467795226617	0.228449803569593	0.155598853491728	0.112449883295456	0.153234934710123	0.128437781255097	0.132109673539214	0.180152273439094	0.142935604181934	0.174119110727533	0.164306422924678	0.155740501273628	0.161970143175677	0.192031758170518	0.146101132845398	0.0951381866529352	0.155113086106524	0.171478147093099	0.136117004519278	0.173943198076704	0.203812204775193	0.123779136726642	0.088563562861648	0.162278176855482	0.161366019556104	0.208693102082584	0.173651899910329	0.0976589971588085	0.0419850487306981	0.154067107624555	0.161852385176727	0.10649755702009	0.0825128821547302	0.0966101358202424
KEGG_RIBOFLAVIN_METABOLISM	0.180402975397004	0.191389348703487	0.207366293020266	0.196647896529319	0.28600243705195	0.191785509854959	0.208057205778126	0.227191946480723	0.190262254059568	0.217743645330991	0.201209586595301	0.169377897674467	0.176110006908727	0.225441019738577	0.186892392947307	0.222404275847976	0.25067397745818	0.162420332724232	0.209729520168245	0.178448406689429	0.181837678268103	0.18624169687369	0.256271248421695	0.177457891167077	0.1711252872487	0.22310945818051	0.220135519950657	0.198730195873879	0.20638011467737	0.228357867789525	0.231524230728695	0.213865313162426	0.238912183023852	0.205787526536877	0.30247869586814	0.19561771587087	0.200235020222575	0.255906949540102	0.226373883868511	0.19752104299535	0.112447428454604	0.224516716548185	0.188330186144693	0.150153244199368	0.270118465870087	0.201660473482461	0.141854839602142	0.167407808268826	0.20645815194699
KEGG_NICOTINATE_AND_NICOTINAMIDE_METABOLISM	0.0798302464550442	0.14379821976498	0.147758650686165	0.105904896626925	0.180042934875121	0.118546810575673	0.150984861740622	0.183329764925137	0.144897205541035	0.150949486032545	0.132210305367332	0.108012129616393	0.204624266699348	0.155677107849165	0.174082327827759	0.130214067913792	0.137482278678984	0.117005133853292	0.161686269608016	0.127030973003215	0.124070060948916	0.13234215144107	0.0910709053386543	0.127578409435065	0.1500118072119	0.226686669774392	0.2081492836265	0.170263753247657	0.180384627447477	0.119317735598384	0.151986260544893	0.136736287859154	0.208808974308041	0.163336058036617	0.220501612632499	0.168477902833522	0.13874203550747	0.189920641234563	0.199072237131012	0.158452134264918	0.0513113434539677	0.205761054113925	0.15069702172295	0.077638850226556	0.21818633994627	0.178462119113465	0.129292763150217	0.156894908670845	0.161988954477736
KEGG_PANTOTHENATE_AND_COA_BIOSYNTHESIS	0.102027622806393	0.1123067058562	0.131551055331003	0.0423586160879416	0.143661251188598	0.155792742447712	0.103918669928534	0.119341483462079	0.0603962997038442	0.184661432180268	0.122666879563658	0.0590160156695402	0.0364180792044453	0.167912193815155	0.108113796367314	0.0455283148291995	0.0912614734885521	0.104732796290437	0.0729600549255006	0.0154821569545679	0.0534816943842886	0.0782296277863235	0.0925299358190195	0.144841784351747	0.125996144346232	0.216440899117887	0.131897672370495	0.124004555276137	0.0566164482223245	0.14209508810172	0.128499934498929	0.0333113604273985	0.194980050613801	0.0317536658218558	0.177238119858077	0.0979260656560416	0.140721786040274	0.170565554283788	0.0845094722833469	0.123637680925191	0.0298295657851826	0.117438261748091	0.131181536833354	0.0996195983072523	0.0663874473058133	0.131311477455441	0.112970281032583	0.107714021401923	0.117758890482158
KEGG_FOLATE_BIOSYNTHESIS	0.18698345563689	0.220944125842742	0.221826457089738	0.27879841827336	0.246471563757362	0.216460720754853	0.302482668031737	0.314487765014692	0.095876203351019	0.121011661485658	0.221764809971792	0.195454390909322	0.217397006240875	0.141033143050999	0.239630314822247	0.308006304355757	0.268865505077415	0.193212848894129	0.182758696924346	0.191740269511536	0.125827981583137	0.259877393210157	0.252667972072467	0.182623450147022	0.255982070210026	0.309982794579252	0.253566663830638	0.259056152580828	0.203041776755026	0.207870116122538	0.247534882282166	0.299951959886839	0.263653662445202	0.178882205273816	0.261097871652007	0.233013672404373	0.205116977842228	0.170433427514473	0.181640364944784	0.173870803081314	0.244438149199419	0.246517098072299	0.183187176675654	0.142326103757088	0.291185958606587	0.156413160102719	0.186450321985277	0.102882431296539	0.233543500447061
KEGG_RETINOL_METABOLISM	-0.146524143174961	-0.18648985536942	-0.149134235424806	-0.139191655881211	-0.000929478766497937	-0.130095207076373	-0.00255646804658353	-0.10423285437232	-0.210904145210072	-0.115362051216119	0.0286067682831145	-0.191220900699483	-0.171157723642447	-0.186745491674217	-0.0697024531220782	-0.165843762424808	-0.00125065486101264	-0.0511788263688972	-0.116183747988609	-0.174253263687109	-0.244506411218788	-0.134825797471484	-0.137146410553032	0.00345664004662748	-0.0729008239262837	-0.0668643068655911	-0.11141640283981	-0.0385050803794986	-0.130950077396487	0.0947431395304706	0.0137290375524156	-0.140226540855133	-0.0974865177454135	-0.195294629851101	-0.0162695197601694	-0.159906093640592	-0.111646015841888	-0.0657819057807235	-0.12340858103142	-0.143242443201705	-0.150692577726917	-0.153573447922855	-0.117128749692496	0.0384501437758988	-0.0810832931141466	-0.13462805862446	-0.106114974618239	-0.164073652465389	-0.0868865031983104
KEGG_PORPHYRIN_AND_CHLOROPHYLL_METABOLISM	0.194212363016449	0.17015506814556	0.194476371494601	0.202661392814752	0.230022966791154	0.244384175224258	0.251310624644149	0.253724061642899	0.181248162360643	0.194852010839451	0.212551752279777	0.171162634356728	0.186183508054055	0.161033444516641	0.200907775731983	0.190098449242459	0.260086056921774	0.209946972575281	0.202905846314805	0.220373601804763	0.124719759692043	0.16938715804333	0.199696605601574	0.217467798417326	0.238236614430199	0.232516994453317	0.227407299329294	0.229471262746205	0.252654523126437	0.260209717393447	0.270132164327141	0.197112651312229	0.192199135399198	0.142416969552822	0.236978380541028	0.191703643505411	0.191670457006245	0.211458668879509	0.186189227258465	0.174586193576828	0.227170406099683	0.178704606233321	0.177643441886883	0.262279266217772	0.2363166658516	0.205118855575102	0.193803115253714	0.164577614779054	0.197776031215663
KEGG_TERPENOID_BACKBONE_BIOSYNTHESIS	0.2612027755198	0.216519400349087	0.275084119613163	0.265733983738391	0.251123652145413	0.276221007687746	0.400696384468381	0.357567362548673	0.269752670922533	0.248653101466606	0.303890029727723	0.251587603845552	0.366371537162137	0.19238544284461	0.293329161614963	0.282077764336942	0.369777742467979	0.296680828533537	0.296523227346448	0.19756886569526	0.219039705430078	0.254252343477053	0.315344812392531	0.328267982269074	0.251033676932222	0.383412214062017	0.301501501829988	0.341706841211951	0.327607340895522	0.482320585352629	0.330368683341859	0.289606054590066	0.281420938592852	0.268251301574137	0.293547723778662	0.288055964659703	0.353946698314322	0.216204345441393	0.292198722121878	0.313653223286264	0.317318823985021	0.319915540470061	0.233351425180141	0.208566747449587	0.300496225222552	0.293432846303051	0.187370495056578	0.241457592013463	0.232425332040862
KEGG_NITROGEN_METABOLISM	-0.0665055337290486	-0.0277173504364882	-0.0661282141899467	-0.0359802971422099	-0.040018036374325	0.0235660491342819	0.0633393859659533	-0.0620863535340999	-0.0604976976522713	-0.0589358899606349	-0.00900458647256425	-0.104208183497813	0.0724317546773677	0.0043053234131695	0.0842836420001085	0.00552775395900131	0.0870502760242854	-0.0661861655358437	0.0525506725868002	-0.00777331421488743	-0.109879966006839	-0.0608686863227244	-0.00158904229977371	0.0079668813723261	-0.00566147446317313	0.107151028742373	0.0304886249813078	0.0321272135927411	-0.0368525291893226	0.0268360856106134	-0.0998753164809139	-0.093063898930511	0.0343852257568258	-0.0545001867111011	-0.0262418490501624	0.0925184453156626	-0.0238494720545342	-0.0655656636940835	-0.0764770180020979	0.00898458846207029	-0.0997164016263236	-0.0742539282692513	-0.0798249194141975	0.0651850384006879	0.0155616032894624	-0.0450797990217301	-0.069028105911228	0.0100922653966249	-0.0304215343276024
KEGG_SULFUR_METABOLISM	0.107190335530099	0.0908836169868562	0.152142864091415	0.145403125389184	0.190529844770329	0.143439554736417	0.143459257019866	0.0803841718353989	0.0667901888935312	0.18318658650014	0.126663278843581	0.096396505261708	0.159185944814576	0.100862602687987	0.132408356888055	0.11185366964596	0.13194959254196	0.183189794359763	0.133911805658115	0.114778073622957	0.024330575110498	0.118604059124798	0.0942087048621561	0.0811792556393633	0.12917409507118	0.147071320358424	0.18604990212352	0.138508289809358	0.115192614654966	0.153524627154301	0.144488654253954	0.128046014219534	0.12642308577831	0.0799413691368338	0.0867200303440863	0.0745129269009232	0.207289141555931	0.0626791028196649	0.159486380458371	0.105567009690126	-0.0186146159967913	0.142334097276348	0.117767245490611	0.119428650337922	0.135786677130541	0.154802876552915	0.110976752172694	0.105268716148265	0.174250348844026
KEGG_AMINOACYL_TRNA_BIOSYNTHESIS	0.335963665376675	0.35482240367273	0.320525391905765	0.341452597962391	0.36309305479628	0.345902663877124	0.346008370112742	0.33012584628904	0.339553012883824	0.33725632657943	0.288473428653139	0.303508845545143	0.421139136726487	0.319039631259817	0.355196020975725	0.344838578996248	0.3725299299364	0.354291774462823	0.320588663025217	0.330038474705496	0.337350770649758	0.314254474173786	0.345870457821491	0.322472357220269	0.348655726509432	0.341868045249269	0.305956181780904	0.362744016054783	0.331734840672784	0.332651965166968	0.331626467495653	0.378494218403075	0.336158768661104	0.311319433247737	0.333103569928077	0.378721112429722	0.295631121851198	0.295786566119721	0.309361637015171	0.345485618667498	0.422153441871377	0.336270870684731	0.30654410496369	0.262986828622271	0.358545050205034	0.345403981291449	0.334513650738497	0.343107666155086	0.267474863076004
KEGG_METABOLISM_OF_XENOBIOTICS_BY_CYTOCHROME_P450	-0.064156124672532	-0.104558722859957	-0.0554052907914353	0.0346237698599776	0.140347583716519	-0.0368248142254293	0.0718566851814359	-0.0271249402379743	-0.111235539857814	-0.00170814732538752	0.0953459011511407	-0.096460977855532	-0.126700148920093	-0.0466401207478112	0.0233724146093289	-0.0772602598146079	0.160646963232419	0.0198687396034042	-0.031756641235536	-0.0466821508275771	-0.154865212762414	-0.0482362555355828	-0.0606720246104597	0.0700687277513183	0.0517721556769817	0.0251803490654832	-0.0190490878575584	0.0375030821511129	0.0546091013285246	0.123473117431818	0.00475340108830326	0.0440199241791245	-0.0110357038946096	-0.0691290968507446	0.163001226557905	-0.0793199865103556	-0.0356311822404915	0.0415499555671383	-0.0537983392512698	-0.0738901738659717	-0.0689834898771645	-0.034130218575359	-0.0228432503832582	0.11924024613977	0.0793890866659948	-0.0772037094772186	0.0225692473297153	-0.0623780541920867	0.0506137942152298
KEGG_DRUG_METABOLISM_CYTOCHROME_P450	-0.06061857671834	-0.10316548468301	-0.0726070341624141	0.0100947296425609	0.0773378507531702	-0.0557190887523748	0.0885268682239532	-0.0392519947438077	-0.149628773248983	-0.0224372664608031	0.0690044474232408	-0.120739600075774	-0.154619163130191	-0.0718475083369072	-0.0438865094173116	-0.0523339393950967	0.0979450069622028	0.0421928954153313	-0.0668277979954148	-0.0553034319252583	-0.155665887092831	-0.0525313550851748	-0.101341609182975	0.0389361899776684	-0.00216332161164577	0.000368588008279546	-0.0161405605943291	0.0110876873994437	-0.0332171677670276	0.111722165609716	0.00629823707785202	-0.0040812662541755	-0.0284949657325364	-0.0914194713345044	0.112529244969552	-0.0848510433757114	-0.0409014798975547	0.0339361011189133	-0.0619879683173095	-0.104086948794457	-0.0777923961750592	-0.052231781133194	-0.0189213198114805	0.113212164298168	0.0487052374135852	-0.0919408419237464	0.0170774003741832	-0.0632056593939361	0.0580592262621282
KEGG_DRUG_METABOLISM_OTHER_ENZYMES	0.0633876735116081	0.144352078642655	0.0835033609994109	0.0596066820407621	0.15731560089395	0.112856104177068	0.152305064656507	0.132600702384125	0.11409520779128	0.0885839222637973	0.189185468549629	0.0861349211354014	0.0617239294272006	0.0579357770447538	0.121731277739898	0.0702356961919293	0.136667607436331	0.138930536450581	0.0762701140748899	0.130868798991734	0.0555320217073444	0.0800019766861231	0.0668301424859513	0.189587380573207	0.154927450098072	0.117858141266024	0.0845354818430652	0.119010251655177	0.155079215674719	0.213145977309382	0.166690287971457	0.0607896592325588	0.162838040418338	0.0884165589428643	0.122041072599298	0.137689671931201	0.0851231117671713	0.133968648036473	0.0997240507554203	0.128681665921939	0.0769331034528655	0.0942728630489303	0.0827280536197432	0.200702551319965	0.0979231221574521	0.118979482801886	0.073067859355491	0.0697466185719187	0.0702615291334298
KEGG_BIOSYNTHESIS_OF_UNSATURATED_FATTY_ACIDS	0.158286639848464	0.184222487261693	0.201396660017757	0.131876871888871	0.203097205948342	0.228446890367423	0.15952481454083	0.267494006928095	0.15130735039301	0.2067706844855	0.22676496136403	0.171184614904097	0.269673508486996	0.163114573158755	0.167593703576416	0.198110582728758	0.147963799834136	0.191621854775614	0.252666220687565	0.175599448088558	0.143361802856032	0.177478234091411	0.207888173107128	0.172321772423863	0.201327694051102	0.229766715781053	0.233711212020425	0.173868612379791	0.225262216542975	0.287486747906326	0.212557304020589	0.185171859120589	0.214616190710519	0.192961003155988	0.234778897093055	0.188859257660303	0.245883094662985	0.188070843217193	0.261982397636245	0.227170779154641	0.175271713932248	0.227649010510476	0.173086665911901	0.155065245884233	0.196991965263973	0.241806445583897	0.13198450986952	0.126800629056217	0.183240821314106
KEGG_ABC_TRANSPORTERS	0.00157444038350012	-0.0423735702714677	-0.0472977732065663	0.0413637882672209	0.0331605485228311	-0.0251048452856396	-0.000572858438436746	0.00203006748221313	-0.0224932937152664	-0.0396528962862315	-0.0305669584721843	0.0102145661157723	0.0308729708762878	-0.0305445848603017	-0.0136799868185489	-0.0416409686106535	0.0401524621879729	0.00117828882246178	-0.0261107781719188	-0.0152183875383418	-0.0149470700901772	-0.0312008887220552	-0.0445302750512807	0.0195597017956124	0.00734714122590494	-0.0477861590055434	-0.0115764769398108	0.0146821929121399	-0.0456814601883866	-0.0916539631901919	-0.0260839242911214	0.0178383115526188	-0.060781809974481	-0.0455270323850664	0.0137329928026581	-0.0381539180542734	0.0241763025936081	-0.0399523843850976	-0.041633870995835	-0.0765106455924136	-0.0792250720680508	-0.0318650741669019	0.0210426242745057	-0.0239444208577173	0.013926938509716	0.036678539784438	-0.0278494112168781	-0.00487954707487852	-0.00479273217424384
KEGG_RIBOSOME	0.616739548373117	0.620424486969165	0.612940067459929	0.612204186182706	0.625696099775853	0.617521943244349	0.602228307336743	0.60061606549604	0.615158836822015	0.60360884322408	0.62590356754855	0.601271991857606	0.628508835503788	0.616374721851226	0.632393084928905	0.631437403584177	0.626933922227692	0.600517663629467	0.616899181322705	0.630244801048168	0.608009849255598	0.618725821920674	0.612543826120659	0.606337441279918	0.622032282981068	0.640356305441858	0.633994575532907	0.627720092890342	0.643865857701352	0.635182480545842	0.601934925928381	0.641983813323318	0.640600537972333	0.636543743111833	0.643809194165405	0.621424041982365	0.60988159820516	0.62127158373931	0.623718899357692	0.632148991578472	0.617273246526145	0.636049648312328	0.619260970589455	0.623449959101551	0.623804523782142	0.620691972022936	0.612804398024331	0.61812611288957	0.628356438217644
KEGG_RNA_DEGRADATION	0.317928698369906	0.330239074232142	0.300276398491234	0.329457879784958	0.30331998686345	0.344850317074605	0.313059374385027	0.334477671411779	0.337965135630667	0.29509294542508	0.280018037801856	0.286740824213862	0.381806651777515	0.315485014788397	0.322628244604599	0.329561295404854	0.33455762036073	0.320605873879438	0.29999102414345	0.333654028891939	0.336863888932096	0.29773684672268	0.340517229203164	0.294828599864274	0.304279249009919	0.328228745174245	0.317593672819148	0.319744463578547	0.328912012849896	0.308031340274302	0.29230436973429	0.337801574085237	0.305734416287546	0.322327102683452	0.353635326908829	0.34953801613164	0.289853084485046	0.283826179734274	0.276522983239437	0.30878249232271	0.348481170522958	0.319471553807527	0.313630797787641	0.276548538690909	0.308213955516669	0.313629631915777	0.314097642778858	0.319542303404949	0.29559725840559
KEGG_RNA_POLYMERASE	0.332001852591935	0.341798258011102	0.303700652891173	0.304469913384769	0.350657096615293	0.360067802805428	0.289863215354049	0.335160862277432	0.310526674905006	0.312592747291549	0.290254341683152	0.305679652417601	0.387996436225774	0.297413434758734	0.346253697819401	0.343398330281944	0.331392970477885	0.295489291050338	0.310041541022782	0.323349025072043	0.337555253061302	0.335962055841517	0.330420980800996	0.273950053787556	0.307604895816683	0.348411132892299	0.32535333626458	0.345857723088388	0.366138662800439	0.320371153814564	0.320724901188643	0.388895468856064	0.360545265093808	0.362516269091957	0.362708576756445	0.38874468396059	0.276166702844671	0.291975672524895	0.329506723990636	0.320249711694033	0.381456900193433	0.351933329325673	0.306653227331373	0.261907225859342	0.335137794762263	0.31764270608665	0.320583243806708	0.336338494706361	0.314323875584182
KEGG_BASAL_TRANSCRIPTION_FACTORS	0.183133284136962	0.19502640580953	0.16004025027731	0.181297953151469	0.184027829809333	0.198787667965806	0.184124339429678	0.217118260947411	0.184525004201222	0.179244649974241	0.145539507554647	0.164798800909011	0.248881216904056	0.177084158686811	0.180529217471478	0.230239249935412	0.144909561096957	0.180305788107733	0.159322144462684	0.171187572790666	0.232290222916319	0.17532164872666	0.17717624639602	0.149987843680449	0.180663262372187	0.198111847408804	0.203913575993976	0.185012636059706	0.205854329722246	0.174487921886155	0.171855701084708	0.194710788137166	0.194127258498889	0.233372002195669	0.25034276459135	0.245668082227128	0.150926486761007	0.178716491228702	0.193173972007269	0.179868686085455	0.264752296336824	0.181066367452968	0.182313759903314	0.101889900705397	0.19883244206745	0.184668369039203	0.157863073372318	0.181352535210093	0.156548544329544
KEGG_DNA_REPLICATION	0.204228089815479	0.362083151226937	0.248272303328687	0.168911263807997	0.339063014411481	0.355458641165936	0.215843107029205	0.430106834245559	0.326889765126724	0.275059664799164	0.19500985515605	0.216577066991262	0.392125230179922	0.21463727572004	0.316988448831568	0.329569588953753	0.265693754925122	0.311975701516185	0.307446183015152	0.29739515472841	0.274563499828763	0.242251110685953	0.29423453180443	0.215657213044783	0.298437682402574	0.334542446834357	0.251412501055664	0.344181681453033	0.351793603316032	0.321307508651499	0.269231097373565	0.213219093443249	0.353143728451262	0.342603537578741	0.399851025298568	0.401523171509926	0.178123114076716	0.230039400817652	0.326767576973734	0.343045234933959	0.386853167059433	0.367335878375533	0.231415598544653	0.176155440212208	0.211936155604416	0.283231937710989	0.258842538472736	0.222611885866542	0.217897820243037
KEGG_SPLICEOSOME	0.420847856970442	0.424706077335215	0.405946633671434	0.406483687463461	0.403745127176445	0.421405486174654	0.383928752929699	0.43699032992921	0.429057560237106	0.409017458745314	0.37367141809804	0.402924107039319	0.470602740226706	0.395294381439429	0.418081665153318	0.417955656617644	0.3951810026675	0.40527540298086	0.39839908437114	0.414358550685872	0.43770300372747	0.390460662491118	0.417611348534528	0.393219467455446	0.419687553565163	0.399984498547634	0.387495254170868	0.421811046609274	0.40220031132693	0.411906189018427	0.406640251767202	0.412358618758144	0.392406208709559	0.40097394295012	0.435071919793893	0.452314899912357	0.384946466848442	0.366071330066318	0.387404881365196	0.404781102737749	0.470697076752963	0.388617516219371	0.408130677600524	0.389483430702312	0.400786332607617	0.400955724033045	0.410817781678228	0.399601887633619	0.381045758790851
KEGG_PROTEASOME	0.464797860916856	0.508680378222799	0.484615522595959	0.458279736121429	0.509763703393613	0.495877325191968	0.455009423360329	0.532798696846666	0.504787403421542	0.505167218698748	0.469309259095791	0.440219105404375	0.53470661836374	0.485902944574343	0.525773027395712	0.468902569785628	0.476855881898591	0.51031397006829	0.476447582562761	0.453318658910457	0.484821629303665	0.483405451820897	0.504191018073786	0.460333951767774	0.509836391186553	0.539136497756461	0.501573710601796	0.524514175233099	0.517215740012531	0.499201961739118	0.490481402718839	0.501012487069291	0.535136110011851	0.533294951958166	0.554531197086211	0.51369330954876	0.475991331166968	0.478531128587293	0.51525294163537	0.52036385802063	0.49196930418837	0.51243309693722	0.467729427100785	0.467202798546901	0.515318725463292	0.508192967682425	0.479616711087909	0.482106290726832	0.495524140578644
KEGG_PROTEIN_EXPORT	0.474315373947054	0.419815730448057	0.454986156470639	0.435395430024702	0.470825560361791	0.476387223980974	0.511698491165102	0.485147895985918	0.455208451183678	0.471005712626234	0.420455013266605	0.443003469301226	0.471927307259474	0.492562636377452	0.478985007224859	0.488873125267872	0.465771650875712	0.452306076189091	0.445992718838857	0.439978979040753	0.455864665742947	0.454327636388583	0.492675598934177	0.424248112070971	0.441751578752828	0.484009530209352	0.462224817785203	0.48151982065663	0.480699055842245	0.437647623612996	0.477292157195628	0.477477973692672	0.460784062454292	0.445590175109759	0.475070825123514	0.456544031521353	0.4536713505156	0.451407371591995	0.459433636209312	0.4704849964971	0.487479987520057	0.450643625965464	0.454028615621547	0.438962541653458	0.486653555904518	0.469931772519666	0.463712600183355	0.480175172143961	0.468373614628736
KEGG_PPAR_SIGNALING_PATHWAY	0.127717337835593	0.121005868553026	0.14792243765095	0.195778610576718	0.143690651437053	0.136140910763996	0.158910794228054	0.168802178995045	0.136515871614843	0.163994282882772	0.195527884804452	0.109704180626531	0.110911365447374	0.140676882072884	0.145716129876502	0.147280586444148	0.187339519294441	0.174804154710575	0.178525022386904	0.120890281096705	0.140906267414298	0.147677732833478	0.138777253976911	0.187478291564137	0.159711762841394	0.205290168778257	0.198091668952963	0.170871460756125	0.168107125159649	0.171301120401845	0.156561387791941	0.157261228941365	0.196469225839106	0.136523518412643	0.121015606445906	0.137632249132584	0.235033564104324	0.16900517526896	0.171407672334629	0.175044068492048	0.077313746273316	0.170551503351967	0.127107241021689	0.161476720866251	0.199394074886075	0.178848798344797	0.121913800194212	0.133007443749602	0.172659529376237
KEGG_BASE_EXCISION_REPAIR	0.261049576914964	0.314388932480238	0.250160741646928	0.244423061613574	0.326712815514647	0.337915355108117	0.242159888066357	0.380201089658894	0.294196318325516	0.277674789576673	0.241579494047866	0.246843622007874	0.353592224188054	0.245451275857967	0.313969744965929	0.311434564277619	0.277183077181101	0.286680993094825	0.275322486565437	0.281225824641841	0.254830525947767	0.262480975301982	0.28827322268081	0.227004498888878	0.284965611270449	0.305698119437334	0.272235707944446	0.300831415019795	0.330223882922935	0.319673200861118	0.290946383260383	0.283700673032195	0.284514751532057	0.30340627914024	0.331771804462322	0.354400835696605	0.207466721287452	0.229863270982881	0.307602879734149	0.306894667355855	0.347452698987669	0.3245451541924	0.232490774552102	0.245642411646501	0.268142666838591	0.265042782094774	0.256680277591729	0.24710054596469	0.260263844439688
KEGG_NUCLEOTIDE_EXCISION_REPAIR	0.235117019245147	0.299376209045785	0.241871971865865	0.224123370202758	0.285940807422025	0.292956335494926	0.225401981036295	0.348294525445111	0.262726973096378	0.257851078042702	0.223419582250587	0.210147957850699	0.349610672010317	0.211520002559736	0.285549064888268	0.283472184004322	0.25807754566051	0.264306741268272	0.269356063028912	0.279905001900624	0.247498431420928	0.223683221407087	0.247444364642041	0.222814974540463	0.278154610691834	0.292611879993398	0.249138723934409	0.288471806522516	0.311677211106819	0.290932053636912	0.243117944651835	0.257466508132818	0.288885396427373	0.297183155748443	0.358102249325911	0.337294859395717	0.204345607134963	0.22735348299807	0.278613794895106	0.287095652605992	0.327768674850142	0.293654564929928	0.223432130787292	0.22360362365425	0.265574029722854	0.252790534202276	0.239041761021861	0.237043754817003	0.232920389285451
KEGG_MISMATCH_REPAIR	0.198441374630376	0.322506486782164	0.234568117070071	0.195201018339152	0.284837188459143	0.309419520508622	0.220297993317132	0.373871225771754	0.284078351049163	0.262581075631994	0.180901429853153	0.204323457683115	0.394117165426488	0.191530744998146	0.291005393486861	0.302756365396192	0.237450719414988	0.29349974133601	0.245025104927335	0.258722401579982	0.273624268879674	0.214388999749132	0.276108555533274	0.20114995729607	0.264413873948652	0.276000679610552	0.24992271253894	0.31073367422226	0.332935446057627	0.283816267049651	0.23973027304433	0.219057394859769	0.309118562012614	0.304799138439388	0.348696736006638	0.359412086837014	0.160126526956875	0.197971563110639	0.28210073822459	0.289951402158689	0.315878091977703	0.326714560380306	0.197229539617548	0.15871057126005	0.221301396894801	0.259821163431852	0.22357797389742	0.219635299553037	0.207504723806282
KEGG_HOMOLOGOUS_RECOMBINATION	0.0381727227792017	0.178482363075919	0.105471074746044	0.041656809142216	0.130606543448897	0.175369999694341	0.0704433458423888	0.234741091899416	0.181448265428316	0.10414949683652	0.0592502739603686	0.0609479286137853	0.253275950843968	0.0505410130687683	0.165471010712995	0.170790285146404	0.1347059830561	0.13919805570565	0.116144886168344	0.0972037090221591	0.146720615282328	0.0575833245945945	0.111338409215867	0.0791165412492911	0.133391172369812	0.159953691401809	0.114554337406246	0.143005155877765	0.183676303876189	0.142960271514557	0.101465177282199	0.0942292453044085	0.168545891830255	0.171667163802197	0.210135713104493	0.22055461769334	0.0396088396495653	0.0448733465765352	0.140939005095537	0.159688311669533	0.202225396448382	0.182666463859727	0.0593840623912173	0.0494927206324589	0.0781389821288429	0.145327120226643	0.0670226893435275	0.0732553401230029	0.0697138007004144
KEGG_MAPK_SIGNALING_PATHWAY	0.164451708131627	0.163539414448403	0.161877115041688	0.157090791067098	0.135095499636098	0.134079196416696	0.154662983306652	0.105459126673224	0.1568673264544	0.146343310367362	0.151372436274217	0.179550974295265	0.146739145568321	0.183410503399099	0.132669783037626	0.111547301756008	0.153547751524269	0.158777037283459	0.19050075584503	0.13913558540142	0.159070317869959	0.172214628663652	0.158440007537784	0.166565593833044	0.171917536091451	0.140072173868144	0.142900619543534	0.150427911631571	0.103806124230214	0.137299591942088	0.1447172750649	0.141981635121208	0.141658204997094	0.145519080996986	0.114600855568138	0.155684905864975	0.193833801756242	0.169023662867032	0.143084208868505	0.162132781169422	0.130291259332141	0.140835295008706	0.199176705849684	0.161462569963557	0.155871606081515	0.15263702641631	0.166474356846608	0.167022294646144	0.16482662486787
KEGG_ERBB_SIGNALING_PATHWAY	0.26342571981693	0.265176840223553	0.224565583784321	0.219998866762288	0.224494003970223	0.203660721876975	0.236718395139734	0.194159539075934	0.261017760005089	0.228645658073974	0.236527032675572	0.227658895632728	0.244413590790139	0.244585298219338	0.224700809305742	0.205906499775179	0.214446199901412	0.236584227935645	0.230751234954607	0.239880016652018	0.276162638296487	0.208776775394078	0.228647360115553	0.264506111003268	0.224651187258749	0.182661665032395	0.195602930411771	0.217197368211123	0.177368351993101	0.221132264869666	0.224225821004098	0.20516875960051	0.214906337230661	0.235464710342843	0.152641527236645	0.211462625394583	0.252955055484241	0.222328833835896	0.214225015815603	0.25345916877401	0.208016309357345	0.229511398197543	0.267707009839869	0.216104795139349	0.196207808558367	0.259119248874865	0.224311078020139	0.251559213794627	0.190697261703404
KEGG_CALCIUM_SIGNALING_PATHWAY	0.000116457109278186	-0.00898273078272879	0.00643958140297059	0.00702469797595822	-0.0271028058522945	0.00350224376952259	-0.00917578369657687	-0.056510320447962	0.00335605365160372	-0.0161866233777139	0.0228801484213882	0.0171722441455085	-0.00513823485542036	0.0365066494891414	-0.0180543816434924	-0.046850372440802	-0.0363417056767502	0.0188909259129425	0.0090049410089083	-0.0223880568102061	-0.00764192105760203	0.00839509651658475	-0.00279017120872682	0.00796162746760216	-0.0122028564967778	-0.0319722547395885	-0.0182414950853731	-0.016735698174248	-0.0454599715300659	-0.0074705662174673	0.0191612625901483	-0.0301960807226435	-0.018146538387669	-0.00138527569296838	-0.0492414191240894	-0.0233487591546749	0.0292094029955074	0.0409752969801093	0.017972445720779	0.012967856970354	-0.071112076904313	-0.0133782302450404	0.0361626252207006	-0.009670436566802	0.00597606285224914	0.00940397560448313	0.00830062095813579	0.0180429479704568	-0.00587039209421705
KEGG_CYTOKINE_CYTOKINE_RECEPTOR_INTERACTION	0.064322445762915	0.0887047741589242	0.118776060192829	0.0392027897547579	0.090765147023836	0.031955328853513	0.00716615803448618	0.000656456035316661	0.126708423628326	0.0584774970568513	0.0913200772287092	0.0519339370846201	0.0407777133771316	0.136324446088765	0.100198534782186	0.00796000345307742	0.0441610907917373	0.0414317910536198	0.0989669258847189	0.0667733637477897	0.0509189053604648	0.106113121778689	0.0591252372370404	0.0696844216920546	0.118000978080812	0.155278658856808	0.100508243720385	0.113557613500443	0.0566968449404619	0.0294058848987158	0.0251261209713747	0.0342443272920927	0.168934647291933	0.170342872812967	0.0409597161350886	0.0796917244247745	0.131945988504355	0.0972053127747317	0.0373217085736767	0.147414139231768	-0.0402949660916655	0.120983253997496	0.151991042943036	0.144749586500585	0.0672909190701464	0.11697451890781	0.12884320985415	0.0679920744200133	0.164890599513595
KEGG_CHEMOKINE_SIGNALING_PATHWAY	0.158177678400617	0.168643458586244	0.18532802149142	0.13855174719933	0.174358285426029	0.122182440218895	0.0997350224791518	0.108710657081544	0.180650037560832	0.141186856566355	0.177660055927845	0.117430760108376	0.125011897456046	0.21788578127012	0.162730591627119	0.0963604267927089	0.138082660489786	0.158097085028492	0.158407488802083	0.13255841651777	0.163212697602099	0.171893227828369	0.156142757505818	0.1895215608148	0.187759203785411	0.217742929114217	0.165135890196462	0.201101517420635	0.128007256138765	0.0934545940148364	0.116314171742103	0.119911381514025	0.212946863473058	0.218756661131236	0.123333232675644	0.157880770395968	0.209634219752231	0.160598080816503	0.119679165451994	0.197622990169459	0.0735295041509752	0.170465204901827	0.238315420263418	0.199232597737974	0.143523292193314	0.188826782994042	0.205039298906871	0.148700314656202	0.215787220592046
KEGG_PHOSPHATIDYLINOSITOL_SIGNALING_SYSTEM	0.159801038720157	0.120914820439423	0.106927661884007	0.151045055137759	0.115618363015094	0.0696409459038471	0.147951517058807	0.0761042659607011	0.101501213631582	0.126388315220136	0.172685346631109	0.138514831852517	0.129115630568696	0.144064119327514	0.0914570876804364	0.0748619251285268	0.142019092035342	0.15660378323226	0.110462452854687	0.093761379918671	0.149071142855832	0.0985205458379306	0.128877996957921	0.215750122117496	0.106716767678742	0.0498066357844428	0.0705525246290147	0.111930464755943	0.0526885845412253	0.11907715982754	0.112227444626844	0.0901659457497628	0.0562193551263679	0.0860770507255979	0.0374324600923177	0.0857925281278284	0.156367330405721	0.104875573159	0.0960975671609389	0.105501409499923	0.0976119668055813	0.078087135339889	0.173972510181338	0.125063866415601	0.120948162153219	0.139042659028707	0.149337109343561	0.141993101443717	0.0922899143047485
KEGG_NEUROACTIVE_LIGAND_RECEPTOR_INTERACTION	-0.214575550532271	-0.191735034276585	-0.200396022048857	-0.202508507966224	-0.207485544754344	-0.188684362628466	-0.22671988244238	-0.250832455883746	-0.2256922360612	-0.243018041294648	-0.140582727005928	-0.212473696746593	-0.215976340792339	-0.182159692857115	-0.202845794560561	-0.21977039792935	-0.231729623632491	-0.177890581600872	-0.159111255232102	-0.223403680174079	-0.233476027130393	-0.174424707660052	-0.19785119163645	-0.174219754278936	-0.186171330549415	-0.155152026557649	-0.217738637720522	-0.193078982564372	-0.235102231216444	-0.204524916959029	-0.18025093377014	-0.234448051797007	-0.163371614720852	-0.183567484859886	-0.197591830814439	-0.204883756416643	-0.156158676464877	-0.118337015920349	-0.190437340325868	-0.17368509863094	-0.249590416750369	-0.193199558386018	-0.14372172425638	-0.171828358297811	-0.226455050481047	-0.201648092708317	-0.193800756378751	-0.205997164081967	-0.187092711485744
KEGG_CELL_CYCLE	0.201670446125483	0.295140808506134	0.233611035702628	0.165093100803419	0.264366841467773	0.292613236148256	0.206741032675297	0.348027016281301	0.272782270106884	0.225739885478447	0.183930685236999	0.204512037339305	0.343859719786998	0.219975361485391	0.252987767786583	0.296493456566009	0.215041236495981	0.261113912686105	0.246591330190713	0.237719617051949	0.303670132833538	0.218701210213159	0.259248554024212	0.232921881134621	0.262497062976808	0.252686092094379	0.195112260596402	0.279385635679812	0.268195922453119	0.241440845309171	0.207164779335005	0.16917532906966	0.274410122904792	0.283541714633398	0.303432240300413	0.335000375223651	0.189811511294067	0.213472373758044	0.25144880626828	0.288008591958154	0.351267323267982	0.298773724872462	0.21455123533615	0.152105050725258	0.182132183801346	0.239923273640313	0.216676873267926	0.185757545850644	0.18339684247487
KEGG_OOCYTE_MEIOSIS	0.18055953841139	0.229188889784332	0.185086424479169	0.154425502078687	0.203914690996285	0.228028586777322	0.175411699119193	0.259689387864408	0.201181391777695	0.204255924901132	0.182544101711746	0.163439706639863	0.262160981660902	0.189981948852177	0.214963349024152	0.2208496935973	0.192087728738283	0.238088024433637	0.185638767243127	0.18386495062174	0.246168725236037	0.178901779000294	0.22292123415152	0.198262873170726	0.221627716622085	0.186861251819984	0.17019842534547	0.231515012543564	0.204747645491533	0.203225590550964	0.18682186079851	0.164861900121021	0.208201941007014	0.224208672432247	0.198164645541284	0.244841755991511	0.180658826879438	0.165916767727903	0.219354870565578	0.219702597962137	0.245874178614809	0.235083976160593	0.179886225674535	0.124513485154453	0.162633954874898	0.200626125149573	0.187304577158001	0.180875405499063	0.162148780782051
KEGG_P53_SIGNALING_PATHWAY	0.23049672250425	0.293527717460888	0.229055942265567	0.216294301136339	0.269395650931889	0.252180004105401	0.201858796982814	0.281447542512144	0.248055272402116	0.246195222817346	0.246105465098084	0.222327244199484	0.263584361149075	0.237828519645452	0.275118580607029	0.249711085162745	0.233336480975233	0.240760951216341	0.26859836899102	0.280563350578906	0.273837709855899	0.243574629406782	0.24851907514961	0.247780418224357	0.284767835327437	0.273257288284629	0.24037050301358	0.260279031472686	0.255768966150653	0.278867032768006	0.249143882238307	0.206469425113289	0.276948201744783	0.286138882307429	0.294380043937783	0.305722602045674	0.234249652224239	0.251736851073107	0.278580931842308	0.2769392650112	0.244078835019385	0.269005973058437	0.247738703960355	0.253163206297369	0.246886135185159	0.259018368751793	0.233768007886252	0.212068899341457	0.255384286685067
KEGG_UBIQUITIN_MEDIATED_PROTEOLYSIS	0.271136404500683	0.291496794652917	0.250424956999503	0.26478615841705	0.253649696027617	0.260740386146552	0.284983502194167	0.264343717434243	0.278142524965555	0.25396845164872	0.251690634060882	0.271405577500578	0.310880607357159	0.258826159091199	0.274122193151489	0.272521833180031	0.272012675889193	0.275398091479712	0.267698736265023	0.295864297048155	0.307337720351554	0.254336057953842	0.271688766421435	0.272399125037421	0.275590300126663	0.254084341863718	0.250665643167836	0.268367464978694	0.257238949598453	0.246249935797134	0.25308116234611	0.261848743546308	0.243799563535199	0.274161615473748	0.240562276679207	0.278300113557872	0.254642889262424	0.237077243024485	0.253348828609063	0.280408226258609	0.283179575453672	0.262716054750949	0.26530443319048	0.228385541306909	0.255797157963678	0.285183395388164	0.26335078580935	0.269788716883398	0.257330819387643
KEGG_SNARE_INTERACTIONS_IN_VESICULAR_TRANSPORT	0.254316619337502	0.258773435653423	0.269612443325539	0.254440387441976	0.241465840910023	0.235457731889575	0.282506188274226	0.294243815292851	0.278560635187031	0.249537523267772	0.242774372197649	0.259009073694718	0.250052814172291	0.258627137946619	0.259605665943318	0.272142881568064	0.2821736903033	0.230710687811847	0.244112243485251	0.261631485988955	0.274589884480482	0.239086217092031	0.243704049751392	0.290403239440817	0.249052969991212	0.305595290918707	0.308704002194675	0.257564241076456	0.278663226913057	0.254487668777132	0.260097375974821	0.30542914250214	0.293941466483185	0.295549116520184	0.315307631478231	0.278271020285477	0.284638333599909	0.256243537254387	0.253724498258903	0.256441438251333	0.21331897987658	0.264433553225418	0.246196853761944	0.284199418285791	0.281938094063416	0.296148404401314	0.267481557806187	0.285609400931627	0.29053975311696
KEGG_REGULATION_OF_AUTOPHAGY	0.1796359854312	0.187884823196911	0.188894000636957	0.258726044281486	0.261737214253313	0.209782662998652	0.294315507727033	0.214476861156241	0.194820943246922	0.212453917731158	0.230819160748387	0.18014308211172	0.258235324490723	0.213428814924083	0.268808145815062	0.237218517354736	0.243200401413646	0.153078808196616	0.146832188848813	0.223957490599065	0.221370373608308	0.165697827470023	0.257548547495653	0.210960853157983	0.17799676793936	0.251599000138888	0.176042442449287	0.229086998008554	0.216640468982267	0.165091357285634	0.192817268576671	0.233703841876784	0.203578329286368	0.227156435882465	0.224868850948463	0.197056101870045	0.210175868571461	0.175745111953583	0.185118769829696	0.170563230113021	0.217169454704644	0.179249514788451	0.159168709946049	0.205577275321228	0.209837346296701	0.183333932711015	0.188083610574286	0.173514209547069	0.210672904933399
KEGG_LYSOSOME	0.361170342803524	0.351209302731563	0.387651360623232	0.378518609018212	0.39517897631242	0.346890060495489	0.359157307337741	0.379531501828516	0.35079428178182	0.383379831705879	0.393256988095261	0.365249026198861	0.343691707869375	0.371875382266638	0.370404031075993	0.354158450239631	0.377772965447844	0.38702219992163	0.376520679590433	0.378267256735695	0.3595959318858	0.366551096624628	0.373949843472811	0.404787424079196	0.36818409045472	0.372248585109119	0.371590828146675	0.386022171945435	0.344937989411759	0.332216666365944	0.400823915505154	0.354221325897944	0.356810177824367	0.336143645356595	0.337197766074491	0.375929432360766	0.41649335601473	0.380067735398719	0.378831808541838	0.36912326132665	0.314806339275828	0.35046864745156	0.376737333778611	0.372424033025535	0.374177309048923	0.390552491587716	0.39150394515687	0.385608004506781	0.391735861632502
KEGG_ENDOCYTOSIS	0.264289008279821	0.256889775575545	0.2637996049901	0.251359586325803	0.24689770037951	0.242932384095552	0.253248546729245	0.214414861782525	0.248415052965211	0.249190436209458	0.265409430199407	0.256619020124784	0.2267981992773	0.264741492791262	0.238700248354423	0.224166251283236	0.245413679377507	0.270032341109917	0.26037652761258	0.248755104858222	0.271174167280542	0.253342024474298	0.271104363434426	0.283855664095085	0.260835033722855	0.199349139522243	0.209162638843253	0.251186861785278	0.184474383834514	0.236032978578319	0.245134316177781	0.233643744435791	0.220194120623294	0.226305290556365	0.185657068253272	0.230009853779326	0.27829471283843	0.23465229999795	0.238602656535198	0.254925841207708	0.222392626229302	0.223311936736321	0.26403106956807	0.243238962888492	0.234608357585563	0.251778708018196	0.249650202594112	0.245582782681927	0.233406964536546
KEGG_PEROXISOME	0.227624708601431	0.232092907144664	0.196852759090446	0.25763705150396	0.290145536680312	0.216824062038942	0.276827439689119	0.286220956197308	0.227284972284953	0.257766713668887	0.275176723942243	0.215967551472974	0.239665242025418	0.218339984679712	0.254541985880031	0.246732481152628	0.294562492988252	0.242618774058437	0.276639710162723	0.260347838962187	0.20801788745783	0.215348675594315	0.231646121459963	0.257487591205325	0.227158845851909	0.298803864973467	0.310288868896754	0.259232785601761	0.27552894903556	0.30938272537565	0.255056802258711	0.287677306109253	0.26925585971752	0.227331992612558	0.267610092899348	0.265184308378401	0.244867112525891	0.235293012289239	0.28303145421204	0.23457201939821	0.192854969757692	0.252596763279075	0.212967685301059	0.23148615575033	0.289788429091849	0.248573898644696	0.227023219964385	0.229939873916177	0.265960391205545
KEGG_MTOR_SIGNALING_PATHWAY	0.226068206362353	0.205975744604265	0.203367317479108	0.239925574282886	0.212661716651656	0.210457038224922	0.219117144691223	0.172326510955992	0.214544851183804	0.222315783238176	0.20365776239833	0.21810697962259	0.222761316137572	0.225689543205674	0.207945362581187	0.205313212150071	0.201843492277307	0.235754916198799	0.177570301953586	0.213619617457696	0.24524074489358	0.214565389497048	0.212635713326429	0.227190684369895	0.195001672558556	0.170288345870884	0.175625861671087	0.202976789899715	0.188432273878648	0.152954123016975	0.219086643439003	0.196630950502134	0.185252579140302	0.189359133670341	0.161436097392839	0.19366068268641	0.256256538009687	0.218758340054932	0.203607343774787	0.219206043854304	0.186474446952489	0.188131150225299	0.240099426728186	0.184005259049763	0.181396590545222	0.23880904756042	0.222443717201989	0.237873282437636	0.195862344611404
KEGG_APOPTOSIS	0.253506808707718	0.250438051921423	0.250921640280204	0.241354670824039	0.23434837218272	0.190218926215318	0.240257782630207	0.200291415945243	0.250372272632226	0.232424161843947	0.249208269499708	0.260191176525859	0.250129503496169	0.267707098711879	0.247607865697132	0.197471975166113	0.24603067520354	0.239568406131427	0.248836784353872	0.260093774728491	0.254564925234541	0.247765517336127	0.233184368110258	0.259021464811181	0.269454415684264	0.267806086575913	0.263258982454977	0.245901679131541	0.246980034866159	0.253271241409848	0.225909150398263	0.225399280052963	0.262241861845868	0.268222617296687	0.191348096914306	0.230719536042731	0.264320254597478	0.241945640856875	0.217372751530899	0.252325916220832	0.18747090906894	0.261306735039765	0.278547843518192	0.24497341282097	0.259083858434123	0.251787223197881	0.247787554666295	0.261384563948299	0.275181784984064
KEGG_CARDIAC_MUSCLE_CONTRACTION	0.208707792287566	0.21917767380449	0.231514314449939	0.212398518636114	0.198763142160124	0.209470547749879	0.221463322171618	0.202775613573364	0.1961694133881	0.226486193203091	0.238490685370973	0.209232919008805	0.217556547974525	0.224215498660173	0.237528147503659	0.225918286659378	0.203209048134338	0.222688934761126	0.233047788510544	0.209390236300954	0.203899121209818	0.261301989385877	0.216359740425471	0.200257850445397	0.206418260979676	0.218636873587645	0.224604931452394	0.227473106409305	0.228500635647618	0.223538309241279	0.242999630562289	0.212773784049561	0.243701929596218	0.215866951732771	0.233998645269017	0.204978023493763	0.234540203568561	0.237355074847967	0.245376162263791	0.211843998973158	0.208319615626477	0.224063394601165	0.217759601679076	0.240228216299537	0.233692662399492	0.21133966230823	0.220339175815943	0.226686737271495	0.228185424896506
KEGG_VASCULAR_SMOOTH_MUSCLE_CONTRACTION	0.115166903996759	0.111720173272814	0.104452348580061	0.151054651742517	0.0941876448693538	0.12923300398075	0.142491362202615	0.0601480902696109	0.0919831196762966	0.106286362531989	0.134063750658729	0.129521647486632	0.0866601963394061	0.183570571287763	0.0653550090352997	0.0732073608614539	0.111941534624257	0.132454716711812	0.114674622617529	0.0796079104170448	0.096442089016038	0.123715714812422	0.103297482979957	0.128417893082499	0.110271478451838	0.091116243950296	0.0949979363406622	0.114289642602214	0.0551906372779691	0.0978811478415162	0.139437474049442	0.104116363681408	0.0904035023605486	0.0884682426088478	0.0520625747999674	0.0992744325408048	0.182411474044365	0.172787448956667	0.111626936422753	0.108986708868129	0.073339506400043	0.0978835965569769	0.189691510255203	0.131019939970946	0.134933550943746	0.122641338603699	0.127057794783714	0.142330445282602	0.114604093504802
KEGG_WNT_SIGNALING_PATHWAY	0.151103626086975	0.130453375873993	0.147494395214098	0.174585261587155	0.153816788883219	0.138166229663707	0.132624129735401	0.0688824077742893	0.107425152222246	0.161272328152508	0.143837101692597	0.156371919093779	0.139743468185186	0.151709970139561	0.132520842038821	0.10470478814486	0.120030383995627	0.162217340891511	0.136467434947246	0.111640508065652	0.14029923046483	0.160431786090731	0.142146839386148	0.11981739914765	0.150278392465951	0.0706635012041983	0.0847701569507662	0.122181221550062	0.0859206899929861	0.13325495055726	0.110421655696847	0.133599766975682	0.0860494640030297	0.109115148940958	0.0967091962586244	0.119953730470056	0.152463280651995	0.165192447439502	0.136186243676788	0.135502420802515	0.165929247343401	0.107918402264101	0.18139031696656	0.132744772965786	0.160329539981789	0.124831579556943	0.134234117907176	0.155005418114894	0.116648756440232
KEGG_DORSO_VENTRAL_AXIS_FORMATION	0.248947091049641	0.205868967975652	0.235446049342225	0.246405845939162	0.182041291835453	0.189616960926681	0.275465249008527	0.190681931003113	0.239062807150403	0.207759140038004	0.194605487395176	0.226558238287263	0.208452651580831	0.279732051819655	0.215526720776515	0.179009414207844	0.217602203108958	0.249351436799309	0.224158043778101	0.201752731920441	0.239314423105435	0.211786175824611	0.22980973090249	0.266881194805328	0.207026516674108	0.132958428865184	0.13156655542819	0.207484806205289	0.115632604226239	0.179533439919429	0.222328753639329	0.169692349951668	0.138749079974377	0.171467185077671	0.104680681446257	0.183398100333106	0.239949792511476	0.21085166168917	0.15986598780826	0.19090963313214	0.165877667762821	0.168332360461181	0.242447427547562	0.185757746915165	0.148528791447861	0.241030062532406	0.202018956881948	0.25029153384408	0.16257056584025
KEGG_NOTCH_SIGNALING_PATHWAY	0.298165098829141	0.273416724655464	0.290271820280545	0.305324475281739	0.248326380583364	0.270977057309783	0.25633926070059	0.237166046341477	0.264749285401122	0.27449535171615	0.242880069758604	0.293889991175574	0.254470360011763	0.295506337924152	0.229919962080603	0.235982563838725	0.234060575768059	0.295148208198383	0.260098006107686	0.259555237969955	0.2596165987207	0.274862619612466	0.306167433550299	0.265661845627504	0.260095261649669	0.142705214069936	0.155278007822388	0.226407109323946	0.189901851102621	0.207965182261668	0.259114976719382	0.222063968444875	0.203349892126362	0.248477293494991	0.22388980205755	0.215886865648493	0.271496781600353	0.256536536357316	0.24353810986706	0.250979013419149	0.288324772311776	0.217902325230286	0.265700714015679	0.26606186597586	0.229586242933054	0.259539487111142	0.261584864837807	0.265221400168532	0.198411168706377
KEGG_HEDGEHOG_SIGNALING_PATHWAY	-0.0670907177252344	-0.0502132673116838	-0.0507092166909744	-0.0371642497251312	-0.100138049905426	-0.0440259584897092	-0.0496010661007155	-0.107418363159542	-0.0781377768836315	-0.0177189462572318	0.0300273236004206	0.00289713195591298	-0.0226756245664921	-0.0684712614060086	-0.0539880672909671	-0.0913468250739367	-0.078364231690976	-0.0510259321677316	-0.0295174795140475	-0.0968343632713731	-0.0674647169036837	-0.00919923585157659	-0.0397834702741194	-0.0369046512806995	-0.0785837937663471	-0.141096810808739	-0.115936753331219	-0.0904864247331482	-0.0911228026841263	0.00591595083909127	-0.102872541119937	-0.0403539172168164	-0.0748101260994927	-0.0923544801071577	-0.0528940319999946	-0.105041577237804	-0.0223987964815805	0.0080146852844183	-0.0488427895486263	-0.0519686410558653	0.0063093813002738	-0.0666201100486185	0.00513429590439942	-0.0259027427757421	-0.0338782133863988	-0.0713212302291889	-0.00939882413323852	-0.0251861899381698	-0.0437816859811584
KEGG_TGF_BETA_SIGNALING_PATHWAY	0.152961955013531	0.145023542037951	0.164008094402999	0.131726675297494	0.100376929552638	0.17408777815111	0.157629310405423	0.0366848413598786	0.131086979101296	0.154182367614903	0.141020249563694	0.190247217781862	0.168068507206724	0.166818505268402	0.133055351164574	0.113722044561985	0.0999352675338826	0.149849393884624	0.213485795685563	0.119622835896803	0.154189784718696	0.177685184738915	0.16396003844913	0.120061919762661	0.126089447164484	0.117023724666649	0.0956118329177467	0.116657005531146	0.110748782517169	0.141449992966487	0.103003434922493	0.136081147642691	0.122867438578191	0.127959236733145	0.079610696738433	0.0841822712391847	0.155771380144461	0.211707974269101	0.15699512982396	0.148999691377104	0.157815926364718	0.115304642113476	0.169529163654703	0.131815750748335	0.145375756192802	0.131524784187645	0.149910010474292	0.171659495645154	0.142066262691585
KEGG_AXON_GUIDANCE	0.146866666697835	0.186451911907854	0.17284826039011	0.155854878089091	0.118118487024164	0.128510002444883	0.167845301503047	0.0821823864104025	0.141761387203363	0.150791246736123	0.171992873969539	0.177048914337729	0.127771882020394	0.150860318636568	0.117186841652969	0.120401457318998	0.0910953766120238	0.167612680751444	0.155565215456369	0.16730544618328	0.160389516904602	0.164963153150127	0.133644964875104	0.167928550919885	0.157367843447368	0.0674875207584817	0.0823992425229894	0.128275184731652	0.0816013629342667	0.131941188607613	0.117911825548806	0.113504800833305	0.107121825037867	0.132889922949584	0.0701265342206162	0.129265866856937	0.160323293558421	0.175899259089453	0.115687739464766	0.160136218589712	0.16350136433161	0.106919343372773	0.166583594847387	0.15712241872024	0.147761399337084	0.137693627058361	0.134150986972603	0.140373864260497	0.101940224615077
KEGG_VEGF_SIGNALING_PATHWAY	0.196045035462304	0.170735989439403	0.161113676706832	0.1850312747147	0.156048247230943	0.174886447114181	0.198029750410461	0.13517029169643	0.178211344770888	0.168638805913164	0.162927017314791	0.179161748502546	0.156775602774944	0.215551413125945	0.150051564400139	0.149143859731511	0.193380148488082	0.174781729707208	0.19308402334586	0.143365008323554	0.164351029042407	0.199428954799592	0.177906672725809	0.183019808942196	0.185731225724295	0.188865021249283	0.152466920427609	0.182483165227429	0.118170745669575	0.150766250977463	0.171765053032093	0.175519144212709	0.149758331809554	0.158031124632514	0.110947591922149	0.176784203505872	0.235336901903014	0.199152860387798	0.14828821628492	0.200202548286571	0.1432851167019	0.162951367790161	0.240852119627698	0.170018677659975	0.187352007154072	0.188882433743213	0.199402504775402	0.183831108243668	0.167287286695064
KEGG_FOCAL_ADHESION	0.267281218389579	0.286741129151701	0.292743240433602	0.256269782427287	0.21490048371382	0.23097362449964	0.253871392033475	0.168057393227868	0.257623802295693	0.279924829665111	0.260530828846009	0.301173885039238	0.25895980766292	0.300975759977904	0.238047859270631	0.209631365171649	0.185530597236792	0.281947724260431	0.273802615722414	0.264315040104223	0.272261325390648	0.292838447096824	0.242134193358658	0.261365359024795	0.284488919661068	0.175924623227763	0.189457734312823	0.238679299672029	0.19636375556263	0.237381270639161	0.252873217492529	0.206822570224521	0.230953110424465	0.256556802911942	0.179576440436633	0.23331495322661	0.301611336919708	0.328275414474757	0.243585025445658	0.299436713459749	0.214644228113912	0.241284330487853	0.301441722846553	0.265500529590319	0.2261822724992	0.26894482476845	0.257076878430426	0.29513348915529	0.233253645179675
KEGG_ECM_RECEPTOR_INTERACTION	0.235788971948341	0.281091312278147	0.302296574066843	0.221927500207303	0.188622414081502	0.231005703381498	0.20928891367976	0.146681241610154	0.237103967415727	0.279327575947996	0.243407458512719	0.302455847425992	0.218182540813629	0.290336095659111	0.222184177260359	0.207399317358945	0.126725569172898	0.277717536667438	0.282524057053753	0.237689667266282	0.256968797982072	0.294268808084354	0.222107618811089	0.220318783921537	0.274247216974309	0.145547730950024	0.151583206455819	0.229765578002105	0.188102652775139	0.235079391227359	0.241984808600507	0.156255549535702	0.212704662784673	0.240411187842646	0.160141156577086	0.207487469632327	0.291548955755625	0.349236067198242	0.232986135431543	0.283754072505687	0.228695958653829	0.237116606190127	0.276455919033416	0.259666634716459	0.192678221389928	0.237735923106683	0.230388156186677	0.281622391731516	0.206647119120089
KEGG_CELL_ADHESION_MOLECULES_CAMS	0.220342331119389	0.211348528437462	0.225131362371872	0.18429443360512	0.205065396984217	0.130495771262415	0.141475293599907	0.140680507121724	0.191217841903092	0.222773547072681	0.208941716968929	0.199871048180013	0.105584759655035	0.23318816049714	0.179807563005379	0.117603896243225	0.207310186138409	0.230677321731365	0.222167393998253	0.178004853990674	0.179890578040038	0.249938356346827	0.21247360880775	0.219194970547372	0.224595533083411	0.223476963129795	0.228602075080771	0.236278673344938	0.139936588957753	0.140097090819316	0.191501597525193	0.134222154289565	0.249222782759027	0.233799237724666	0.15224584325977	0.17998996382227	0.236117143934246	0.247150638124631	0.175993634980151	0.2413911195867	0.131966123843024	0.212146853669957	0.298359475058226	0.24729844739824	0.201201075668973	0.247294224483759	0.276633478689344	0.223564550829883	0.258077382789445
KEGG_ADHERENS_JUNCTION	0.359510933181269	0.326353196165244	0.325147399643083	0.323195035658267	0.289850418975207	0.293904333921557	0.317911006391349	0.24025750408628	0.302516675816213	0.318819246313537	0.320912335385305	0.343283036706463	0.328074760574157	0.326950410023093	0.292410899252381	0.28009644453617	0.274435430292481	0.34062772047279	0.304531871988912	0.316658311205482	0.335638778126219	0.322460962693803	0.305457768240691	0.34348648686643	0.324555311543486	0.216348690486872	0.23380715235336	0.294284226002196	0.227936903466641	0.277799119956404	0.296835589529233	0.275054437290254	0.244330006968919	0.289698706092562	0.220358000072572	0.280224602447195	0.33431127114184	0.30609191538059	0.277511771743751	0.323006422481136	0.302314547118866	0.271644396810858	0.33454982711788	0.295789442130806	0.30177504943955	0.305502546950516	0.294133916418361	0.33085679985509	0.275929104959833
KEGG_TIGHT_JUNCTION	0.278102167917599	0.246255998941394	0.262983821727664	0.272258428689161	0.24275350820894	0.235192781619275	0.266418906857053	0.182099933169535	0.225174275782436	0.271774669465051	0.272706443272466	0.271084534579592	0.229167805462943	0.263916031094898	0.234915123408573	0.209147874259372	0.25174134909241	0.302787513555999	0.238870857583406	0.24827414101032	0.272252648726041	0.279407128622372	0.274592645240024	0.285255971855974	0.234914440248623	0.180059425439194	0.229774030965556	0.249347992080157	0.202744677533309	0.246627634736569	0.255810691127646	0.238093235166938	0.21965886963036	0.196270233064424	0.175221983481292	0.210674796015343	0.271974870932505	0.243040299754903	0.237559554989852	0.231711293825958	0.234212787522887	0.206734654854336	0.269774159108895	0.255791789793672	0.254994006413314	0.24966328069506	0.24510802716412	0.262167508907137	0.214639396266523
KEGG_GAP_JUNCTION	0.176769419393837	0.177637427168761	0.19139744504054	0.17478026010437	0.159208398651028	0.167721773159722	0.181001832435576	0.126338163132433	0.15424760232341	0.180252635403488	0.168944237112802	0.197170856124224	0.167062496378965	0.216779523447035	0.131138469687439	0.144965289117915	0.133354485162938	0.188339062909047	0.171282912663237	0.138259230711422	0.186710564906059	0.169811822107467	0.174979132869521	0.168357780376065	0.167235780483896	0.104727232656228	0.117023736290182	0.158176337483308	0.106997463448792	0.153822049761836	0.180677558663137	0.139652592651525	0.154298852234525	0.163596222426068	0.108559915147682	0.142421950877152	0.194250254717887	0.215142948427911	0.186284628292954	0.182997713955478	0.154747658280116	0.132221712978624	0.200522073399286	0.139785907503476	0.145593980424744	0.159313233051808	0.155426537478104	0.196429670334622	0.139618598965898
KEGG_COMPLEMENT_AND_COAGULATION_CASCADES	0.182346769398831	0.184853555161397	0.21183934859213	0.233799472852855	0.21383568400731	0.242124551913965	0.251552197831173	0.18340707078261	0.142771833685055	0.195331597962271	0.259634584629946	0.174423466794597	0.173919170032627	0.25903898384542	0.209598103825883	0.230962025231782	0.241901524179343	0.235980032884498	0.24671469681292	0.196246108255813	0.154445163200219	0.235719064686242	0.180416155305787	0.245531716230949	0.214090671085476	0.29138245623452	0.182366699566666	0.287454156897929	0.112094795642155	0.157203279078922	0.258654597382477	0.161214838962665	0.181883780564643	0.136996293606453	0.0886045946775555	0.198694395408638	0.285031909819937	0.252212992101123	0.112969377476919	0.194897976091876	0.000429641325146247	0.206279943613657	0.275734020091462	0.250073145470706	0.230756752194449	0.203581793138748	0.204571268690946	0.16204718761412	0.23330431819506
KEGG_ANTIGEN_PROCESSING_AND_PRESENTATION	0.409646435099266	0.414922193246059	0.393471295514138	0.367490596340206	0.426875779430938	0.326480174119097	0.348272221542568	0.387056440538536	0.404795314031397	0.394610663865841	0.380416579814071	0.385583499407501	0.350835100307481	0.38068898477226	0.389618454060263	0.318912610703328	0.436451299427162	0.387065737483625	0.4093959476312	0.387433032113107	0.399960869623921	0.392711759538035	0.385581644093864	0.413611440580888	0.412953756467215	0.426832115605338	0.408503413148157	0.424948096792417	0.351892261128355	0.34352870875051	0.381376834599341	0.390406204917881	0.435073454708626	0.425042370077338	0.382322820205144	0.405885956022862	0.404684820280929	0.386664535664844	0.38941203233305	0.422245577900948	0.341020269002166	0.388814028662834	0.43365185748103	0.414529701447119	0.396476060818734	0.43324800019843	0.437370384169115	0.414451042762195	0.419677659743025
KEGG_RENIN_ANGIOTENSIN_SYSTEM	0.0121091410849791	-0.0872825125476889	0.00711636682971808	0.0610665189758513	0.190327359012346	-0.0155153382852937	-0.0112807857499637	0.00726409582131153	-0.0710033533708193	0.0102230826764058	-0.0230932887046602	-0.0128905981734884	-0.0320479631435045	0.0573216544015424	-0.0887844682805808	-0.0558133080198623	-0.0866119309385023	0.0640331258989701	-0.0238970335015575	-0.109424894666991	-0.0920340241229362	0.0723931478416185	-0.0589919345654323	-0.0422848181793692	-0.00545018131954515	0.16382298442094	0.0282053314458114	0.0118562053220314	-0.00666523246922729	-0.00725063276867437	0.010276766987764	-0.0361338992916554	0.0306108089677476	-0.0378151191327898	-0.0697430709454299	0.0170561436545841	0.120007515424772	0.104571960982046	-0.0334155722911559	0.00619060226420235	-0.178143328355859	-0.00182514149602452	0.0659703076987061	-0.0275547728422357	0.0313686809602228	0.0270592580953456	0.0650108918954842	-0.0186109395171466	0.0178965932873668
KEGG_TOLL_LIKE_RECEPTOR_SIGNALING_PATHWAY	0.233742852195407	0.246473324734587	0.269522660671841	0.207080558090753	0.227529442672452	0.165432585558988	0.16534573656513	0.224376518736411	0.275367950523012	0.228869213940203	0.246163182588229	0.205744885169702	0.191288857438051	0.242427372969719	0.246449873278871	0.151852792143163	0.207732003782476	0.222753683237926	0.247951928347257	0.213030078956885	0.218999463566737	0.229676159536483	0.211625228767354	0.265774190217691	0.27275148344843	0.30569483758983	0.250164845297444	0.254824403245644	0.224210012665697	0.175407842547445	0.215315451352368	0.207202917514856	0.285176675833101	0.270011285293893	0.202338823702303	0.25577649622284	0.261841537699879	0.23780818767367	0.192493625819622	0.282984859864031	0.165323933624446	0.22675197100278	0.274458554436194	0.238030304079074	0.194265877775829	0.269877742475838	0.265124442659965	0.235124989556318	0.290914702299
KEGG_NOD_LIKE_RECEPTOR_SIGNALING_PATHWAY	0.182120859212868	0.212217045256655	0.233865845432835	0.16676221459406	0.180139764973828	0.13757135444942	0.143270565681585	0.169833981464447	0.261914858405866	0.186202284312464	0.192365341033497	0.159536660749706	0.176492827906212	0.216768235921465	0.220687231271682	0.151120038951832	0.167200539205418	0.160876282645454	0.208366687728795	0.225246736505488	0.199078588442577	0.189474265863501	0.16678519444059	0.196907815083185	0.254671703581072	0.261709060283975	0.244086494543421	0.226469914322994	0.223031971459777	0.17722921165565	0.129702972129822	0.190176316071753	0.287061041789435	0.27036711746139	0.178325036954929	0.232187557132133	0.269000826017965	0.197562526078303	0.152343940888045	0.241830160000954	0.124089177190063	0.230686691520162	0.234882211753158	0.22426332542478	0.196759273189203	0.205179312790536	0.210697285766839	0.179782065454677	0.268038667530036
KEGG_RIG_I_LIKE_RECEPTOR_SIGNALING_PATHWAY	0.257053234506991	0.198839587362973	0.211073844832555	0.213672081967413	0.210221479541077	0.162006608734005	0.228959481950229	0.228699923295976	0.260149775870017	0.233196919404912	0.210839966857311	0.202164249083879	0.207769407816368	0.207788876218676	0.243402066877489	0.162598258629389	0.187032169236043	0.199986316537869	0.202475448698536	0.233070517839225	0.193973241118515	0.227490367828793	0.206015033876122	0.225845193753963	0.237497066607488	0.247915939392889	0.230787911574149	0.226976605404278	0.213280052749941	0.189257846785128	0.193740665910846	0.246996016486772	0.225397735596258	0.227966489215767	0.167562734063851	0.229984379755745	0.212400793201056	0.194883530061118	0.181108668782596	0.241473288147959	0.189939197858763	0.219955608416769	0.208886014495824	0.214832838513494	0.208317678520746	0.219750355665559	0.221776895132112	0.221821282922007	0.234851982363978
KEGG_CYTOSOLIC_DNA_SENSING_PATHWAY	0.249792851082851	0.278079006546057	0.278507142264382	0.227503819840995	0.276018044195728	0.202313411631333	0.181570360947605	0.253459132334863	0.299717854782241	0.233808473903944	0.253988403555289	0.240431988844015	0.241919865464291	0.263945537420234	0.302307509413205	0.173389863557195	0.253464433785363	0.213460392016991	0.260355706925638	0.220759001351796	0.239234210704687	0.250283600996232	0.249135012526113	0.256264230942327	0.318058519155263	0.366370917393071	0.287321749619352	0.292463662994646	0.275775867438921	0.209524135120935	0.227749231119818	0.257988121419492	0.3371102409611	0.35084222794269	0.269853476144495	0.346639463438831	0.261002522306078	0.208326546509794	0.201552414095861	0.296338793523706	0.204338314418408	0.283501094144029	0.2877765796293	0.282847056695825	0.242854300543652	0.287013117062686	0.291622501838963	0.264920911955681	0.32815925485315
KEGG_JAK_STAT_SIGNALING_PATHWAY	0.16633422437275	0.14604630414698	0.160326223514568	0.139518266210031	0.145874822108189	0.12963076657539	0.103920900342955	0.0928543633006912	0.171038550935856	0.12138388870028	0.138343251554629	0.150307926993684	0.155858132064277	0.183341040836499	0.13902129883857	0.100140550300042	0.133066896715681	0.140049704010406	0.162625093907162	0.144762080735539	0.152998250182312	0.144863750202998	0.123045774741343	0.166617524641039	0.170508691673144	0.158716368026771	0.140785204086303	0.154167586709022	0.0961247699034368	0.0804577614259402	0.122589067122851	0.112854395619366	0.154470409640603	0.179491324237441	0.0783830675849313	0.149494197321878	0.215434079802866	0.145491553513373	0.104597204754984	0.168679047973559	0.0771384701121254	0.164126292103633	0.217484096828216	0.166868854402574	0.123436247370576	0.188492177385632	0.180949211197319	0.152494043235838	0.180882094517216
KEGG_HEMATOPOIETIC_CELL_LINEAGE	0.13109215082688	0.102518942476973	0.132202671370317	0.0948726069632135	0.170078797930577	0.08255655034135	0.00971462048332309	0.0590674692202128	0.152131818748295	0.0999708550408156	0.118143776335307	0.0988618314770845	0.0894495778180943	0.188539505649848	0.119627637479677	0.0592437780664651	0.120287001277647	0.108372855508329	0.155514760772446	0.0879776744606737	0.0809501418997772	0.148963886612907	0.0978277245514604	0.119703356553626	0.172097404761345	0.216935498335816	0.169798401052062	0.156829941129778	0.069254347701928	0.0217590193397465	0.0789672118568581	0.0685327562671569	0.194671337922348	0.210627566116042	0.0750989385268306	0.108985686226349	0.184642397844565	0.133355911084125	0.0622087995126998	0.158115191484158	0.0202527097014362	0.170819871520696	0.274219341862045	0.198014885518213	0.132024751763725	0.180542686515723	0.230582581781898	0.11131511911338	0.244333946584378
KEGG_NATURAL_KILLER_CELL_MEDIATED_CYTOTOXICITY	0.178035776352642	0.179714684319293	0.172763869820743	0.133531577236303	0.18767313260417	0.0975111715402302	0.114699048571212	0.13060873617425	0.1768874508005	0.149093126720649	0.175015584685391	0.14491546622947	0.165072439067913	0.18799424062183	0.172020858897422	0.100808692842569	0.164282194682795	0.152177909516764	0.170324387908857	0.168720550311822	0.167278470510971	0.164038365167319	0.145767269489937	0.179627064282159	0.188056937817411	0.210077482773952	0.159948558795189	0.183615732066873	0.123805759358259	0.12803641286632	0.144669964959131	0.121774286036277	0.200233007102608	0.224855639174992	0.132280088549558	0.148726423820632	0.188140769631108	0.154627589903813	0.138001985150691	0.194740310137442	0.105032648707483	0.178020346265221	0.231209642780957	0.169219096444227	0.144004628543552	0.2043747842217	0.221294264199427	0.184009255488041	0.206073365791704
KEGG_T_CELL_RECEPTOR_SIGNALING_PATHWAY	0.185159414875465	0.199103782775297	0.176575911907559	0.138974537762575	0.200985861145462	0.119823155538521	0.140959398414624	0.12089539284212	0.178584720385203	0.143327516489003	0.160308538555206	0.140769194260397	0.150192353104037	0.213680306283903	0.173764628191525	0.097620108497169	0.183714326087397	0.179240130293572	0.176116996940902	0.146159385493094	0.184058363745743	0.167977010898329	0.154946658807942	0.19653686941154	0.190595012017697	0.215852258807487	0.155982676715552	0.204816848496268	0.117313077914703	0.137339873817002	0.139185967416308	0.147342936393132	0.193943450991873	0.230024219418829	0.137259897438869	0.164796259214362	0.177939092873997	0.157425030286236	0.11300787972338	0.190990477452893	0.14877277628531	0.171340451384073	0.27124080696509	0.177517869116707	0.142544262113293	0.214057673058018	0.242011500462664	0.198155812095226	0.21813143025431
KEGG_B_CELL_RECEPTOR_SIGNALING_PATHWAY	0.235715128774114	0.197323063387925	0.249275028716376	0.182953869718372	0.19651961736223	0.162448474765235	0.162403598555949	0.15815940064465	0.218233070309201	0.205823605637899	0.208347940586096	0.200339506210807	0.150700105540326	0.240853342790851	0.201068871874036	0.148804663774066	0.216750354117785	0.217135575892074	0.205400085716048	0.178038407850535	0.216808385714362	0.198458713381759	0.199480591933787	0.242951280428366	0.235170330406946	0.233175018317907	0.194858846377795	0.212638610979223	0.159437962313765	0.181315034219838	0.210751036551907	0.153763823371498	0.22041217477982	0.219886039915058	0.166874507895971	0.209899482226742	0.229318572882431	0.216392274950692	0.159471713079603	0.229624124317291	0.169062419742608	0.173539283920016	0.33956278853687	0.238515220454587	0.193816121361025	0.250637867531673	0.296562779533955	0.215660112680707	0.24195999319596
KEGG_FC_EPSILON_RI_SIGNALING_PATHWAY	0.189217712216511	0.129350600799359	0.135570006034507	0.152857312705527	0.145275379211467	0.129881541174143	0.151699935957601	0.0830012750202982	0.162795255625485	0.140982347252981	0.140290710584783	0.152913141235953	0.0951751399760974	0.181322510716017	0.117479474261084	0.0915854831312903	0.182872208438588	0.154625155033993	0.18005747502434	0.107274130626316	0.125591296729023	0.165103366571941	0.125829081742195	0.18087363581807	0.151227536383541	0.178480231562107	0.16478502413701	0.147138875996947	0.0936407172526308	0.0822491517993643	0.151316107773836	0.151807638774773	0.13504385016183	0.133693016823899	0.078302284970444	0.14263661920529	0.213036581174394	0.155494883592812	0.120053493575889	0.138608468992447	0.117220031154027	0.13606195386445	0.235431068126762	0.148007484952972	0.14289930529991	0.166885666780718	0.192041661380416	0.172991612098466	0.190241395599509
KEGG_FC_GAMMA_R_MEDIATED_PHAGOCYTOSIS	0.237079457517025	0.216685268793094	0.254957011203067	0.235245552396245	0.235614485164137	0.211236933451516	0.190761388331079	0.195788375735644	0.240232650772296	0.241215606445335	0.242068832831991	0.260425883757157	0.188009943268096	0.260243031241043	0.205091727878162	0.200171485264903	0.230922249467682	0.255564654887473	0.239648793604977	0.207752629180033	0.229835367830381	0.231677812144014	0.242494468116949	0.26990620608545	0.261387572535083	0.220984828153712	0.203409963623663	0.237094781975055	0.177986943749269	0.186259634202808	0.235600379556712	0.177711228703345	0.214229625090962	0.216445158420293	0.179849737786593	0.223785048218125	0.294210570804348	0.254325021370172	0.208957502714483	0.25144176277767	0.206409136275822	0.206106891911834	0.299999696788018	0.221323673700043	0.203248988470431	0.257088126149684	0.263065418561285	0.238563159059791	0.240224132113929
KEGG_LEUKOCYTE_TRANSENDOTHELIAL_MIGRATION	0.28862077628687	0.257443135148921	0.290008218515361	0.280140747469178	0.25075542498333	0.234811265645231	0.226222515130593	0.201828904845846	0.259084559442462	0.29251806395651	0.285960748542037	0.28910064800474	0.197957082510263	0.305172419320006	0.246121910811164	0.207416771978182	0.254141938626537	0.299456141980931	0.271895244497261	0.250520291622552	0.258337615050657	0.306879649919094	0.272453653228443	0.305286344347942	0.277184317611628	0.259713487271566	0.267295827892782	0.285335148309821	0.217550123266614	0.229990082882359	0.281795944088735	0.211323773579181	0.264938072758825	0.25375704306262	0.20825876877691	0.231495824618255	0.301883191335067	0.300347462177788	0.254159946420002	0.281557785046621	0.20079751735847	0.252778748809018	0.348261886472203	0.294505388048805	0.254318573657112	0.296252008397541	0.315716077101192	0.284648207280213	0.274271653631235
KEGG_INTESTINAL_IMMUNE_NETWORK_FOR_IGA_PRODUCTION	0.22750845494663	0.231484474579552	0.258156832718312	0.158852530333695	0.237260242724094	0.120069160221864	0.116691429993179	0.204336571807248	0.24088612491306	0.217195339011156	0.237412953418319	0.221770254098397	0.0943071638368568	0.247982188927154	0.226913503050448	0.0816858309551068	0.262722178649815	0.213098505149654	0.249109074046341	0.18434994465045	0.207219331664007	0.226036019436611	0.197714495384577	0.246649808782043	0.274695090032793	0.361284597602627	0.293703954403367	0.268972871672028	0.194429354771566	0.133278502895256	0.170143381247035	0.154343904315108	0.335280275119307	0.288677079963525	0.197803559288712	0.237914686358321	0.257530647502822	0.239614315032994	0.168095755739168	0.288563466380633	0.0782144622608284	0.241718058826425	0.371704660064382	0.294179987417842	0.231257232404182	0.306929640189866	0.346898924902824	0.248821588120654	0.33692129268857
KEGG_CIRCADIAN_RHYTHM_MAMMAL	0.216421567936423	0.168652333236977	0.220892958198431	0.217502204772566	0.146200170702449	0.131396929442711	0.198202412373105	0.218943904762764	0.165987992942082	0.200912015875974	0.217469972242037	0.219580003921279	0.188798101034437	0.162466760216095	0.180055949829265	0.153958099434418	0.143134945526034	0.149932187196618	0.208240644991991	0.193034820460198	0.184915673404826	0.11742302945869	0.137194604219412	0.285190939404471	0.176061070958406	0.0963474970880638	0.13712227930781	0.185163382670538	0.0995579570317041	0.227426749794643	0.209080181390584	0.132844429821294	0.112344131784771	0.137033640336223	0.0379901531652505	0.0938701053707401	0.168930317936851	0.186236432828416	0.163392226280281	0.173624446386307	0.18539326062173	0.107453905015485	0.190757857704374	0.230899735900266	0.160974202109789	0.180373632013817	0.206345086763786	0.281652713807212	0.10838554858289
KEGG_LONG_TERM_POTENTIATION	0.184871714195247	0.155605148429828	0.160034162202917	0.18866404909914	0.152794068478865	0.132295149222447	0.189342099923674	0.113664952337127	0.14836514608113	0.183832626665441	0.189750932699797	0.181491601401024	0.166616824946875	0.19746406421586	0.136530172432296	0.141414568855963	0.177421990435864	0.19987783695405	0.160356983315258	0.161214064571535	0.195947551689426	0.152537421932253	0.163987301369709	0.216722958971037	0.154421442490883	0.135339852376135	0.137222611109915	0.156504103614167	0.112334263321634	0.180796618036479	0.174771067143598	0.162442806613271	0.123423202253289	0.160894048756346	0.103729174578541	0.144910140918106	0.187920042211035	0.161176067515273	0.180419656545209	0.155590383004225	0.116153634332122	0.151780211071929	0.209807424836231	0.154793446414929	0.170783343676108	0.179888450441632	0.177044312406272	0.197819527538403	0.159047832089654
KEGG_NEUROTROPHIN_SIGNALING_PATHWAY	0.270797663256996	0.240426406361992	0.244353465111331	0.249961213430862	0.225618621023958	0.230749378940531	0.253772556091153	0.218129534429206	0.256624305646622	0.25913612242747	0.243907790017091	0.258884388506233	0.220049819086447	0.265258851436705	0.219372954460971	0.219107351119545	0.238544274091644	0.265110494268523	0.236304145087536	0.256020819455305	0.274680715732275	0.24993408231794	0.252552396835802	0.28004895543985	0.24026882747741	0.211360066124835	0.220576280011203	0.228288714849981	0.196458482613394	0.206597003264652	0.233705631688601	0.234188719866401	0.211392264049376	0.227055043987242	0.222120098594696	0.244202394710027	0.268035427326738	0.253879000021993	0.244067540993403	0.239972895881404	0.213071083472132	0.212099747217915	0.289633905381002	0.229490453286934	0.229680478613555	0.252842293754501	0.258107350276048	0.276185243905171	0.241066818084218
KEGG_LONG_TERM_DEPRESSION	0.11563176683558	0.0916866319062253	0.097229857082213	0.145530563585337	0.107731931419513	0.121641876929606	0.176802195556044	0.0788060487412743	0.0827875668280276	0.108747947290707	0.121643371564304	0.143159109657921	0.131078766443336	0.159068618187846	0.0935798478059841	0.0939297123427595	0.158579110137426	0.113596674807077	0.133637607697456	0.0670184178824025	0.101216929282819	0.100072790686089	0.0978372730839607	0.145064334851856	0.106505030531201	0.125252514861926	0.10270252850049	0.131363973785782	0.0575267296771896	0.0880785113515355	0.136633131176101	0.124443416392976	0.0914151550538271	0.0906414065792259	0.0321996379842034	0.0799183915083754	0.174696187600424	0.127845204500709	0.0939297538661676	0.0838290517497218	0.0697727540000575	0.0925297006681587	0.166710522213738	0.0962167390873776	0.131297177154679	0.11067713731377	0.118160477356229	0.14245048697359	0.109626528676777
KEGG_OLFACTORY_TRANSDUCTION	-0.155986742810055	-0.169577232547578	-0.150447990201809	-0.105404161658317	-0.137915052365153	-0.077552872659586	-0.144635970491812	-0.126664511346029	-0.168201075583257	-0.101147083401331	-0.121051780116435	-0.159201331934412	-0.147482670897486	-0.0811721503019684	-0.168554164515405	-0.131277988835703	-0.137028527484748	-0.0604270748790178	-0.152353615710537	-0.166812887709269	-0.103212279308318	-0.141519832257002	-0.113768338102811	-0.132607521816233	-0.143767017329871	-0.155189424322925	-0.136694182229197	-0.151515738158848	-0.152599515772461	-0.158412066959379	-0.148318167319906	-0.129570290238401	-0.159083236513773	-0.169855727000348	-0.124243249494449	-0.144544762718986	-0.121193614411021	-0.127245326598852	-0.0841580834953959	-0.130311540590671	-0.159045135129789	-0.168526511633249	-0.111419038305563	-0.152379891536252	-0.140218529844483	-0.14271866555166	-0.132694060919144	-0.140756376448659	-0.130484864538317
KEGG_TASTE_TRANSDUCTION	-0.0945396770923093	-0.137237515307855	-0.0885817035585552	-0.0340099693025809	-0.0951946239144187	-0.0403868066742432	-0.0960790186309269	-0.190559787547676	-0.107543030486183	-0.0829485934181257	-0.0919389307688501	-0.0747305064599809	-0.122804559127632	-0.0706416338609703	-0.126560515743962	-0.0869288008372734	-0.0813208037897233	-0.0678973744899603	-0.100952517959385	-0.0860442883659554	-0.0625282214441679	-0.116200870125573	-0.0312614438316727	-0.079535164742168	-0.104464602605998	-0.148215798465522	-0.142973688116343	-0.121699654196311	-0.10452399405243	-0.129907046874774	-0.0791357387857336	-0.0579136333427949	-0.133315709804896	-0.130484136074091	-0.101454102594325	-0.15699439845272	-0.0647971247310859	-0.123945633324182	-0.117677406887825	-0.137911031974438	-0.116554457628888	-0.116117825268624	-0.0752871488480558	-0.0648933134493513	-0.0711254066036202	-0.106197478015307	-0.07046719356684	-0.0933208965431352	-0.0694729493758098
KEGG_REGULATION_OF_ACTIN_CYTOSKELETON	0.240991884300363	0.243799790310189	0.26466081635512	0.235195832947039	0.218304445450715	0.200106560148695	0.213840543824056	0.204764263649911	0.22401112881396	0.254069728664758	0.241735793870836	0.262541789465785	0.242172953491449	0.261224253331474	0.217675266427367	0.184086911294269	0.201183205125365	0.268152981427274	0.262628692377575	0.226800255212786	0.246541365412947	0.240938114354356	0.229357887833677	0.25298459563427	0.24036385346235	0.178679459785164	0.182002350053216	0.224887174013314	0.166735059520796	0.208036150979711	0.234792573013035	0.185797517539895	0.201812537825142	0.223865870841083	0.169002868632861	0.214689581547471	0.264877954037289	0.275229836327633	0.213995007539204	0.253892218562877	0.216772218195137	0.201743633338477	0.272506734287585	0.228679641981285	0.204721278796822	0.238069234618407	0.238851943371845	0.247631473216111	0.223079806323653
KEGG_INSULIN_SIGNALING_PATHWAY	0.257059539642384	0.237792000474908	0.242232533380862	0.260221190275109	0.234310618126031	0.256433118447108	0.271658441391322	0.215636219797493	0.257420754946728	0.245708777827499	0.242734021870766	0.241320843045386	0.252988489097051	0.265043162902207	0.224925727985032	0.241664694904531	0.239634030921605	0.279669096968013	0.229062220104586	0.240999748051526	0.269248507435077	0.230778067302331	0.265500358882162	0.260507582275399	0.237945616520691	0.204066200862466	0.205416420331146	0.233489710694844	0.199128340874317	0.201800613212582	0.239216059758694	0.244695715543205	0.207809466136453	0.223449002781033	0.193837463675554	0.225913226658972	0.272746562933769	0.240254540230366	0.231974506261121	0.239960326858729	0.229051926555996	0.222884443042818	0.263158919079985	0.21143665748048	0.219382549185891	0.238469455874274	0.237006197477617	0.253560939496648	0.221749839807321
KEGG_GNRH_SIGNALING_PATHWAY	0.168433480920013	0.136334419198304	0.130672509875794	0.169148928172204	0.11987586232429	0.145109694002871	0.174280686300047	0.115896886911166	0.144183148341416	0.153949308130211	0.168583969520037	0.15685181957772	0.126756649285201	0.170026325691997	0.125956851037764	0.116325189963153	0.184446497328932	0.154809912356511	0.159040795152839	0.129170414269927	0.153018356085087	0.131122955259645	0.149662011955299	0.188923670102029	0.158814165261232	0.143602661664318	0.13315037542673	0.149095666976416	0.0781520732651503	0.127756644226228	0.153458824708627	0.145306204676096	0.100687269920811	0.113665393238102	0.084152993138364	0.135479460985023	0.201250897908902	0.139844029239466	0.134856877042422	0.124520737835377	0.117337549555045	0.11979891636686	0.198043214433821	0.149578999008668	0.154192181130431	0.147915115043999	0.157941567805796	0.168712445447117	0.148169593866919
KEGG_PROGESTERONE_MEDIATED_OOCYTE_MATURATION	0.122951057042156	0.175955139183799	0.110653446450442	0.108592193618583	0.149726456733463	0.170063094202772	0.122521587764876	0.191443453515135	0.134796531813273	0.133924543685275	0.112513723338729	0.10341634643406	0.1950838720591	0.148001887773981	0.139790609623864	0.180053026166857	0.115220478342798	0.165155076752975	0.114827435947146	0.120163588930483	0.186109650676025	0.143298139314458	0.146899661533234	0.152167467441387	0.160602451892365	0.126999672030615	0.107652281821372	0.178344864716543	0.131227262830826	0.106085891969601	0.141871914962085	0.117899809452459	0.143960488743827	0.140934607862675	0.121883045647051	0.189454989650825	0.139643484408167	0.136410071147254	0.153868277041846	0.168069684354827	0.183268369586382	0.15134831891383	0.150187786324962	0.0670984620992301	0.0893232265565745	0.145087581936957	0.134071243201928	0.130200851310599	0.106652592768172
KEGG_MELANOGENESIS	0.13797913169884	0.096339725460921	0.129157285692542	0.156298670630166	0.107583978662821	0.124018496153865	0.13589384542331	0.0672543146468024	0.0870727661676067	0.148176925594023	0.148368270656409	0.140506575308113	0.102754776593154	0.130311027580127	0.0938826415718097	0.101532703933716	0.125496295914328	0.155624960107208	0.12085817756218	0.0912058710712869	0.107398322673246	0.138914511863386	0.130319202005343	0.122643161118503	0.10686458151397	0.0475674604108369	0.076635652394172	0.0996115046585229	0.0664330502522461	0.101406390843519	0.104479796794803	0.113700875261136	0.0770569494866886	0.0911786584652232	0.0934498832838628	0.0974193095617636	0.134981960296227	0.144454762468078	0.135643249959287	0.0984797341661517	0.112880273476073	0.0845225723537627	0.158810530233757	0.109588818082673	0.133665106081599	0.0928918352773998	0.124647620864591	0.121715812911015	0.115253107556413
KEGG_ADIPOCYTOKINE_SIGNALING_PATHWAY	0.178416331484124	0.150405471820051	0.159800429299339	0.180810835214505	0.197646712154129	0.190735976581831	0.205051917870458	0.164530195153241	0.164543502494366	0.165074936616763	0.175155324841648	0.144535806232973	0.168897636850225	0.179804058327036	0.182408653806808	0.154551394815689	0.16402476493081	0.176800435152042	0.15651133367642	0.174764527190937	0.161809610601132	0.149866446337626	0.205053900142412	0.204126799858003	0.182766590448757	0.171729172196113	0.148363883063402	0.180569048151876	0.136902605974191	0.14893759941894	0.153497575328246	0.162405509170466	0.158730049859652	0.156742211981853	0.131507944339202	0.175393799369985	0.207516449578307	0.167388568334202	0.138718119610499	0.158894359713924	0.122280406859469	0.147009028104432	0.171295281425065	0.143611276064864	0.156148341534564	0.149328612897243	0.15127651420787	0.182499936955453	0.140311715138877
KEGG_TYPE_II_DIABETES_MELLITUS	0.131517061518382	0.0693242217328807	0.0783707416690707	0.102330818000359	0.0808073826275593	0.131044842331537	0.0900731154219853	0.0369714303527329	0.114066815979588	0.077948678516653	0.112309652277278	0.0804220931750174	0.0470797629410717	0.119071409290218	0.0393046970375276	0.0602724437694433	0.0670237587505681	0.134674675489141	0.0889827200015118	0.0766635002306567	0.092648787789956	0.069347552796097	0.111833743731652	0.133230151142601	0.0904071294265977	0.0622032465488169	0.0690865171529448	0.0806341801539016	0.0492463754968294	0.0429365088931613	0.0911385468117211	0.0632428808709348	0.0667658924891946	0.0688485482314059	0.0139970847982445	0.0580521920132404	0.153603606317935	0.0879412965762175	0.0559678288689061	0.0765784045747455	0.088355807917377	0.0458261923871765	0.136621996359634	0.068251702190525	0.0471970605972242	0.100996887155047	0.0978413176059437	0.0920246202886747	0.0784763365075184
KEGG_TYPE_I_DIABETES_MELLITUS	0.290358888559471	0.320597833444514	0.317380382057413	0.24671108055356	0.353517111033444	0.185848387824787	0.235793661002792	0.269840415135186	0.313074388907846	0.288871374389302	0.295458002003578	0.265868095710234	0.237266939151601	0.296301595007479	0.317108416624146	0.174033993232978	0.334451451860825	0.264070573877869	0.335750686738798	0.259983947531899	0.285162394543482	0.292750223891985	0.283667232211733	0.320223869959785	0.305762815736918	0.404035919378749	0.334780371970016	0.35292374081153	0.265859632846503	0.222816796021334	0.256031557067887	0.251071372550997	0.390834905890144	0.370029642465538	0.288387860473675	0.315416104492443	0.291766500407269	0.291532661883592	0.260963999065222	0.349270831139336	0.174290432562792	0.308065810512175	0.343885518930217	0.350373808490997	0.287452967310029	0.341544237219562	0.370635427765033	0.310382098223856	0.368321650842498
KEGG_MATURITY_ONSET_DIABETES_OF_THE_YOUNG	-0.0501917287929633	-0.0704098933307754	-0.175210643873555	-0.217980564772595	-0.0238499949882609	0.00500901713436915	-0.0249081730872439	-0.313564101518455	-0.211429835109891	-0.198091980462651	0.0379205923106152	-0.163821000321902	-0.213738057711076	-0.146132284145128	-0.0845223620472638	-0.222153791255992	-0.0137844397719902	-0.262822415134032	0.0136477576556376	-0.183589685412337	-0.158334722902595	-0.140646262473221	-0.0938657954550767	0.0544690817971623	-0.209797565927878	-0.0169669826865708	-0.230512042552154	-0.0558015610863728	-0.211058727345739	0.0853757233661034	-0.0718814776847509	-0.186812376396166	-0.1383361061992	-0.178310594583909	-0.334890747000063	-0.219627599594651	-0.193011854517948	-0.251068382921483	-0.218587747235268	-0.238099134536462	-0.271481130821517	-0.18560944600441	-0.181452339518646	-0.0901027591700786	-0.18698605998798	-0.219478730698259	-0.156776721636854	-0.232329533591694	-0.156200083168052
KEGG_ALDOSTERONE_REGULATED_SODIUM_REABSORPTION	0.203863871098143	0.140958553915511	0.129460472391881	0.197620560425718	0.125967071629402	0.187847579496202	0.1743060859757	0.0594613581967587	0.119261986763712	0.137041335328475	0.200999086999483	0.16331207725726	0.0891837977211657	0.189804371175025	0.110004892657145	0.0936491591538935	0.164772421607675	0.21042593419588	0.186881690177836	0.113525683900151	0.120596733701711	0.15635254356688	0.170460979900554	0.200381864834861	0.14160828199928	0.129767162233994	0.116330031326576	0.148763267201829	0.108126478645759	0.0879300240406179	0.15286061915077	0.154259742620263	0.09316508801424	0.0911992718778657	0.107658398196687	0.10374086898288	0.192591594269725	0.151212219533359	0.127840177977834	0.125377623128834	0.059190812891361	0.0994251851987504	0.214256998481176	0.141979385271944	0.134110157513584	0.167052505296502	0.157243286992866	0.178715508823952	0.118376781857984
KEGG_VASOPRESSIN_REGULATED_WATER_REABSORPTION	0.331712712830881	0.275841528718335	0.28961766626352	0.358357074337789	0.307040355785287	0.317094190758193	0.334434981813005	0.260581750198738	0.260130393235929	0.320309679807727	0.314570967765524	0.313022134343904	0.284087496041399	0.322222174876736	0.255166856353577	0.267150737086586	0.330231093099603	0.340409475826101	0.297522311375517	0.330754444433293	0.31101632784412	0.316504297802317	0.32026947337402	0.339848652642585	0.327288178114035	0.266282710016719	0.299258240759706	0.307665238211119	0.234075979899207	0.270160261700111	0.335791066389725	0.328751460993539	0.252854653654275	0.229619674730386	0.224495558791295	0.283225944565158	0.346270454361473	0.305034026654849	0.272837709943529	0.271891319008639	0.282143942631086	0.260693694221649	0.324800794258045	0.305382123349807	0.336718655007087	0.293963491423368	0.306103257713678	0.325323597410488	0.321989744031344
KEGG_PROXIMAL_TUBULE_BICARBONATE_RECLAMATION	0.113910202098892	0.0800616298494207	0.0463353896323404	0.0861614364425557	0.083057529429698	0.0939183281120194	0.110772394686156	0.088920916044043	0.111611614255554	0.068860074626142	0.130799433941712	0.0976365504030123	0.0684867485919371	0.11105453368624	0.149877697246397	0.0672983721306409	0.0708890824334324	0.0866169947700142	0.16608296281744	0.110967695437046	0.0631240597212461	0.100862331190493	0.112260491543508	0.149665898268353	0.0989450906662282	0.136494015954851	0.120033828791652	0.103684332119978	0.0873102899421446	0.169825660515575	0.144670924978796	0.0850212314172921	0.108890429524159	0.1080462220218	0.0979091793906716	0.0876405503410195	0.129856896092457	0.109069363454729	0.0805626170500168	0.125646518265038	0.0118166346367776	0.135071564185447	0.092290083888426	0.127627018179938	0.0716027328750044	0.126576877623672	0.0988406023128626	0.155302733452534	0.0930019283731032
KEGG_ALZHEIMERS_DISEASE	0.335801797742287	0.344574359442266	0.345192978770946	0.340075532741939	0.353981620842581	0.341486729902721	0.348506821667467	0.368893229979086	0.340606036775452	0.351800191161598	0.366642271915908	0.327799696113633	0.351411247157533	0.358528688255633	0.374541216560776	0.354834981489218	0.356436592686039	0.347624047582612	0.340822114433147	0.334850373646612	0.322499326076422	0.361884096949227	0.366915657460853	0.336959535893527	0.333612621307564	0.367314963365011	0.355543689326983	0.37350915035199	0.363290662935844	0.369305288507827	0.360392956545536	0.358756969134823	0.374003619087524	0.362523339629485	0.354286448308238	0.347169084023713	0.348756862217362	0.357201527214176	0.375253608234493	0.357369342470404	0.330964235526201	0.363025200600182	0.347289790399471	0.345196720875255	0.364733407610202	0.339887684562877	0.34899977478777	0.340593751910465	0.358932674008778
KEGG_PARKINSONS_DISEASE	0.390312830905359	0.414446797560582	0.405243356530916	0.417128799771592	0.430118380701367	0.422430534223637	0.412320973458426	0.451234098262201	0.406900430494441	0.426483600620989	0.429606114977994	0.381488175803079	0.441756510371211	0.417780774838408	0.474385519379192	0.43532546859965	0.432764320106157	0.402602632446325	0.411887405954417	0.404782867151158	0.380728539443544	0.440193387028091	0.439525339240313	0.384849979516136	0.411460355855228	0.459860801916116	0.453017271494071	0.44542918470505	0.46726174355576	0.438874966138724	0.426552102316429	0.456210037190303	0.461856354141198	0.446474254405963	0.463496498788579	0.421616555976828	0.426154831457441	0.431492142849123	0.454639277291839	0.434920056276571	0.416261801782723	0.443168035174544	0.407880009953082	0.417697250700834	0.451737939899474	0.418072341318849	0.427697290417102	0.415280989321887	0.440366848285548
KEGG_AMYOTROPHIC_LATERAL_SCLEROSIS_ALS	0.171318820661488	0.165620345579597	0.187710037984246	0.162785025276349	0.182677995735082	0.149101116808678	0.165717652424798	0.171981567410553	0.191434915846159	0.181548956467189	0.185920790235647	0.202509735781241	0.186399605107003	0.182998917443556	0.217868629882755	0.172588020073346	0.191855510127408	0.188062448861565	0.180208959611571	0.160726153653609	0.153642495098592	0.191784144655226	0.190210018937491	0.169478223093123	0.185557416727921	0.225660181031973	0.177995243962134	0.190287305091663	0.17579627608984	0.203643807019294	0.205404258660085	0.186990917131452	0.187475546099286	0.199712016368342	0.206074040345998	0.192621350750528	0.184377214772054	0.198445315099529	0.189728546184393	0.183271408801691	0.173073057553964	0.183203659711956	0.18558627525163	0.182281670582733	0.176978313914704	0.162253654472729	0.190685428568736	0.168149535146117	0.205142981699167
KEGG_HUNTINGTONS_DISEASE	0.364898259251941	0.36398831606128	0.36041990143516	0.369434447586401	0.371558332829607	0.37037928702286	0.373247655974452	0.389360307033448	0.365088791821133	0.373163732371486	0.373263656615018	0.347619377131475	0.379392856000654	0.369281260211596	0.39170778825512	0.380959584156787	0.382229269577221	0.364601947160737	0.363798598141217	0.36640349578231	0.359914440673227	0.382374835225073	0.384687306596227	0.354112817175149	0.362180942240455	0.383287647045768	0.376423094831281	0.382348321930369	0.388374720344807	0.390787957104085	0.385278469325845	0.389579716367488	0.383759860015778	0.386323005741938	0.385388206402094	0.37423794860772	0.367555298413089	0.366863661432419	0.38976859675445	0.371285092949886	0.366506697399218	0.376236406228448	0.360954005224931	0.374192652669736	0.39361104481363	0.359752499854226	0.369640274598293	0.360414161948165	0.380839289787226
KEGG_PRION_DISEASES	0.301375712034599	0.279383118711078	0.31685450222694	0.295743706519295	0.277546267291704	0.298640351218072	0.291255012881438	0.24897929537913	0.299684025804781	0.27857479238424	0.286797341724482	0.309013113292165	0.284534400816887	0.357191321136185	0.282057682502961	0.29216647975665	0.305853418542468	0.32667802420195	0.275628580910355	0.27200272890196	0.27665163286178	0.303050931044312	0.273631048500475	0.295074448634398	0.302589338391121	0.318964732616275	0.271886400537152	0.280240136591741	0.232594960512037	0.24784827389675	0.293678468399787	0.256343220044392	0.301137651651579	0.300933473319266	0.284420550009172	0.301118283349842	0.336577631208641	0.307266803213379	0.262774876819476	0.303187372779773	0.251010423217692	0.289871480968154	0.347765425096272	0.324519731584676	0.299596620900754	0.285249430141061	0.303686002939162	0.279528248883044	0.310466020919381
KEGG_VIBRIO_CHOLERAE_INFECTION	0.341754052128221	0.276139371549911	0.337013032852613	0.323793198475036	0.328217872680878	0.308144865083498	0.315726651483049	0.318567722618219	0.290284822807032	0.31743102401234	0.341325004054045	0.30347694751896	0.304929760599631	0.344216378465465	0.320989076593959	0.324480301108926	0.32583413201176	0.348907561987293	0.323009112488644	0.291528591616787	0.313483843337203	0.30220630376199	0.34109259917035	0.362638864463381	0.309921831732152	0.29189903404643	0.31308754821214	0.319754799396491	0.290207409820892	0.293901725852519	0.328479849009122	0.274142820661783	0.278820058072465	0.277375421339308	0.283241326758324	0.288208478855728	0.35100368134512	0.294094112673951	0.317150756698904	0.30435843553474	0.28814003821923	0.31190360008352	0.333000316318258	0.313820960983495	0.298480620015138	0.317735867001129	0.317298641146186	0.311455164048211	0.309709555660544
KEGG_EPITHELIAL_CELL_SIGNALING_IN_HELICOBACTER_PYLORI_INFECTION	0.291660449399835	0.281434198870183	0.294060777727868	0.271013625311713	0.268425525145647	0.25149857558075	0.258435023583592	0.25566182342341	0.29356681547521	0.283031455152968	0.277214970138053	0.262558447479248	0.252950832047996	0.290534929458997	0.282066253175799	0.26744004236434	0.247470167763821	0.288755306295925	0.265064423535518	0.282590849739642	0.288035908509707	0.284958426215757	0.29056227230818	0.293745672694834	0.295112043585303	0.259867699507361	0.280501959685821	0.289598587068524	0.264427127092553	0.234625385571301	0.26685616713414	0.255270564268044	0.269410833109772	0.273956200147802	0.273148206406465	0.263087971251611	0.320805250363006	0.262871918956904	0.270473457032368	0.293178834532832	0.220361518170676	0.282014286873672	0.29950810798161	0.269820126826217	0.271663806196337	0.279398298112525	0.278085793698336	0.286158485087019	0.277369495884231
KEGG_PATHOGENIC_ESCHERICHIA_COLI_INFECTION	0.425218732041895	0.411434749886921	0.418931353475255	0.385092869812227	0.402675807519116	0.39001683667047	0.361504777466127	0.374305348366392	0.419707245228743	0.40488563402476	0.403235258499681	0.440305159043052	0.382549630198873	0.421952565254551	0.375443261508988	0.380898633880989	0.369626767017763	0.432701158830871	0.393035765353974	0.395447868926016	0.423690439376313	0.417328175293574	0.398154856629082	0.41754048483898	0.417277307981444	0.382338108487131	0.391035150596192	0.403324666674717	0.364069067698094	0.388389526704556	0.406435898781071	0.354070688052809	0.410554743134004	0.399506158745942	0.342579782457405	0.380614462528822	0.421412555178337	0.430885686528061	0.412231011707376	0.420238873698511	0.382009821750545	0.388999540059348	0.436279133202912	0.387839220732504	0.382309874973599	0.403103254913762	0.402066246720492	0.408047853183996	0.389329271582564
KEGG_LEISHMANIA_INFECTION	0.352397375318453	0.345116256095739	0.371717910806509	0.317722380267333	0.333117669596139	0.264990328943101	0.245866416050468	0.293579571908867	0.363173949808251	0.339834437358603	0.342389068712432	0.344077348156739	0.248071709914778	0.339343554888165	0.319426423276635	0.257590796624809	0.322160148175626	0.330717802022124	0.363545892063474	0.312795964495476	0.327449692566462	0.355730410017609	0.308565504463619	0.351411583056743	0.360740050207256	0.405789109798949	0.366310899408291	0.356240635769443	0.312797861901584	0.25571636793602	0.315594844466676	0.28927583665502	0.388899992663877	0.371713232788183	0.297644684413579	0.334361137597264	0.377095155469699	0.37081514540526	0.311947139573046	0.381787494079699	0.231410838592721	0.335689962994967	0.395889280369576	0.353495705222731	0.303972556986932	0.365889078876409	0.39159817921992	0.33330083123944	0.38988682591627
KEGG_PATHWAYS_IN_CANCER	0.213274476357518	0.211210774893308	0.221820322724625	0.201342852422216	0.18434201435437	0.192530641513912	0.20081846093886	0.153607131443645	0.194047093739631	0.208131650751862	0.210108180204411	0.221732212965155	0.226148878964555	0.211744721017249	0.204642871116789	0.177580231263443	0.178689931440988	0.224019180069056	0.212137630863722	0.187959029073588	0.213226701563167	0.216110480819176	0.206550439363723	0.218871422006743	0.220656007711499	0.152879440355225	0.157458041487792	0.20530962717823	0.159834895595876	0.187341573059762	0.17765755995249	0.176340306127186	0.185721771180113	0.194909652372182	0.169347213628168	0.19855207593052	0.223899538059167	0.223334706835506	0.188906477877941	0.21681087279676	0.210851192618531	0.188760276037319	0.230643207786833	0.19896935964271	0.187185658133963	0.193929241226263	0.201545887371657	0.208137608470874	0.18751928031467
KEGG_COLORECTAL_CANCER	0.266678465137631	0.255133389144441	0.237574011945395	0.240896312903336	0.248832739725691	0.238377685149987	0.230874567385666	0.200979795976732	0.236874378506136	0.262429598728621	0.244131964136705	0.259320473142246	0.276885482623167	0.267926117326823	0.23629085038385	0.215707661021647	0.237523675459957	0.279315260922367	0.276587241285623	0.22432973102543	0.269622745761743	0.258343961806891	0.258530604294291	0.264942773714114	0.258192490398236	0.214826577161539	0.216650569821125	0.229624365144246	0.212841550712422	0.218596673537701	0.225738743372082	0.22889266716603	0.227841213741885	0.248390511991576	0.206429053377036	0.23925035865515	0.255215211965212	0.275040161278742	0.241811257019403	0.262055282748226	0.253249071089034	0.228146084315217	0.302174522565882	0.213652640592484	0.235332631152936	0.250387903997177	0.26567286714398	0.259327966221693	0.23502845997978
KEGG_RENAL_CELL_CARCINOMA	0.313335695984767	0.304983306483741	0.310183788314847	0.29491084159742	0.263679609066127	0.276255609487069	0.285887170402714	0.246963524497605	0.283750768626347	0.311038253183142	0.288759788558209	0.285524967594608	0.30208843718283	0.308055527192693	0.279128876995845	0.263230301274264	0.236969725842449	0.307134279404799	0.27937329644363	0.283420811464294	0.320715402218487	0.300888210064763	0.284428680695646	0.308556974691121	0.315761913035798	0.244912209180948	0.245225423684691	0.266952049861815	0.244050736220778	0.27362632749501	0.274232479681982	0.248994319889013	0.29022531557385	0.274001317958254	0.258988961599548	0.276024166390088	0.321429038103042	0.315860055062512	0.270163883573368	0.320604041819925	0.278834339611704	0.26901503564995	0.324033882724453	0.277569524656725	0.248083742591986	0.306160243175002	0.300226027726762	0.297040095218068	0.272433131300251
KEGG_PANCREATIC_CANCER	0.268710731953672	0.271673033451607	0.269080942341917	0.246881513002647	0.249189801556018	0.236976947476018	0.253471420986831	0.226659691123803	0.255651918090584	0.265366082794484	0.24758835887465	0.250634029656084	0.286739135133323	0.256792362289528	0.247089489459117	0.240756577200717	0.214708075918294	0.274550855564271	0.251925255132816	0.25136234424432	0.288360666703634	0.263083878039656	0.258654273104349	0.269024230216902	0.278440171327166	0.217059386605846	0.225135666307643	0.246269792818558	0.226651891159523	0.219954803062649	0.241627783029005	0.227527691446461	0.253641902459585	0.256057193927198	0.216214335898759	0.2568778514166	0.271714027746923	0.278809460027635	0.255017108251243	0.285203007961988	0.241161033141458	0.24413380047417	0.273020732790295	0.222783326068152	0.224728734541003	0.257837579968584	0.265208356992014	0.266251599064536	0.232684102261409
KEGG_ENDOMETRIAL_CANCER	0.29820313133306	0.24988013627418	0.247771208274742	0.271902957125531	0.260085229389471	0.259644618158683	0.26767397076941	0.214567959625773	0.235296403385611	0.285284458725573	0.264123185751942	0.265595158391745	0.273840686651953	0.29409776612658	0.244024601065307	0.218719409295316	0.26119013279007	0.288147169699311	0.274271172584571	0.248145920358566	0.29209474564795	0.253718309842958	0.267584607799458	0.292010981049266	0.238081434877607	0.194948884226942	0.222127044606494	0.230716139144523	0.187882797427037	0.220192373576709	0.25526246403772	0.2485790452957	0.20409098475443	0.232668179310493	0.195468655153873	0.246092920717749	0.286152146774367	0.288086060699266	0.247743984175213	0.249988220263035	0.256106023353825	0.207551375936112	0.323281658025583	0.228244577142664	0.246687398196415	0.271880412838471	0.275597601375361	0.294114118057398	0.243090310554178
KEGG_GLIOMA	0.232548148617231	0.211805879694186	0.229265223478785	0.209649629047376	0.195206685116986	0.183713776831988	0.230636917175929	0.172106983896846	0.206643816595782	0.225654031446735	0.210603091426003	0.209859570306666	0.225956039727301	0.230551137847664	0.179115094282345	0.19297526946444	0.18097352173852	0.233360175208418	0.191341183287533	0.210908342919947	0.232062599918945	0.20208611619942	0.218058456210191	0.234131617632154	0.207643964020432	0.151583149001878	0.158181769841234	0.190005672688107	0.142733764611539	0.161507702563664	0.195278052944331	0.195399883054186	0.174272889304443	0.188691011842446	0.173342755359426	0.211937108348032	0.234818976040316	0.225793784037936	0.228336131871776	0.205879292552526	0.187420632339119	0.18166672149094	0.252311864459056	0.185015972916313	0.178290026289725	0.218059914333107	0.220742807313974	0.24049661740916	0.185035718806836
KEGG_PROSTATE_CANCER	0.264450702609291	0.236803667443782	0.254503804780054	0.244033912185473	0.226892765126311	0.248045624492056	0.259946002095903	0.213353469066099	0.212685516281749	0.25520702303777	0.237318610272442	0.246799368693226	0.257402557822106	0.269903710028155	0.231823339853796	0.229461671639489	0.225058101189723	0.274483347151523	0.245222924304195	0.234366363441136	0.263085249728605	0.241303953610228	0.257466106643477	0.252097141897119	0.251434539207276	0.185812210613368	0.189412268378473	0.234577950952381	0.175370101100805	0.210604411235425	0.246837301548509	0.225587662538781	0.203236079695198	0.207468271474718	0.193975137098276	0.233085774111814	0.263058760901871	0.272743903840748	0.242656208551232	0.237071669186183	0.271391608068406	0.18937639004126	0.275789918057493	0.214073468321417	0.225496761820388	0.232485851021879	0.245559425955751	0.261133850426613	0.228723261537668
KEGG_THYROID_CANCER	0.336116815978238	0.308269277366995	0.288426333712912	0.314101651854559	0.297640658230471	0.312985598386623	0.316225211411209	0.226408630365323	0.313221152978245	0.288973054372144	0.337671256729215	0.318394819622985	0.314157559108293	0.336677938291288	0.309127041253905	0.300855806680836	0.318667483193389	0.3224707023881	0.333292734381529	0.302958572184537	0.345938989500155	0.306301916102985	0.319960625976948	0.353895823522615	0.303411613060618	0.251000647547954	0.28973138496989	0.292244178061625	0.273278522261579	0.304308519143752	0.278188305612936	0.321627814634624	0.272120182187713	0.290543933629399	0.261641586952001	0.294559670270004	0.319656280332451	0.286356472694834	0.281619763724534	0.299598250405158	0.320490302739668	0.283976756472361	0.345364663632937	0.298179077898606	0.302596527126037	0.309721633216119	0.292369424538433	0.325085120231568	0.286370565463275
KEGG_BASAL_CELL_CARCINOMA	0.00071619310122417	-0.029677923080742	0.0276858897163452	0.0393070137196582	-0.00287664650338222	-0.000481924593905256	-0.00267193613873705	-0.0711746289135533	-0.0385330901632868	0.0443456574959081	0.052891824948527	0.0643396564103824	-0.00578305533339592	-0.0070163912673456	0.00371964632752343	-0.0285184216886133	-0.00253024266904033	0.0307058905353563	0.0435260029568013	-0.0478121899344386	-0.0277315876761012	0.045326160464727	0.0146580983765845	-0.00304560313870531	-0.0237385227690934	-0.107489648330806	-0.051600232366831	-0.0480055086159222	-0.051059623052355	0.00317958746984595	-0.0496314930453575	0.00952243772100675	-0.0448740153067769	-0.0412762993300532	0.0196904131925575	-0.0354003272275897	0.0223145002361622	0.0676761835184808	0.0235857884337358	-0.00495943893559348	0.0685510192836061	-0.0371071619771306	0.0607571562729819	0.016644420832254	0.0388233883180979	-0.0410956127941092	0.0334479094006398	0.0195187037005306	-0.00857209151877123
KEGG_MELANOMA	0.129621082971934	0.132427561611649	0.165270581243948	0.126624105709087	0.117924163685347	0.108314557858808	0.144064116051338	0.0936469019497263	0.0947911892537366	0.145052761570936	0.128319063137531	0.15723338265845	0.153999499007533	0.152708467317361	0.107677998751288	0.114295716131933	0.0762603058160428	0.148045542976715	0.152547203962649	0.118032307312091	0.156077247807114	0.147434626637137	0.141446249655076	0.134427902911234	0.131939149916323	0.0719314169496273	0.100194423207164	0.115942203208353	0.0804277350369133	0.104089295345655	0.115364292752513	0.10768333030433	0.120954136534351	0.116084891347986	0.119783118892067	0.159384365768323	0.168775560683622	0.207203315734603	0.155817357300527	0.164511453038391	0.129228848724345	0.0978265912316619	0.163187809110354	0.115554069311069	0.109811571198427	0.132597049212034	0.137944371533996	0.169207845454228	0.116844456029843
KEGG_BLADDER_CANCER	0.341882163885481	0.351422292625481	0.371327482060532	0.326572560381191	0.305780616782904	0.354397707893552	0.31357413577703	0.268197800704369	0.338003937732873	0.319091253488856	0.320862423279518	0.331705354152965	0.298658170810416	0.340437425436396	0.343206122013612	0.318539924136466	0.295818826150175	0.323817389795332	0.333715706537957	0.325880517656822	0.36202998461184	0.358397697652982	0.346199898758925	0.330338407219147	0.341203234171067	0.285501558136821	0.296686999365589	0.321913166542377	0.3104107113354	0.306306105260823	0.323824328985933	0.329695329098847	0.313597015755632	0.325567755790242	0.310895910195307	0.343740212763187	0.353834564486254	0.33386766746756	0.33677553954048	0.340910494612783	0.335647568728293	0.323442151399585	0.334830575852401	0.325601160767022	0.301124526713099	0.315217713481708	0.329081016276045	0.301691698868927	0.310945934704441
KEGG_CHRONIC_MYELOID_LEUKEMIA	0.307918934096057	0.291444707932192	0.296803610574912	0.285364864144129	0.294093373720847	0.277247796773913	0.294824132999125	0.252047401977925	0.289066280311935	0.277728509957859	0.283241131873944	0.299124615203424	0.310532560837411	0.306771582521049	0.268650483443224	0.268880297789185	0.272155711397981	0.303295557965425	0.279846931070838	0.288219971278371	0.340020799092864	0.284823446745587	0.294052887082091	0.320540963565968	0.300468639497321	0.244772929557958	0.234569891226873	0.268536289082266	0.241043397022517	0.253330270554868	0.267248495694486	0.266822654410455	0.253200790712624	0.273746177824665	0.226136604609105	0.289919859744701	0.304249731886396	0.300437143113187	0.273530178174142	0.284887385403943	0.304291756676625	0.259018395764622	0.308906308640285	0.259980178511223	0.258371465142385	0.284734868029759	0.27961231795431	0.299393332364951	0.261536201544647
KEGG_ACUTE_MYELOID_LEUKEMIA	0.289300879854526	0.251391366754694	0.24910946675136	0.255937632140636	0.260897511344149	0.255172005074419	0.237596577532983	0.193712580008118	0.252608143432068	0.249177788123353	0.244561353877557	0.26048331271128	0.242391093320418	0.286922481552759	0.230297156242372	0.234576223362554	0.262476808648819	0.265998963244413	0.264551919141314	0.231784766057988	0.28559199309174	0.256058223552891	0.260842373451484	0.27919052344573	0.260361380431035	0.218635925138544	0.209862677361709	0.246670110324016	0.190487437679865	0.190715338992616	0.243191509642785	0.232332718317479	0.228140603041674	0.240108783360782	0.194177838125797	0.234315553130385	0.285319745332083	0.258042850867878	0.232994778188821	0.248356591530085	0.247426720249307	0.21585664856295	0.313272740162198	0.23294848547447	0.225901030774094	0.268897837464565	0.272784715440253	0.27393994232547	0.26056598431334
KEGG_SMALL_CELL_LUNG_CANCER	0.218016731550051	0.243717058688706	0.223634390794912	0.204803477632734	0.210391328152373	0.212190954664308	0.228922150479585	0.187424197945874	0.199386466405984	0.213802611324494	0.209456771389094	0.233691823844222	0.287070031643964	0.227398728307658	0.227860620401398	0.205587778500493	0.200759776861989	0.248149028744578	0.199363258410188	0.201624681801678	0.252032807147153	0.22070093033467	0.218804856172607	0.241423523687805	0.252562119741969	0.173783015586731	0.172290697656177	0.24944823141609	0.188323731315235	0.215679414321745	0.190825224508048	0.179853159927831	0.200566113595197	0.222067440432794	0.184501221922262	0.245589153798966	0.23444853128056	0.231574143248884	0.182823703446137	0.234767963028565	0.235647066912452	0.2077528916264	0.251727392999431	0.207365584977854	0.192498609586031	0.227047718257798	0.205150059140374	0.235517187191724	0.189185407475071
KEGG_NON_SMALL_CELL_LUNG_CANCER	0.24135161176036	0.199981071813016	0.207676279403953	0.190540194348232	0.1896089022911	0.177882159457165	0.210591130520447	0.179649944396382	0.20333366199391	0.208735133731185	0.194954507822266	0.193849970812529	0.225492911525462	0.211581892118054	0.18379942335624	0.182898218532704	0.187611421165417	0.223038737905715	0.186919882527524	0.197792991929293	0.240621809640647	0.180668144423842	0.211996602229345	0.244167697876252	0.182357761087239	0.146733510440294	0.175500604284497	0.192607108173746	0.136702760225529	0.152932802459179	0.188410029608369	0.164850512722833	0.160110622241099	0.176247961109728	0.170677111678111	0.198227499625268	0.217608615630535	0.206041318545775	0.19726488389477	0.193612243376634	0.210248428585224	0.17185683426023	0.253203217909369	0.163726483032738	0.161166161756949	0.210734786034176	0.228920480033255	0.236100656192059	0.179688002436864
KEGG_ASTHMA	0.430356513782151	0.357623068683001	0.378014679671321	0.314547658657251	0.429973804184594	0.191583917017919	0.253328604259121	0.336082197788464	0.384065769003081	0.357078475253344	0.347418428618807	0.373011466701357	0.175363300809772	0.338665605830612	0.325659669811499	0.226185421159027	0.385911093233206	0.336498971513185	0.401490050719737	0.319027611695005	0.345835586553532	0.397806513554057	0.309845378013147	0.365733254433635	0.371108615184787	0.459954804800084	0.448690239599343	0.365727848359465	0.347996276597389	0.244198486238523	0.326497069692705	0.320018387490143	0.440419941451606	0.425736290784085	0.292870454171845	0.384218018590833	0.358170819555163	0.395778017644059	0.355628991266588	0.375337112689533	0.275256061352324	0.380439742963413	0.456729131790087	0.435134692116094	0.397847604105458	0.41231667353494	0.454451001168073	0.397485013214	0.48212929518258
KEGG_AUTOIMMUNE_THYROID_DISEASE	0.314460311328285	0.374688033235107	0.348374433785035	0.267867787551435	0.394859178404112	0.19050206361906	0.241564394867597	0.318254961971764	0.339030286545405	0.324661546959988	0.324334713114664	0.280171560632268	0.226287847548464	0.318553738915413	0.335879113219285	0.195874351268412	0.396903245928802	0.303954404899307	0.367037920618742	0.302131505584251	0.324831123670127	0.336248605301004	0.313868559627029	0.360247392882006	0.359945082542512	0.472519462158917	0.386960191473953	0.396088109354487	0.288027963140318	0.223026573816806	0.270995797420053	0.28203537670688	0.434356784232904	0.399976123975911	0.292913880075478	0.367069860281387	0.349868457144205	0.336279755575269	0.275848232020397	0.393904428679729	0.194477496419985	0.347256101399392	0.412054644636003	0.385423816818992	0.330999672403533	0.408301100691144	0.430882151977086	0.352235041918598	0.429930676132528
KEGG_SYSTEMIC_LUPUS_ERYTHEMATOSUS	0.0874004905685622	0.153195735940791	0.0866827686923074	0.0445079877145203	0.0684409706478386	0.0598347374457797	0.0403945621790139	0.119810390191479	0.0796446590531769	0.0753622440954021	0.102351633137028	0.0759601585358183	0.0581935638779432	0.062485195913973	0.0906427446221271	0.0416717185795269	0.10212386030125	0.114657814453732	0.0908231375428548	0.0428620127473143	0.113657595537085	0.0964651661958028	0.0650771305542015	0.0712093924313742	0.0871976259270699	0.182248395861759	0.125721530419296	0.111341386520759	0.0560489927789806	0.0492692319046173	0.0403351418253396	0.0589826215416413	0.150079966064751	0.125688702320431	0.0770398475622107	0.0593077677294157	0.0597144008213643	0.0825354798617206	0.0316546558644422	0.0762176083452158	0.0141954025629471	0.0714622891915644	0.109325253754871	0.0993853016463851	0.0444838411128071	0.133790544107053	0.082672009701827	0.0693231926606141	0.0809655630063497
KEGG_ALLOGRAFT_REJECTION	0.325692814128825	0.373099344157454	0.346637864553856	0.269923772823695	0.394740573548222	0.182381043704629	0.237343091817008	0.310295464978703	0.340397516296292	0.324550772116723	0.322870319526801	0.280511818550275	0.227053585111526	0.311483273161235	0.332320024011282	0.171851857161255	0.374231067769996	0.301870936322645	0.368797394465876	0.298986896793463	0.319427710458036	0.333863927251114	0.303331242726901	0.353474527588399	0.354303573295963	0.453619483348587	0.381262400970355	0.39241774185257	0.292366906654652	0.227541733723553	0.269633631392147	0.280228478552863	0.439431435619223	0.410918365218911	0.304808138918258	0.372636197548768	0.343110808092886	0.333380912432151	0.280584200930721	0.392060920172625	0.212196557636954	0.347009077623871	0.401420799733911	0.379006887724367	0.328215047544928	0.398489167472717	0.429460700908706	0.349281745924667	0.421991556235051
KEGG_GRAFT_VERSUS_HOST_DISEASE	0.267548151207956	0.312898117211971	0.313117073995021	0.213548927723615	0.32277968922859	0.153253246747047	0.183395245763738	0.248318548936485	0.319051997061658	0.269697665496385	0.268401473943721	0.23892035528873	0.186282109714861	0.269164355371686	0.286412104906185	0.147394103717244	0.316287864637084	0.243243804415835	0.301052973966641	0.243847502674523	0.272777426255297	0.268915532682631	0.248693797256711	0.29244503893177	0.302928594918496	0.389806439751757	0.329218231948505	0.336427821828373	0.261408046645639	0.182722182901358	0.208186383117374	0.227709930958965	0.404094646453295	0.379058172062011	0.26171604470564	0.318808879673673	0.295983574782246	0.268490228288336	0.221064436055809	0.337907015607054	0.15524041130857	0.314219387522155	0.340255929240488	0.325973429560363	0.264046105440564	0.335443644495672	0.348340053605661	0.28378739753094	0.355991393357321
KEGG_PRIMARY_IMMUNODEFICIENCY	0.0957395544676255	0.135365055957066	0.147899309425557	0.0045352878186081	0.201760229463478	0.0377636272630711	0.00217833569660812	0.0530705219302245	0.146585503083279	0.0697129774623884	0.101778798384817	0.0567089254450657	0.0350284581470603	0.190641547214011	0.205500487750544	-0.0195680199047793	0.219938771547203	0.099182770595483	0.137532692701677	0.0516946441745573	0.0754041275673727	0.097123189345849	0.139889822856304	0.134643293320311	0.236699101206692	0.315232659684544	0.157576633333318	0.221832826601773	0.00148190505409548	0.0230432469730104	0.0170003700494873	0.0592001063660442	0.215646690032804	0.238528581088278	0.145270232028314	0.145251724756772	0.0886780692412071	0.0969792870190739	0.0128379356220538	0.177739798219894	0.0545685064373819	0.137868166954566	0.346600088846714	0.228448388793931	0.128032495156723	0.255109534452256	0.338411550680977	0.191267496700977	0.273031076151536
KEGG_HYPERTROPHIC_CARDIOMYOPATHY_HCM	0.104275126000876	0.126924883375551	0.139764151515169	0.106464952855855	0.0622220909329301	0.0812899341882908	0.0920335359726015	0.00277720231148365	0.101443286214019	0.130943308168381	0.138673071499359	0.163771652408153	0.10530413441819	0.143222344968274	0.0806172051961043	0.057196731454561	0.0515552529468125	0.120570501567535	0.140833540972081	0.102047759319322	0.109225340266676	0.16406264140539	0.0714941148259413	0.105065146045004	0.126647032677277	0.054887344381574	0.0650811467987542	0.0981686025993352	0.0734068659338183	0.117590001504792	0.109244030537054	0.0631152487863014	0.117043689626742	0.121018254373496	0.0481562278546366	0.0733709651403708	0.139373409336393	0.197472965685424	0.10657402090408	0.108112070560014	0.0534588062036232	0.100837824461456	0.146571641150568	0.152983334216113	0.0959462857490175	0.0739165188430642	0.112001318667046	0.139667570682541	0.107708703786522
KEGG_ARRHYTHMOGENIC_RIGHT_VENTRICULAR_CARDIOMYOPATHY_ARVC	0.159193666953966	0.175693287631319	0.176136678811309	0.148421794578012	0.0985035589207651	0.14956758370423	0.135493575292158	0.0594306877636337	0.138710592775123	0.173159452804562	0.192517022785818	0.191673596565206	0.158709617949215	0.178822791807737	0.131434232917256	0.106068013962202	0.100206026519016	0.170298190643825	0.159701233191457	0.129042968828169	0.171450608405415	0.19414635399548	0.123696648377402	0.175351098536223	0.16707902469677	0.0625398973493086	0.0748074105513142	0.131999336320437	0.0911422792500264	0.161905623401334	0.139228263086991	0.095192813283633	0.119437261502182	0.142973948457353	0.0666574300799518	0.117858668705427	0.155685889089632	0.226489337048137	0.116784524806526	0.16159245265866	0.122310671691854	0.100289243330812	0.195942328828309	0.192118392067707	0.144813342462874	0.121131866195229	0.139274193230872	0.181268805140551	0.126057885353214
KEGG_DILATED_CARDIOMYOPATHY	0.0924829804423014	0.101958755546514	0.117806516870156	0.0914282706551457	0.0377981807664944	0.0609814505219443	0.0559653273249789	0.0018450074579556	0.0661650250182037	0.110752840189572	0.112655922035571	0.143600379579471	0.0786340530287974	0.120348780631638	0.0539914859099646	0.0295405315104916	0.0270680344488541	0.107655864725908	0.122324855854271	0.0704132935532481	0.0907628828670145	0.144029566335325	0.0573987925705303	0.0844438981288103	0.108547171360614	0.0230991445700926	0.0428010315144358	0.071465297114962	0.0444082283360002	0.0916888404237867	0.0807177138718835	0.0448377826110647	0.079280277037521	0.0794551747786123	0.0140656813143562	0.0451832726931454	0.11328097533447	0.18189303643045	0.103816103472001	0.087326528881097	0.0480836995974354	0.0641394728302788	0.132095106890624	0.131569571999101	0.0815609402176699	0.0622590771952747	0.0965200506774366	0.124180724372348	0.0914340610651704
KEGG_VIRAL_MYOCARDITIS	0.358392122011976	0.370966800289198	0.382793500177575	0.347858744332921	0.366356148606202	0.253825262445402	0.312033496750962	0.313849661718795	0.350376593907999	0.379985400972479	0.36190457940455	0.363825779272728	0.314953941286242	0.364072451550894	0.348718702558458	0.259102106789597	0.355636019605627	0.381567434805356	0.36042659326116	0.340091201577797	0.35472899815488	0.375574260602439	0.346509512313667	0.382977603445334	0.371452986717227	0.370877924331681	0.35766980773098	0.379504249117195	0.303936266634679	0.294634893522557	0.33932901557629	0.318388843926128	0.368944078685331	0.363867420598001	0.312175189216061	0.347141004392612	0.372331845526024	0.385734652214369	0.341673089026413	0.393110220549721	0.276929234456802	0.340244903230053	0.415199019300397	0.393634660104042	0.365989686470001	0.378364099479098	0.423747176703969	0.37818781225315	0.389066231559041
[truncated: 423 more columns]
