# Supplementary material for: Single-cell RNA sequencing analysis to explore immune cell heterogeneity and novel biomarkers for the prognosis of lung adenocarcinoma
Source: Front Genet. 2022 Aug 15;13:975542. doi: 10.3389/fgene.2022.975542 (PMC9486955; doi:10.3389/fgene.2022.975542)
Supplement: Supplementary file 13 [file Table9.XLS]

V1
KEGG_GLYCOLYSIS_GLUCONEOGENESIS	-0.126095433004574
KEGG_CITRATE_CYCLE_TCA_CYCLE	0.0092222857061588
KEGG_PENTOSE_PHOSPHATE_PATHWAY	0.131806985559631
KEGG_PENTOSE_AND_GLUCURONATE_INTERCONVERSIONS	0.041717769580512
KEGG_FRUCTOSE_AND_MANNOSE_METABOLISM	0.112653932135226
KEGG_GALACTOSE_METABOLISM	0.0756540453244921
KEGG_ASCORBATE_AND_ALDARATE_METABOLISM	0.0702013141816132
KEGG_FATTY_ACID_METABOLISM	-0.321667249260495
KEGG_STEROID_BIOSYNTHESIS	-0.0807870772881518
KEGG_PRIMARY_BILE_ACID_BIOSYNTHESIS	-0.410940873638035
KEGG_STEROID_HORMONE_BIOSYNTHESIS	0.0870487605448633
KEGG_OXIDATIVE_PHOSPHORYLATION	-0.1100475237593
KEGG_PURINE_METABOLISM	0.12699687891824
KEGG_PYRIMIDINE_METABOLISM	0.218879562477815
KEGG_ALANINE_ASPARTATE_AND_GLUTAMATE_METABOLISM	0.176682037813028
KEGG_GLYCINE_SERINE_AND_THREONINE_METABOLISM	-0.135332761248366
KEGG_CYSTEINE_AND_METHIONINE_METABOLISM	0.110385142607646
KEGG_VALINE_LEUCINE_AND_ISOLEUCINE_DEGRADATION	-0.362489294122256
KEGG_LYSINE_DEGRADATION	0.180785028009964
KEGG_ARGININE_AND_PROLINE_METABOLISM	-0.143428337362744
KEGG_HISTIDINE_METABOLISM	-0.050455432995664
KEGG_TYROSINE_METABOLISM	-0.145029650652382
KEGG_PHENYLALANINE_METABOLISM	-0.0396932906063277
KEGG_TRYPTOPHAN_METABOLISM	-0.0537998217891004
KEGG_BETA_ALANINE_METABOLISM	-0.347269290469412
KEGG_SELENOAMINO_ACID_METABOLISM	-0.394803982825332
KEGG_GLUTATHIONE_METABOLISM	-0.0533842228443061
KEGG_STARCH_AND_SUCROSE_METABOLISM	0.24912280652435
KEGG_N_GLYCAN_BIOSYNTHESIS	0.146623871923952
KEGG_OTHER_GLYCAN_DEGRADATION	-0.290349248866848
KEGG_O_GLYCAN_BIOSYNTHESIS	0.0546390239161617
KEGG_AMINO_SUGAR_AND_NUCLEOTIDE_SUGAR_METABOLISM	-0.0148731601317343
KEGG_GLYCOSAMINOGLYCAN_DEGRADATION	-0.163824671257046
KEGG_GLYCOSAMINOGLYCAN_BIOSYNTHESIS_CHONDROITIN_SULFATE	0.12891917695018
KEGG_GLYCOSAMINOGLYCAN_BIOSYNTHESIS_KERATAN_SULFATE	0.00593932977521029
KEGG_GLYCOSAMINOGLYCAN_BIOSYNTHESIS_HEPARAN_SULFATE	0.0663901416696138
KEGG_GLYCEROLIPID_METABOLISM	-0.176145443971529
KEGG_INOSITOL_PHOSPHATE_METABOLISM	-0.0602527949780542
KEGG_GLYCOSYLPHOSPHATIDYLINOSITOL_GPI_ANCHOR_BIOSYNTHESIS	-0.106705179333257
KEGG_GLYCEROPHOSPHOLIPID_METABOLISM	-0.335154524674934
KEGG_ETHER_LIPID_METABOLISM	-0.165484495012866
KEGG_ARACHIDONIC_ACID_METABOLISM	-0.254853506531817
KEGG_LINOLEIC_ACID_METABOLISM	-0.139333735668303
KEGG_ALPHA_LINOLENIC_ACID_METABOLISM	-0.261661372273416
KEGG_SPHINGOLIPID_METABOLISM	0.06016953699731
KEGG_GLYCOSPHINGOLIPID_BIOSYNTHESIS_LACTO_AND_NEOLACTO_SERIES	0.177889173432465
KEGG_GLYCOSPHINGOLIPID_BIOSYNTHESIS_GLOBO_SERIES	0.170648244580341
KEGG_GLYCOSPHINGOLIPID_BIOSYNTHESIS_GANGLIO_SERIES	-0.330444733200496
KEGG_PYRUVATE_METABOLISM	-0.301631425352089
KEGG_GLYOXYLATE_AND_DICARBOXYLATE_METABOLISM	0.183637761740162
KEGG_PROPANOATE_METABOLISM	-0.289882591325516
KEGG_BUTANOATE_METABOLISM	-0.172042441297803
KEGG_ONE_CARBON_POOL_BY_FOLATE	0.24043786115791
KEGG_RIBOFLAVIN_METABOLISM	0.202282520122371
KEGG_NICOTINATE_AND_NICOTINAMIDE_METABOLISM	0.120840626446076
KEGG_PANTOTHENATE_AND_COA_BIOSYNTHESIS	0.0068016061589457
KEGG_FOLATE_BIOSYNTHESIS	0.13333089573564
KEGG_RETINOL_METABOLISM	-0.0241672037814134
KEGG_PORPHYRIN_AND_CHLOROPHYLL_METABOLISM	0.0111115569057145
KEGG_TERPENOID_BACKBONE_BIOSYNTHESIS	0.0308853496798921
KEGG_NITROGEN_METABOLISM	0.188875606156256
KEGG_SULFUR_METABOLISM	-0.118089663995273
KEGG_AMINOACYL_TRNA_BIOSYNTHESIS	0.18097534668591
KEGG_METABOLISM_OF_XENOBIOTICS_BY_CYTOCHROME_P450	-0.0219301806764795
KEGG_DRUG_METABOLISM_CYTOCHROME_P450	-0.128267195610104
KEGG_DRUG_METABOLISM_OTHER_ENZYMES	0.240667744846353
KEGG_BIOSYNTHESIS_OF_UNSATURATED_FATTY_ACIDS	0.107565301112574
KEGG_ABC_TRANSPORTERS	-0.141181740860988
KEGG_RIBOSOME	-0.0811331252147013
KEGG_RNA_DEGRADATION	0.223711275039871
KEGG_RNA_POLYMERASE	-0.0594398315504902
KEGG_BASAL_TRANSCRIPTION_FACTORS	0.306140088430065
KEGG_DNA_REPLICATION	0.306304526849286
KEGG_SPLICEOSOME	0.202141923542117
KEGG_PROTEASOME	0.224427515925021
KEGG_PROTEIN_EXPORT	0.212310257310566
KEGG_PPAR_SIGNALING_PATHWAY	-0.176179983704284
KEGG_BASE_EXCISION_REPAIR	0.116159555606232
KEGG_NUCLEOTIDE_EXCISION_REPAIR	0.217505421087762
KEGG_MISMATCH_REPAIR	0.312664270256782
KEGG_HOMOLOGOUS_RECOMBINATION	0.318958420406843
KEGG_MAPK_SIGNALING_PATHWAY	-0.162450302391797
KEGG_ERBB_SIGNALING_PATHWAY	0.0203770417574331
KEGG_CALCIUM_SIGNALING_PATHWAY	-0.1228966978472
KEGG_CYTOKINE_CYTOKINE_RECEPTOR_INTERACTION	0.0605542748599616
KEGG_CHEMOKINE_SIGNALING_PATHWAY	0.040420714861361
KEGG_PHOSPHATIDYLINOSITOL_SIGNALING_SYSTEM	-0.0833569005838933
KEGG_NEUROACTIVE_LIGAND_RECEPTOR_INTERACTION	0.0159483168704362
KEGG_CELL_CYCLE	0.474337112194719
KEGG_OOCYTE_MEIOSIS	0.430105805904384
KEGG_P53_SIGNALING_PATHWAY	0.45483271085521
KEGG_UBIQUITIN_MEDIATED_PROTEOLYSIS	0.356859732999421
KEGG_SNARE_INTERACTIONS_IN_VESICULAR_TRANSPORT	-0.294764667992517
KEGG_REGULATION_OF_AUTOPHAGY	0.244100376574906
KEGG_LYSOSOME	-0.314371499869209
KEGG_ENDOCYTOSIS	-0.0841742154824816
KEGG_PEROXISOME	-0.289072560534638
KEGG_MTOR_SIGNALING_PATHWAY	-0.117036314995035
KEGG_APOPTOSIS	0.0862912085967247
KEGG_CARDIAC_MUSCLE_CONTRACTION	-0.288862753597342
KEGG_VASCULAR_SMOOTH_MUSCLE_CONTRACTION	-0.19118480443738
KEGG_WNT_SIGNALING_PATHWAY	0.00370664705121553
KEGG_DORSO_VENTRAL_AXIS_FORMATION	0.0987575768660769
KEGG_NOTCH_SIGNALING_PATHWAY	-0.0115440899505364
KEGG_HEDGEHOG_SIGNALING_PATHWAY	0.101037216883846
KEGG_TGF_BETA_SIGNALING_PATHWAY	0.191515956381171
KEGG_AXON_GUIDANCE	0.0497885896750318
KEGG_VEGF_SIGNALING_PATHWAY	-0.233596941511923
KEGG_FOCAL_ADHESION	0.081016770044301
KEGG_ECM_RECEPTOR_INTERACTION	0.135338848955878
KEGG_CELL_ADHESION_MOLECULES_CAMS	-0.188166474760377
KEGG_ADHERENS_JUNCTION	0.087410471076426
KEGG_TIGHT_JUNCTION	-0.179609289787822
KEGG_GAP_JUNCTION	0.158585520632617
KEGG_COMPLEMENT_AND_COAGULATION_CASCADES	0.0540458305497569
KEGG_ANTIGEN_PROCESSING_AND_PRESENTATION	-0.220235453682281
KEGG_RENIN_ANGIOTENSIN_SYSTEM	-0.203169691404707
KEGG_TOLL_LIKE_RECEPTOR_SIGNALING_PATHWAY	0.0567182517314661
KEGG_NOD_LIKE_RECEPTOR_SIGNALING_PATHWAY	0.0988496370177903
KEGG_RIG_I_LIKE_RECEPTOR_SIGNALING_PATHWAY	0.00588964784850717
KEGG_CYTOSOLIC_DNA_SENSING_PATHWAY	0.00265547272525223
KEGG_JAK_STAT_SIGNALING_PATHWAY	-0.00736039385472924
KEGG_HEMATOPOIETIC_CELL_LINEAGE	-0.0774301710771529
KEGG_NATURAL_KILLER_CELL_MEDIATED_CYTOTOXICITY	-0.0305186555849035
KEGG_T_CELL_RECEPTOR_SIGNALING_PATHWAY	0.0138319959949053
KEGG_B_CELL_RECEPTOR_SIGNALING_PATHWAY	-0.0416258386632101
KEGG_FC_EPSILON_RI_SIGNALING_PATHWAY	-0.307393395760826
KEGG_FC_GAMMA_R_MEDIATED_PHAGOCYTOSIS	0.00465354953786623
KEGG_LEUKOCYTE_TRANSENDOTHELIAL_MIGRATION	-0.144174265961544
KEGG_INTESTINAL_IMMUNE_NETWORK_FOR_IGA_PRODUCTION	-0.220514317680268
KEGG_CIRCADIAN_RHYTHM_MAMMAL	-0.120609790879396
KEGG_LONG_TERM_POTENTIATION	-0.0992859304027127
KEGG_NEUROTROPHIN_SIGNALING_PATHWAY	-0.121966636577953
KEGG_LONG_TERM_DEPRESSION	-0.161968088682826
KEGG_OLFACTORY_TRANSDUCTION	0.119069587898386
KEGG_TASTE_TRANSDUCTION	-0.187225947297419
KEGG_REGULATION_OF_ACTIN_CYTOSKELETON	0.0884601401197652
KEGG_INSULIN_SIGNALING_PATHWAY	0.0987376609119653
KEGG_GNRH_SIGNALING_PATHWAY	-0.25090541796515
KEGG_PROGESTERONE_MEDIATED_OOCYTE_MATURATION	0.435513341425413
KEGG_MELANOGENESIS	-0.0519451230382802
KEGG_ADIPOCYTOKINE_SIGNALING_PATHWAY	0.206270389065051
KEGG_TYPE_II_DIABETES_MELLITUS	-0.0330144680543563
KEGG_TYPE_I_DIABETES_MELLITUS	-0.148040638922745
KEGG_MATURITY_ONSET_DIABETES_OF_THE_YOUNG	0.0350038973406944
KEGG_ALDOSTERONE_REGULATED_SODIUM_REABSORPTION	-0.199080449188813
KEGG_VASOPRESSIN_REGULATED_WATER_REABSORPTION	-0.231768552313582
KEGG_PROXIMAL_TUBULE_BICARBONATE_RECLAMATION	-0.296624113229216
KEGG_ALZHEIMERS_DISEASE	0.0363330832897552
KEGG_PARKINSONS_DISEASE	-0.0611658910635306
KEGG_AMYOTROPHIC_LATERAL_SCLEROSIS_ALS	0.0667756664664178
KEGG_HUNTINGTONS_DISEASE	-0.0771655536125218
KEGG_PRION_DISEASES	0.0797128846213752
KEGG_VIBRIO_CHOLERAE_INFECTION	-0.0726875614818121
KEGG_EPITHELIAL_CELL_SIGNALING_IN_HELICOBACTER_PYLORI_INFECTION	-0.0316262456521494
KEGG_PATHOGENIC_ESCHERICHIA_COLI_INFECTION	0.056992286216574
KEGG_LEISHMANIA_INFECTION	-0.147343841866538
KEGG_PATHWAYS_IN_CANCER	0.274327458610557
KEGG_COLORECTAL_CANCER	0.109056969967228
KEGG_RENAL_CELL_CARCINOMA	0.266583765680399
KEGG_PANCREATIC_CANCER	0.207096825937651
KEGG_ENDOMETRIAL_CANCER	-0.06972001425217
KEGG_GLIOMA	0.151329560521585
KEGG_PROSTATE_CANCER	0.20967724444519
KEGG_THYROID_CANCER	0.0526285205596202
KEGG_BASAL_CELL_CARCINOMA	-0.0937925246368947
KEGG_MELANOMA	0.154217909947309
KEGG_BLADDER_CANCER	0.234262849602891
KEGG_CHRONIC_MYELOID_LEUKEMIA	0.192899373188261
KEGG_ACUTE_MYELOID_LEUKEMIA	-0.0975912041738835
KEGG_SMALL_CELL_LUNG_CANCER	0.403554927044261
KEGG_NON_SMALL_CELL_LUNG_CANCER	0.0545951427797337
KEGG_ASTHMA	-0.336585339730824
KEGG_AUTOIMMUNE_THYROID_DISEASE	-0.22322476015159
KEGG_SYSTEMIC_LUPUS_ERYTHEMATOSUS	0.0433924308885019
KEGG_ALLOGRAFT_REJECTION	-0.218593225531472
KEGG_GRAFT_VERSUS_HOST_DISEASE	-0.140961069983828
KEGG_PRIMARY_IMMUNODEFICIENCY	-0.0437453904208814
KEGG_HYPERTROPHIC_CARDIOMYOPATHY_HCM	-0.0438638970145884
KEGG_ARRHYTHMOGENIC_RIGHT_VENTRICULAR_CARDIOMYOPATHY_ARVC	0.096316113992256
KEGG_DILATED_CARDIOMYOPATHY	-0.103392476015388
KEGG_VIRAL_MYOCARDITIS	-0.256574994275698
